# Supplementary material for: A large shRNA library approach identifies lncRNA Ntep as an essential regulator of cell proliferation
Source: Cell Death Differ. 2017 Nov 3;25(2):307–18. doi: 10.1038/cdd.2017.158 (PMC5762845; doi:10.1038/cdd.2017.158)
Supplement: Supplementary File 1 [file cdd2017158x2.xlsx]

## Sheet: shRNA screening results
label	sequence	plasmid	plasmid_20M	baseline	baseline_20M	baseline_20M+20	CFSE-low	CFSE-low_20M	CFSE-low_20M+20	Ratio CFSE low/baseline	Norm (Ratio CFSE low/baseline)	CFSE-high	CFSE-high_20M	CFSE-high_20M+20	Ratio CFSE high/baseline	Norm (Ratio CFSE high/baseline)
uc.154-|1	TCAGAAGACGCACCGGCTCTGCATGATCCAAAATATTGTTAATATTCATAGCAATATTTTGGATCATGCAGAGTTTTTTGAATTCGCACCAGCACGCTACGCATGACGTGTGTGTGTGTGTGTCATTCGCCGTCTTCGT	4808	3656	6293	3350	3370	12205	5211	5231	1.55223	1.20807	11998	5221	5241	1.55519	1.49992
uc.154-|2	TCAGAAGACGCACCGGCAGCAGCTTATCAAAAATTAAGTTAATATTCATAGCTTAATTTTTGATAAGCTGCTGTTTTTTGAATTCGCACCAGCACGCTACGCAACGTGTGTGTGTGTGTGTGTACTTCGCCGTCTTCGT	476	362	727	387	407	680	290	310	0.761671	0.592793	1682	732	752	1.84767	1.782
uc.154-|3	TCAGAAGACGCACCGGGTGATTAACATTCACATCTATGTTAATATTCATAGCATAGATGTGAATGTTAATCACTTTTTTGAATTCGCACCAGCACGCTACGCACATGGTGTGTGTGTGTGTGTTGTTCGCCGTCTTCGT	721	548	882	470	490	2101	897	917	1.87143	1.4565	139	60	80	0.163265	0.157463
uc.154-|4	TCAGAAGACGCACCGGGCAGTGATTAACATTCATATCGTTAATATTCATAGCGATGTGAATGTTAATCACTGCTTTTTTGAATTCGCACCAGCACGCTACGCATGACGTGTGTGTGTGTGTCAGTTTCGCCGTCTTCGT	260	198	209	111	131	412	176	196	1.49618	1.16445	9	4	24	0.183206	0.176695
uc.154-|5	TCAGAAGACGCACCGGGTCACATCATACAAATGTAAAGTTAATATTCATAGCTTTACATTTGTATGATGTGACTTTTTTGAATTCGCACCAGCACGCTACGCAACTGGTGTGTGTGTGTGTCACATTCGCCGTCTTCGT	722	549	1184	630	650	1715	732	752	1.15692	0.90041	1792	780	800	1.23077	1.18703
uc.154+|6	TCAGAAGACGCACCGGGGATCATGCAGAGAATATATAGTTAATATTCATAGCTATATATTCTCTGCATGATCCTTTTTTGAATTCGCACCAGCACGCTACGCACACAGTGTGTGTGTGTGTCAACTTCGCCGTCTTCGT	253	192	353	188	208	1	0	20	0.0961538	0.0748346	2	1	21	0.100962	0.0973734
uc.154+|7	TCAGAAGACGCACCGGCACTGCTTGACTATGTTAATAGTTAATATTCATAGCTATTAACATAGTCAAGCAGTGTTTTTTGAATTCGCACCAGCACGCTACGCAGTGTGTGTGTGTGTGTGTCATGTTCGCCGTCTTCGT	1514	1151	2666	1419	1439	1280	546	566	0.393329	0.30612	1879	818	838	0.582349	0.561652
uc.154+|8	TCAGAAGACGCACCGGTTGGGGCCACTAAATATTTAGGTTAATATTCATAGCCAAAATATTTGGTGGCCCCAATTTTTTGAATTCGCACCAGCACGCTACGCAACTGGTGTGTGTGTGTGTACGTTTCGCCGTCTTCGT	745	567	790	421	441	391	167	187	0.424036	0.330019	339	148	168	0.380952	0.367413
uc.154+|9	TCAGAAGACGCACCGGGTGAATGTTAATCACTGTTTGGTTAATATTCATAGCCAAGCAGTGATTAACATTCACTTTTTTGAATTCGCACCAGCACGCTACGCACAGTGTGTGTGTGTGTGTACCATTCGCCGTCTTCGT	580	441	1004	534	554	950	406	426	0.768953	0.598461	1515	659	679	1.22563	1.18207
uc.154+|10	TCAGAAGACGCACCGGCTGCTTGACTATGTTAATAAAGTTAATATTCATAGCTTTATTAACATAGTCAAGCAGTTTTTTGAATTCGCACCAGCACGCTACGCAGTACGTGTGTGTGTGTGTACACTTCGCCGTCTTCGT	400	304	918	489	509	681	291	311	0.611002	0.475531	21	9	29	0.0569745	0.0549496
uc.155-|11	TCAGAAGACGCACCGGGTATAGCTTATAGCTTATATCGTTAATATTCATAGCGATATAAGCTATAAGCTATACTTTTTTGAATTCGCACCAGCACGCTACGCATGCAGTGTGTGTGTGTGTACTGTTCGCCGTCTTCGT	1100	837	1094	582	602	2073	885	905	1.50332	1.17001	186	81	101	0.167774	0.161811
uc.155-|12	TCAGAAGACGCACCGGCGTCTCTCTAAAGGATATTATGTTAATATTCATAGCATAATGTCCTTTAGAGAGACGTTTTTTGAATTCGCACCAGCACGCTACGCACAGTGTGTGTGTGTGTGTTGGTTTCGCCGTCTTCGT	503	383	325	173	193	5	2	22	0.11399	0.0887158	1563	680	700	3.62694	3.49804
uc.155-|13	TCAGAAGACGCACCGGGCACCTCCCTGTCTCTTTAAAGTTAATATTCATAGCTTTAGAGAGACGGGGAGGTGCTTTTTTGAATTCGCACCAGCACGCTACGCAGTCAGTGTGTGTGTGTGTTGCATTCGCCGTCTTCGT	530	403	771	410	430	1	0	20	0.0465116	0.0361991	2082	906	926	2.15349	2.07695
uc.156-|14	TCAGAAGACGCACCGGCAAGTCTAAACAGTAGTAAATGTTAATATTCATAGCATTTACTACTGTTTAGACTTGTTTTTTGAATTCGCACCAGCACGCTACGCATGTGGTGTGTGTGTGTGTTGACTTCGCCGTCTTCGT	391	297	501	267	287	426	182	202	0.703833	0.547779	9	4	24	0.0836237	0.0806517
uc.156-|15	TCAGAAGACGCACCGGGGTTCGCTTCATTTGTGTAAAGTTAATATTCATAGCTTTGCACAAGTGAAGCGAACCTTTTTTGAATTCGCACCAGCACGCTACGCAACACGTGTGTGTGTGTGTTGTGTTCGCCGTCTTCGT	909	691	1314	699	719	2823	1205	1225	1.70376	1.326	211	92	112	0.155772	0.150236
uc.156-|16	TCAGAAGACGCACCGGGATTTGGCACTAATTACATAAGTTAATATTCATAGCTTATGTAATTAGTGCCAAATCTTTTTTGAATTCGCACCAGCACGCTACGCACAGTGTGTGTGTGTGTCAGTGTTTCGCCGTCTTCGT	4115	3129	6319	3364	3384	5546	2368	2388	0.705674	0.549212	3227	1404	1424	0.420804	0.405849
uc.184-|17	TCAGAAGACGCACCGGGTATATGAAGATCTCTCAGTAGTTAATATTCATAGCTACTGAGAGATCTTCATATACTTTTTTGAATTCGCACCAGCACGCTACGCAGTCAGTGTGTGTGTGTCAGTCATTCGCCGTCTTCGT	3468	2637	5078	2703	2723	6026	2573	2593	0.952259	0.741124	6154	2678	2698	0.990819	0.955606
uc.184-|18	TCAGAAGACGCACCGGGAGGTATTGCATAAAGAGATAGTTAATATTCATAGCTATCTCTTTATGCAATACCTCTTTTTTGAATTCGCACCAGCACGCTACGCATGTGGTGTGTGTGTGTCAGTACTTCGCCGTCTTCGT	389	296	966	514	534	0	0	20	0.0374532	0.0291491	16	7	27	0.0505618	0.0487648
uc.184-|19	TCAGAAGACGCACCGGGCTACTCTTTGCAATATGAAAGTTAATATTCATAGCTTTCATATTGCAAAGAGTAGCTTTTTTGAATTCGCACCAGCACGCTACGCAACACGTGTGTGTGTGTCAGTTGTTCGCCGTCTTCGT	1694	1288	2520	1341	1361	3432	1465	1485	1.09111	0.849189	49	21	41	0.0301249	0.0290543
uc.184-|20	TCAGAAGACGCACCGGGTCAGTGAAAAGTGTGTCTAAGTTAATATTCATAGCTTAGGCACACTTTTCACTGACTTTTTTGAATTCGCACCAGCACGCTACGCAGTCAGTGTGTGTGTGTCACAGTTTCGCCGTCTTCGT	925	703	1456	775	795	1111	474	494	0.621384	0.48361	1500	653	673	0.846541	0.816455
uc.201+|21	TCAGAAGACGCACCGGGGCTGAGACTATGTAATTAATGTTAATATTCATAGCATTAATTACATGGTCTCAGCCTTTTTTGAATTCGCACCAGCACGCTACGCATGACGTGTGTGTGTGTCACACATTCGCCGTCTTCGT	1069	813	1444	769	789	2388	1019	1039	1.31686	1.02488	2069	900	920	1.16603	1.12459
uc.201+|22	TCAGAAGACGCACCGGGGGACAATATGGCCGTTTAAGGTTAATATTCATAGCCTTGAACGGCCGTATTGTCCCTTTTTTGAATTCGCACCAGCACGCTACGCAACGTGTGTGTGTGTGTCACAACTTCGCCGTCTTCGT	300	228	422	225	245	415	177	197	0.804082	0.625801	6	3	23	0.0938776	0.0905412
uc.201+|23	TCAGAAGACGCACCGGAGGGACAATATGGCCGTTTAAGTTAATATTCATAGCTTGAACGGCCGTATTGTCCCTTTTTTTGAATTCGCACCAGCACGCTACGCACATGGTGTGTGTGTGTCACATGTTCGCCGTCTTCGT	765	582	908	483	503	1144	488	508	1.00994	0.786016	2597	1130	1150	2.28628	2.20503
uc.201+|24	TCAGAAGACGCACCGGTCTTGCTCCATTGGGCATATTGTTAATATTCATAGCAATGTGCCCAGTGGAGCAAGATTTTTTGAATTCGCACCAGCACGCTACGCATGACGTGTGTGTGTGTCAACGTTTCGCCGTCTTCGT	2851	2168	3381	1800	1820	1186	506	526	0.289011	0.224931	5223	2273	2293	1.25989	1.21511
uc.201+|25	TCAGAAGACGCACCGGCTCCATTGGGCATATTAGATTGTTAATATTCATAGCAATCTAATGTGCCCAGTGGAGTTTTTTGAATTCGCACCAGCACGCTACGCAACTGGTGTGTGTGTGTCAACCATTCGCCGTCTTCGT	2383	1812	4432	2359	2379	2366	1010	1030	0.432955	0.33696	3812	1659	1679	0.705759	0.680676
uc.209-|26	TCAGAAGACGCACCGGGATTGGTCAGATAGAAGTACTGTTAATATTCATAGCAGTGCTTCTATCTGACCAATCTTTTTTGAATTCGCACCAGCACGCTACGCACACAGTGTGTGTGTGTCAACACTTCGCCGTCTTCGT	1013	770	1453	773	793	1741	743	763	0.962169	0.748837	4386	1909	1929	2.43253	2.34608
uc.209-|27	TCAGAAGACGCACCGGGTCAGATAGAAGCATTTGAATGTTAATATTCATAGCATTCAAGTGCTTCTATCTGACTTTTTTGAATTCGCACCAGCACGCTACGCAGTGTGTGTGTGTGTGTCAACTGTTCGCCGTCTTCGT	1615	1228	3397	1808	1828	4884	2085	2105	1.15153	0.896214	8095	3522	3542	1.93764	1.86877
uc.209-|28	TCAGAAGACGCACCGGCAGATAGAAGCACTTGAATATGTTAATATTCATAGCATATTCAAGTGCTTCTATCTGTTTTTTGAATTCGCACCAGCACGCTACGCAACTGGTGTGTGTGTGTCATGGTTTCGCCGTCTTCGT	805	612	1068	569	589	400	171	191	0.324278	0.252379	1029	448	468	0.794567	0.766328
uc.209-|29	TCAGAAGACGCACCGGGGTTAATGTTCGTGAAGAAATGTTAATATTCATAGCATTTCTTCACGAACATTAACCTTTTTTGAATTCGCACCAGCACGCTACGCACAGTGTGTGTGTGTGTCATGCATTCGCCGTCTTCGT	1862	1416	2795	1488	1508	3930	1678	1698	1.12599	0.876339	1845	803	823	0.545756	0.52636
uc.26+|30	TCAGAAGACGCACCGGCATGGGTTTGGTATCCTGTAAGTTAATATTCATAGCTTGCAGGATACCAAGCCCATGTTTTTTGAATTCGCACCAGCACGCTACGCAGTACGTGTGTGTGTGTCATGACTTCGCCGTCTTCGT	896	681	1080	575	595	2259	964	984	1.65378	1.2871	78	34	54	0.0907563	0.0875309
uc.26+|31	TCAGAAGACGCACCGGGGGCTTGGTATTCTGTAAAGAGTTAATATTCATAGCTCTTTGCAGGATACCAAGCCCTTTTTTGAATTCGCACCAGCACGCTACGCATGCAGTGTGTGTGTGTCATGTGTTCGCCGTCTTCGT	739	562	1406	748	768	2086	891	911	1.1862	0.923194	25	11	31	0.0403646	0.03893
uc.26+|32	TCAGAAGACGCACCGGGCTTGGTATCCTGTAAAGAATGTTAATATTCATAGCATTCTTTGCAGGATACCAAGCTTTTTTGAATTCGCACCAGCACGCTACGCATGTGGTGTGTGTGTGTACGTGTTTCGCCGTCTTCGT	1197	910	1474	785	805	1655	707	727	0.903106	0.702869	374	163	183	0.227329	0.21925
uc.26+|33	TCAGAAGACGCACCGGTGGTATCCTGCAAAGAATAATGTTAATATTCATAGCATTATTCTTTGCAGGATACCATTTTTTGAATTCGCACCAGCACGCTACGCAACGTGTGTGTGTGTGTACGTCATTCGCCGTCTTCGT	2648	2014	3919	2086	2106	6763	2887	2907	1.38034	1.07429	7008	3049	3069	1.45726	1.40547
uc.272-|34	TCAGAAGACGCACCGGAGTCTAGTCTGAGTTCATTTAGTTAATATTCATAGCTAAATGAACTCAGACTAGACTTTTTTTGAATTCGCACCAGCACGCTACGCACAACGTGTGTGTGTGTACGTACTTCGCCGTCTTCGT	535	407	911	485	505	10	4	24	0.0475248	0.0369876	37	16	36	0.0712871	0.0687536
uc.272-|35	TCAGAAGACGCACCGGTAGTCTGAGTTCATTTATCTTGTTAATATTCATAGCAAGATAAATGAACTCAGACTATTTTTTGAATTCGCACCAGCACGCTACGCAGTCAGTGTGTGTGTGTACGTTGTTCGCCGTCTTCGT	3381	2571	6025	3207	3227	9399	4013	4033	1.24977	0.972669	5888	2562	2582	0.800124	0.771688
uc.272-|36	TCAGAAGACGCACCGGCAGCCCATTGAAGAAAAGTTAGTTAATATTCATAGCTAGCTTTTCTTCAGTGGGCTGTTTTTTGAATTCGCACCAGCACGCTACGCAACGTGTGTGTGTGTGTACCAGTTTCGCCGTCTTCGT	646	491	1485	790	810	2862	1222	1242	1.53333	1.19336	790	344	364	0.449383	0.433412
uc.272-|37	TCAGAAGACGCACCGGAGCCCACTGAAGAAAAGTTATGTTAATATTCATAGCATAGCTTTTCTTCAGTGGGCTTTTTTTGAATTCGCACCAGCACGCTACGCACACAGTGTGTGTGTGTACCACATTCGCCGTCTTCGT	788	599	1347	717	737	3376	1441	1461	1.98236	1.54283	37	16	36	0.0488467	0.0471107
uc.272+|38	TCAGAAGACGCACCGGGAACTCAGACTAGACTATTAAGTTAATATTCATAGCTTAATAGTCTAGTCTGAGTTCTTTTTTGAATTCGCACCAGCACGCTACGCAGTTGGTGTGTGTGTGTACCAACTTCGCCGTCTTCGT	319	243	238	127	147	4	2	22	0.14966	0.116477	1	0	20	0.136054	0.131219
uc.272+|39	TCAGAAGACGCACCGGCAGACTAGACTATTAAAGTTTGTTAATATTCATAGCAAACTTTAATAGTCTAGTCTGTTTTTTGAATTCGCACCAGCACGCTACGCATGACGTGTGTGTGTGTACCATGTTCGCCGTCTTCGT	886	674	1520	809	829	2193	936	956	1.1532	0.89751	3365	1464	1484	1.79011	1.72649
uc.272+|40	TCAGAAGACGCACCGGAGGTAGTAAAATAAATGATTTGTTAATATTCATAGCAAATCATTTATTTTACTACCTTTTTTTGAATTCGCACCAGCACGCTACGCACACAGTGTGTGTGTGTACACGTTTCGCCGTCTTCGT	697	530	1178	627	647	2559	1092	1112	1.7187	1.33763	25	11	31	0.0479134	0.0462106
uc.272+|41	TCAGAAGACGCACCGGCAGTGGGCTGAAATAGTTTATGTTAATATTCATAGCATAAACTGTTTCAGCCCACTGTTTTTTGAATTCGCACCAGCACGCTACGCAGTACGTGTGTGTGTGTACACCATTCGCCGTCTTCGT	2414	1836	3895	2073	2093	5097	2176	2196	1.04921	0.81658	4291	1867	1887	0.901577	0.869535
uc.272+|42	TCAGAAGACGCACCGGCTTCAGTGGGTTGAAATAGTTGTTAATATTCATAGCAACTGTTTCAGCCCACTGAAGTTTTTTGAATTCGCACCAGCACGCTACGCATGGTGTGTGTGTGTGTACACACTTCGCCGTCTTCGT	510	388	728	388	408	33	14	34	0.0833333	0.0648567	3011	1310	1330	3.2598	3.14395
uc.299-|43	TCAGAAGACGCACCGGCTGCTGGGGAGAGATAAGAAGGTTAATATTCATAGCTTTCTTGTCTCTCCCCAGCAGTTTTTTGAATTCGCACCAGCACGCTACGCAACTGGTGTGTGTGTGTACACTGTTCGCCGTCTTCGT	1133	862	933	497	517	1109	473	493	0.953578	0.742151	12	5	25	0.0483559	0.0466373
uc.299-|44	TCAGAAGACGCACCGGGTCGGGTAGGGGTCGGCTGTTGTTAATATTCATAGCAACGGCCGGCCCCTACCCGACTTTTTTGAATTCGCACCAGCACGCTACGCAGTACGTGTGTGTGTGTACTGGTTTCGCCGTCTTCGT	553	421	811	432	452	274	117	137	0.303097	0.235895	20	9	29	0.0641593	0.0618791
uc.299-|45	TCAGAAGACGCACCGGTAGGGGCCGGCTGTTCATAAAGTTAATATTCATAGCTTTGTGAACGGCCGGCCCCTATTTTTTGAATTCGCACCAGCACGCTACGCATGTGGTGTGTGTGTGTACTGCATTCGCCGTCTTCGT	1169	889	1054	561	581	413	176	196	0.337349	0.262552	352	153	173	0.297762	0.28718
uc.299-|46	TCAGAAGACGCACCGGGGGGCCGGCCGTTTACAAATAGTTAATATTCATAGCTGTTTGTGAACGGCCGGCCCCTTTTTTGAATTCGCACCAGCACGCTACGCAACCAGTGTGTGTGTGTACTGACTTCGCCGTCTTCGT	145	110	410	218	238	0	0	20	0.0840336	0.0654017	8	3	23	0.0966387	0.0932042
uc.299-|47	TCAGAAGACGCACCGGGTAGGGGCCGGCTGTTCATAAGTTAATATTCATAGCTTGTGAACGGCCGGCCCCTACTTTTTTGAATTCGCACCAGCACGCTACGCACAGTGTGTGTGTGTGTACTGTGTTCGCCGTCTTCGT	544	414	553	294	314	856	365	385	1.22611	0.95426	832	362	382	1.21656	1.17332
uc.299+|48	TCAGAAGACGCACCGGTGTGTGTGGGGTGTTGTGTTTGTTAATATTCATAGCAAACACAACACCCCACACACATTTTTTGAATTCGCACCAGCACGCTACGCAACACGTGTGTGTGTGTTGGTGTTTCGCCGTCTTCGT	1813	1379	1867	994	1014	443	189	209	0.206114	0.160415	2130	927	947	0.933925	0.900734
uc.299+|49	TCAGAAGACGCACCGGGTGTGCGGCCTTGTGACATTTGTTAATATTCATAGCAGATGTCACAGGGCCGCACACTTTTTTGAATTCGCACCAGCACGCTACGCACATGGTGTGTGTGTGTTGGTCATTCGCCGTCTTCGT	2423	1843	1844	982	1002	1064	454	474	0.473054	0.368168	33	14	34	0.0339321	0.0327262
uc.299+|50	TCAGAAGACGCACCGGAGCAGGGCATGGGGGTGTGAGGTTAATATTCATAGCTTCACACCCCCGTGCCCTGCTTTTTTTGAATTCGCACCAGCACGCTACGCAGTCAGTGTGTGTGTGTTGGTACTTCGCCGTCTTCGT	466	354	808	430	450	979	418	438	0.973333	0.757526	1237	538	558	1.24	1.19593
uc.299+|51	TCAGAAGACGCACCGGAGCAGGGCATGGGGGTGTGAGGTTAATATTCATAGCTTCACACCCCCGTGCCCTGCTTTTTTTGAATTCGCACCAGCACGCTACGCATGGTGTGTGTGTGTGTTGGTTGTTCGCCGTCTTCGT	2032	1545	2172	1156	1176	2189	935	955	0.812075	0.632021	2258	983	1003	0.852891	0.82258
uc.34+|52	TCAGAAGACGCACCGGTGGGAGGTTTGGTGGTTGTTTGTTAATATTCATAGCAAACAACCATCAAACCTCCCATTTTTTGAATTCGCACCAGCACGCTACGCACATGGTGTGTGTGTGTTGCAGTTTCGCCGTCTTCGT	624	475	899	479	499	1172	500	520	1.04208	0.811033	354	154	174	0.348697	0.336305
uc.34+|53	TCAGAAGACGCACCGGGGAGGTTTGGTGGTTGTTTGAGTTAATATTCATAGCTTAAACAACCATCAAACCTCCTTTTTTGAATTCGCACCAGCACGCTACGCAGTGTGTGTGTGTGTGTTGCACATTCGCCGTCTTCGT	555	422	555	295	315	3	1	21	0.0666667	0.0518853	10	4	24	0.0761905	0.0734827
uc.34+|54	TCAGAAGACGCACCGGCTATGTAGACAGAATGGTTATGTTAATATTCATAGCATGACCATTCTGTCTACATAGTTTTTTGAATTCGCACCAGCACGCTACGCATGACGTGTGTGTGTGTTGCAACTTCGCCGTCTTCGT	579	440	855	455	475	362	155	175	0.368421	0.286735	21	9	29	0.0610526	0.0588828
uc.34+|55	TCAGAAGACGCACCGGGTAGACAGAATGGTTATGTATGTTAATATTCATAGCATACATGACCATTCTGTCTACTTTTTTGAATTCGCACCAGCACGCTACGCAACCAGTGTGTGTGTGTTGCATGTTCGCCGTCTTCGT	517	393	638	340	360	0	0	20	0.0555556	0.0432378	19	8	28	0.0777778	0.0750136
uc.34+|56	TCAGAAGACGCACCGGCAAGATTCATAGATTCTGTTAGTTAATATTCATAGCTAACAGAATCTATGAATCTTGTTTTTTGAATTCGCACCAGCACGCTACGCAGTGTGTGTGTGTGTGTTGACGTTTCGCCGTCTTCGT	1428	1086	1904	1014	1034	6753	2883	2903	2.80754	2.18505	1239	539	559	0.540619	0.521406
uc.346-|57	TCAGAAGACGCACCGGGAGGCGCATTGTGAAGCCTATGTTAATATTCATAGCATGGGCTTCACAGTGCGCCTCTTTTTTGAATTCGCACCAGCACGCTACGCATGCAGTGTGTGTGTGTTGACCATTCGCCGTCTTCGT	1240	943	1881	1001	1021	1836	784	804	0.787463	0.612867	38	17	37	0.036239	0.0349511
uc.346-|58	TCAGAAGACGCACCGGGCGCATTGTGAAGCCTATTGTGTTAATATTCATAGCACAATGGGCTTCACAGTGCGCTTTTTTGAATTCGCACCAGCACGCTACGCAACTGGTGTGTGTGTGTTGACACTTCGCCGTCTTCGT	142	108	47	25	45	0	0	20	0.444444	0.345902	0	0	20	0.444444	0.428649
uc.346-|59	TCAGAAGACGCACCGGGCAATCCCAGCCTTCCGATTTGTTAATATTCATAGCAAGTCGGAGGGCTGGGATTGCTTTTTTGAATTCGCACCAGCACGCTACGCACAACGTGTGTGTGTGTTGACTGTTCGCCGTCTTCGT	672	511	1486	791	811	1052	449	469	0.578298	0.450078	193	84	104	0.128237	0.123679
uc.346-|60	TCAGAAGACGCACCGGCCCCTTCTATTATAGTATTAGGTTAATATTCATAGCCTAATGCTATAATAGAAGGGGTTTTTTGAATTCGCACCAGCACGCTACGCATGCAGTGTGTGTGTGTTGTGGTTTCGCCGTCTTCGT	480	365	482	257	277	1170	499	519	1.87365	1.45822	976	425	445	1.6065	1.5494
uc.352-|61	TCAGAAGACGCACCGGGTTTGCATATGTAAAGGTCTTGTTAATATTCATAGCAAGACCTTTACATGTGCAAACTTTTTTGAATTCGCACCAGCACGCTACGCAACACGTGTGTGTGTGTTGTGCATTCGCCGTCTTCGT	2105	1601	3507	1867	1887	5305	2265	2285	1.21092	0.942432	4534	1973	1993	1.05617	1.01864
uc.352-|62	TCAGAAGACGCACCGGCACATGTAAAGGTCTTTCTATGTTAATATTCATAGCATAGAAAGACCTTTACATGTGTTTTTTGAATTCGCACCAGCACGCTACGCACAGTGTGTGTGTGTGTTGTGACTTCGCCGTCTTCGT	615	468	800	426	446	897	383	403	0.903587	0.703244	11	5	25	0.0560538	0.0540617
uc.352-|63	TCAGAAGACGCACCGGCCTTGAAATTGATCCCATTTAGTTAATATTCATAGCTAAATGGGATCAATTTCAAGGTTTTTTGAATTCGCACCAGCACGCTACGCAGTTGGTGTGTGTGTGTTGTGTGTTCGCCGTCTTCGT	1342	1021	2040	1086	1106	2150	918	938	0.848101	0.66006	6489	2824	2844	2.57143	2.48004
uc.364-|64	TCAGAAGACGCACCGGGAAGAACCATATATTAAACACGTTAATATTCATAGCGTGTTTAATATATGGTTCTTCTTTTTTGAATTCGCACCAGCACGCTACGCATGGTGTGTGTGTGTCAGTGTGTTTCGCCGTCTTCGT	1156	879	1577	839	859	321	137	157	0.182771	0.142247	1658	721	741	0.862631	0.831973
uc.364-|65	TCAGAAGACGCACCGGGAACCATATATTAAACACTCTGTTAATATTCATAGCAGAGTGTTTAATATATGGTTCTTTTTTGAATTCGCACCAGCACGCTACGCAACCAGTGTGTGTGTCAGTGTCATTCGCCGTCTTCGT	2530	1924	2758	1468	1488	1811	773	793	0.53293	0.414769	1013	441	461	0.309812	0.298801
uc.364-|66	TCAGAAGACGCACCGGCAGTTCATCATGTTGTGAAAAGTTAATATTCATAGCTTTTCACAGCATGATGAACTGTTTTTTGAATTCGCACCAGCACGCTACGCACATGGTGTGTGTGTCAGTGTACTTCGCCGTCTTCGT	701	533	1051	559	579	2	1	21	0.0362694	0.0282278	41	18	38	0.0656304	0.0632979
uc.364-|67	TCAGAAGACGCACCGGAGCTTCTATGAAAAGAAACTTGTTAATATTCATAGCAAGTTTCTTTTCATAGAAGCTTTTTTTGAATTCGCACCAGCACGCTACGCAGTACGTGTGTGTGTCAGTGTTGTTCGCCGTCTTCGT	3053	2322	5606	2984	3004	9023	3852	3872	1.28895	1.00316	2896	1260	1280	0.426099	0.410955
uc.369+|68	TCAGAAGACGCACCGGGGGGAAATGTTGGAATTAATAGTTAATATTCATAGCTATTAATTCCAACATTTCCCCTTTTTTGAATTCGCACCAGCACGCTACGCAACCAGTGTGTGTGTCAGTCAGTTTCGCCGTCTTCGT	207	157	325	173	193	0	0	20	0.103627	0.0806508	3	1	21	0.108808	0.104941
uc.369+|69	TCAGAAGACGCACCGGCATAAGGCAGATAGTCATTAAGTTAATATTCATAGCTTAATGACTATCTGCCTTATGTTTTTTGAATTCGCACCAGCACGCTACGCACAACGTGTGTGTGTCAGTCACATTCGCCGTCTTCGT	1925	1464	3001	1597	1617	7862	3356	3376	2.08782	1.62491	10985	4780	4800	2.96846	2.86296
uc.369+|70	TCAGAAGACGCACCGGCTGAATCCGCCTCTTGGTAAAGTTAATATTCATAGCTTTGCCAAGGGGCGGATTCAGTTTTTTGAATTCGCACCAGCACGCTACGCAGTGTGTGTGTGTGTCAGTCAACTTCGCCGTCTTCGT	219	167	143	76	96	679	290	310	3.22917	2.5132	1	0	20	0.208333	0.200929
uc.369+|71	TCAGAAGACGCACCGGATCATAAGGCAGATAGTCATTGTTAATATTCATAGCAATGACTATCTGCCTTATGATTTTTTTGAATTCGCACCAGCACGCTACGCATGTGGTGTGTGTGTCAGTCATGTTCGCCGTCTTCGT	1125	856	1800	958	978	2428	1037	1057	1.08078	0.841147	4466	1943	1963	2.00716	1.93582
uc.369+|72	TCAGAAGACGCACCGGAGGCAGATAGTCATTAATTTAGTTAATATTCATAGCTAAATTAATGACTATCTGCCTTTTTTTGAATTCGCACCAGCACGCTACGCACAACGTGTGTGTGTCAGTACGTTTCGCCGTCTTCGT	808	614	1362	725	745	2119	905	925	1.24161	0.966321	4221	1837	1857	2.49262	2.40403
uc.387-|73	TCAGAAGACGCACCGGCTTGGTATTGGATGCTACTTTGTTAATATTCATAGCAAGGTAGCATCCAATGCCAAGTTTTTTGAATTCGCACCAGCACGCTACGCAGTTGGTGTGTGTGTCAGTACCATTCGCCGTCTTCGT	2413	1835	3502	1864	1884	4620	1972	1992	1.05732	0.822895	5795	2522	2542	1.34926	1.3013
uc.387-|74	TCAGAAGACGCACCGGGCTACTTTGGAGATGATAGTAGTTAATATTCATAGCTACTGTCATCTCCAAGGTAGCTTTTTTGAATTCGCACCAGCACGCTACGCATGCAGTGTGTGTGTCAGTACACTTCGCCGTCTTCGT	272	207	122	65	85	793	339	359	4.22353	3.28709	24	10	30	0.352941	0.340398
uc.387-|75	TCAGAAGACGCACCGGGGATGCTACTTTGGAGATGATGTTAATATTCATAGCGTCATCTCCAAGGTAGCATCCTTTTTTGAATTCGCACCAGCACGCTACGCAACGTGTGTGTGTGTCAGTACTGTTCGCCGTCTTCGT	1166	887	1682	895	915	824	352	372	0.406557	0.316415	567	247	267	0.291803	0.281433
uc.387-|76	TCAGAAGACGCACCGGCTTAGCCTGTGGGTAATTCTTGTTAATATTCATAGCAAGAGTTACCCGCAGGCTAAGTTTTTTGAATTCGCACCAGCACGCTACGCAGTTGGTGTGTGTGTCAGTTGGTTTCGCCGTCTTCGT	779	592	907	483	503	581	248	268	0.532803	0.41467	2165	942	962	1.91252	1.84455
uc.386+|77	TCAGAAGACGCACCGGCTTCTAAGCAGTGTGTAAAATGTTAATATTCATAGCGTTTTACACACTGCTTAGAAGTTTTTTGAATTCGCACCAGCACGCTACGCATGGTGTGTGTGTGTCAGTTGCATTCGCCGTCTTCGT	1867	1420	2047	1090	1110	2311	987	1007	0.907207	0.706061	3080	1340	1360	1.22523	1.18168
uc.386+|78	TCAGAAGACGCACCGGGTGTTCATTAGAGGGTTTATAGTTAATATTCATAGCTATAAACCCTCTAATGAACACTTTTTTGAATTCGCACCAGCACGCTACGCAACACGTGTGTGTGTCAGTTGACTTCGCCGTCTTCGT	176	134	337	179	199	228	97	117	0.58794	0.457582	2	1	21	0.105528	0.101777
uc.386+|79	TCAGAAGACGCACCGGGGCAATAAAATGTGTTCATTAGTTAATATTCATAGCTAATGAACACATTTTATTGCCTTTTTTGAATTCGCACCAGCACGCTACGCACACAGTGTGTGTGTCAGTTGTGTTCGCCGTCTTCGT	725	551	706	376	396	2110	901	921	2.32576	1.81009	172	75	95	0.239899	0.231373
uc.386+|80	TCAGAAGACGCACCGGTCCAATAATAATTGATTTAAAGTTAATATTCATAGCTTTAAATCAATTATTATTGGATTTTTTGAATTCGCACCAGCACGCTACGCAGTTGGTGTGTGTGTCACAGTGTTTCGCCGTCTTCGT	1658	1261	2680	1427	1447	8335	3558	3578	2.4727	1.92445	15610	6792	6812	4.70767	4.54036
uc.386+|81	TCAGAAGACGCACCGGGACTGCAAAATATAATAACTTGTTAATATTCATAGCAAGTTATTATATTTTGCAGTCTTTTTTGAATTCGCACCAGCACGCTACGCATGGTGTGTGTGTGTCACAGTCATTCGCCGTCTTCGT	3739	2843	6092	3243	3263	9986	4263	4283	1.3126	1.02157	12057	5246	5266	1.61385	1.5565
uc.394-|82	TCAGAAGACGCACCGGGGGCCTTGAAGAATACTATTTGTTAATATTCATAGCAAATGGTATTCTTCAGGGCCCTTTTTTGAATTCGCACCAGCACGCTACGCAACACGTGTGTGTGTCACAGTACTTCGCCGTCTTCGT	369	281	593	316	336	746	318	338	1.00595	0.782912	17	7	27	0.0803571	0.0775013
uc.394-|83	TCAGAAGACGCACCGGGCTCCCGCGGCTATGCATAAAGTTAATATTCATAGCTTTGTGCATGGCCGCGGGAGCTTTTTTGAATTCGCACCAGCACGCTACGCACACAGTGTGTGTGTCACAGTTGTTCGCCGTCTTCGT	2092	1591	3551	1890	1910	5586	2385	2405	1.25916	0.979981	5547	2414	2434	1.27435	1.22906
uc.394-|84	TCAGAAGACGCACCGGGGGACTGATTTGCAGTAAATTGTTAATATTCATAGCAATTTGCTGCAAATCAGTCCCTTTTTTGAATTCGCACCAGCACGCTACGCATGGTGTGTGTGTGTCACACAGTTTCGCCGTCTTCGT	472	359	434	231	251	2	1	21	0.0836653	0.065115	8	3	23	0.0916335	0.0883768
uc.394-|85	TCAGAAGACGCACCGGAGTGTCCAAACATTTCAACATGTTAATATTCATAGCATGTTGAAATGTTTGGACACTTTTTTTGAATTCGCACCAGCACGCTACGCAACCAGTGTGTGTGTCACACACATTCGCCGTCTTCGT	1308	995	1983	1056	1076	26	11	31	0.0288104	0.0224226	801	349	369	0.342937	0.330749
uc.394-|86	TCAGAAGACGCACCGGCGCCATAGAGCTGGTGGCTTTGTTAATATTCATAGCAAAGCCGCCAGCTCTGTGGCGTTTTTTGAATTCGCACCAGCACGCTACGCACATGGTGTGTGTGTCACACAACTTCGCCGTCTTCGT	599	456	593	316	336	1511	645	665	1.97917	1.54035	287	125	145	0.431548	0.416211
uc.395-|87	TCAGAAGACGCACCGGTCTGTTGTGAAGGCTTGTAAAGTTAATATTCATAGCTTTGCAAGCCTTCACAACAGATTTTTTGAATTCGCACCAGCACGCTACGCAGTACGTGTGTGTGTCACACATGTTCGCCGTCTTCGT	2149	1634	2828	1505	1525	295	126	146	0.0957377	0.0745107	2406	1047	1067	0.699672	0.674806
uc.395-|88	TCAGAAGACGCACCGGCCCTAGTAAAATAAAGTTAAAGTTAATATTCATAGCTTTAACTTTATTTTACTAGGGTTTTTTGAATTCGCACCAGCACGCTACGCAACCAGTGTGTGTGTCACAACGTTTCGCCGTCTTCGT	1714	1303	2824	1503	1523	6209	2651	2671	1.75378	1.36493	2397	1043	1063	0.697965	0.673159
uc.395-|89	TCAGAAGACGCACCGGTTCCATCAATTCCTTAGCAAAGTTAATATTCATAGCTTTGCTAAGGAATTGATGGAATTTTTTGAATTCGCACCAGCACGCTACGCACAACGTGTGTGTGTCACAACCATTCGCCGTCTTCGT	4870	3703	10444	5560	5580	21038	8981	9001	1.61308	1.25543	13844	6024	6044	1.08315	1.04466
uc.395-|90	TCAGAAGACGCACCGGGTAATTCTGTTGTGAAGGTTTGTTAATATTCATAGCAAGCCTTCACAACAGAATTACTTTTTTGAATTCGCACCAGCACGCTACGCAGTGTGTGTGTGTGTCACAACACTTCGCCGTCTTCGT	330	251	509	271	291	9	4	24	0.0824742	0.064188	9	4	24	0.0824742	0.0795431
uc.395-|91	TCAGAAGACGCACCGGTGCAAAACACTAACTTGGAAAGTTAATATTCATAGCTTTCCAGGTTAGTGTTTTGCATTTTTTGAATTCGCACCAGCACGCTACGCATGTGGTGTGTGTGTCACAACTGTTCGCCGTCTTCGT	2586	1967	4256	2266	2286	7931	3386	3406	1.48994	1.15959	10584	4605	4625	2.02318	1.95128
uc.395-|92	TCAGAAGACGCACCGGGCAAAATCATTTGTAAACTCAGTTAATATTCATAGCTGAGTTTACAAATGATTTTGCTTTTTTGAATTCGCACCAGCACGCTACGCACAACGTGTGTGTGTCACATGGTTTCGCCGTCTTCGT	353	268	77	41	61	481	205	225	3.68852	2.8707	8	3	23	0.377049	0.363649
uc.399-|93	TCAGAAGACGCACCGGCGAGGTCAGCTTGGCCTTATCGTTAATATTCATAGCGATGAGGCCAGGCTGACCTCGTTTTTTGAATTCGCACCAGCACGCTACGCAGTTGGTGTGTGTGTCACATGCATTCGCCGTCTTCGT	2616	1989	4403	2344	2364	4944	2111	2131	0.901438	0.701571	6347	2762	2782	1.17682	1.135
uc.399-|94	TCAGAAGACGCACCGGGTCAGCCTGGCTTCATCTATTGTTAATATTCATAGCAATGGATGAGGCCAGGCTGACTTTTTTGAATTCGCACCAGCACGCTACGCATGCAGTGTGTGTGTCACATGACTTCGCCGTCTTCGT	363	276	305	162	182	1046	447	467	2.56593	1.99701	5	2	22	0.120879	0.116583
uc.399-|95	TCAGAAGACGCACCGGCCTGGCTTCATCTATTAGAAAGTTAATATTCATAGCTTTCTAATGGATGAGGCCAGGTTTTTTGAATTCGCACCAGCACGCTACGCAACGTGTGTGTGTGTCACATGTGTTCGCCGTCTTCGT	1436	1092	1899	1011	1031	2382	1017	1037	1.00582	0.782809	2418	1052	1072	1.03977	1.00281
uc.399-|96	TCAGAAGACGCACCGGGGTTCTGACAATTAACAAAAGGTTAATATTCATAGCCTTTTGTTAATTGTCAGAACCTTTTTTGAATTCGCACCAGCACGCTACGCAACACGTGTGTGTGTCAACGTGTTTCGCCGTCTTCGT	1506	1145	3069	1634	1654	2240	956	976	0.590085	0.459251	4267	1857	1877	1.13482	1.09449
uc.399-|97	TCAGAAGACGCACCGGGGATTCATTAGCTATGTTTAGGTTAATATTCATAGCCTAAACATAGCTAATGAATCCTTTTTTGAATTCGCACCAGCACGCTACGCACATGGTGTGTGTGTCAACGTCATTCGCCGTCTTCGT	1938	1474	1814	966	986	35	15	35	0.035497	0.0276266	5655	2461	2481	2.51623	2.4268
uc.399-|98	TCAGAAGACGCACCGGCTTACCCTAATAGGGTAATTTGTTAATATTCATAGCAAATTGCCCTATTAGGGTAAGTTTTTTGAATTCGCACCAGCACGCTACGCAGTCAGTGTGTGTGTCAACGTACTTCGCCGTCTTCGT	622	473	1237	658	678	937	400	420	0.619469	0.48212	279	121	141	0.207965	0.200574
uc.430-|99	TCAGAAGACGCACCGGCTTTGATGTTGCAGTAATTACGTTAATATTCATAGCGTAATTACTGCAACATCAAAGTTTTTTGAATTCGCACCAGCACGCTACGCATGGTGTGTGTGTGTCAACGTTGTTCGCCGTCTTCGT	4921	3742	5225	2781	2801	3381	1443	1463	0.522313	0.406506	4481	1950	1970	0.70332	0.678324
uc.430-|100	TCAGAAGACGCACCGGTGATGTTGCAGTAATTACATTGTTAATATTCATAGCAATGTAATTACTGCAACATCATTTTTTGAATTCGCACCAGCACGCTACGCACATGGTGTGTGTGTCAACCAGTTTCGCCGTCTTCGT	903	687	1354	721	741	1554	663	683	0.921727	0.717362	2217	965	985	1.32928	1.28204
uc.430-|101	TCAGAAGACGCACCGGGGTCACATATCAAAGGTAATTGTTAATATTCATAGCAATTACCTTTGATATGTGACCTTTTTTGAATTCGCACCAGCACGCTACGCAGTGTGTGTGTGTGTCAACCACATTCGCCGTCTTCGT	772	587	1457	776	796	2506	1070	1090	1.36935	1.06573	752	327	347	0.43593	0.420437
uc.430-|102	TCAGAAGACGCACCGGGGTTGAGTAGTTGTGATGGTTGTTAATATTCATAGCAACCATCACAGCTGCTCAACCTTTTTTGAATTCGCACCAGCACGCTACGCATGACGTGTGTGTGTCAACCAACTTCGCCGTCTTCGT	283	215	360	192	212	1084	463	483	2.2783	1.77316	2340	1018	1038	4.89623	4.72222
uc.430-|103	TCAGAAGACGCACCGGCTGTCTGTGGTGTTGATTTCAGTTAATATTCATAGCTGAAATCAGCACCACGGACAGTTTTTTGAATTCGCACCAGCACGCTACGCAACCAGTGTGTGTGTCAACCATGTTCGCCGTCTTCGT	978	744	1278	680	700	295	126	146	0.208571	0.162327	20	9	29	0.0414286	0.0399562
uc.430-|104	TCAGAAGACGCACCGGCACCAAGGGGTCTGCTAGATTGTTAATATTCATAGCAATCTGGCAGGCCCCTTGGTGTTTTTTGAATTCGCACCAGCACGCTACGCAGTGTGTGTGTGTGTCAACACGTTTCGCCGTCTTCGT	2330	1772	2887	1537	1557	2386	1019	1039	0.667309	0.519353	963	419	439	0.281952	0.271932
uc.434-|105	TCAGAAGACGCACCGGCTCCATGATAATGATCTTTACGTTAATATTCATAGCGTAGAGATCATTATCATGGAGTTTTTTGAATTCGCACCAGCACGCTACGCATGCAGTGTGTGTGTCAACACCATTCGCCGTCTTCGT	2341	1780	4240	2257	2277	5136	2193	2213	0.971893	0.756405	3024	1316	1336	0.586737	0.565885
uc.434-|106	TCAGAAGACGCACCGGCCATGATAATGATCTTTACACGTTAATATTCATAGCGTGTAGAGATCATTATCATGGTTTTTTGAATTCGCACCAGCACGCTACGCAACTGGTGTGTGTGTCAACACACTTCGCCGTCTTCGT	282	214	519	276	296	235	100	120	0.405405	0.315519	5829	2536	2556	8.63514	8.32825
uc.434-|107	TCAGAAGACGCACCGGCTGATTGCTAAATGTGTTCAAGTTAATATTCATAGCTTGGAGACATTTAGCAATCAGTTTTTTGAATTCGCACCAGCACGCTACGCACAACGTGTGTGTGTCAACACTGTTCGCCGTCTTCGT	1060	806	2577	1372	1392	4732	2020	2040	1.46552	1.14058	1750	761	781	0.561063	0.541123
uc.434-|108	TCAGAAGACGCACCGGGCTAAATGTTTCTAAGGGGTTGTTAATATTCATAGCAACCCCTTGGAGACATTTAGCTTTTTTGAATTCGCACCAGCACGCTACGCATGCAGTGTGTGTGTCAACTGGTTTCGCCGTCTTCGT	288	219	310	165	185	1086	464	484	2.61622	2.03615	348	151	171	0.924324	0.891474
uc.434-|109	TCAGAAGACGCACCGGCAACATTTATATTATCTCCATGTTAATATTCATAGCATGGAGATAATATAAATGTTGTTTTTTGAATTCGCACCAGCACGCTACGCAACACGTGTGTGTGTCAACTGCATTCGCCGTCTTCGT	1361	1035	1981	1055	1075	3742	1598	1618	1.50512	1.1714	6754	2939	2959	2.75256	2.65473
uc.472-|110	TCAGAAGACGCACCGGCACACTAATTTAAAGAGACAGGTTAATATTCATAGCCTGTCTCTTTAAATTAGTGTGTTTTTTGAATTCGCACCAGCACGCTACGCACAGTGTGTGTGTGTCAACTGACTTCGCCGTCTTCGT	469	357	443	236	256	693	296	316	1.23438	0.960689	8	3	23	0.0898438	0.0866507
uc.472-|111	TCAGAAGACGCACCGGCACTAATTTAAAGAGACAGTAGTTAATATTCATAGCTACTGTCTCTTTAAATTAGTGTTTTTTGAATTCGCACCAGCACGCTACGCAGTTGGTGTGTGTGTCAACTGTGTTCGCCGTCTTCGT	1793	1364	2889	1538	1558	3791	1618	1638	1.05135	0.818243	1438	626	646	0.414634	0.399898
uc.472-|112	TCAGAAGACGCACCGGCCAAGGCCCTTAAAAACTGTAGTTAATATTCATAGCTGCAGTTTTTAGGGGCCTTGGTTTTTTGAATTCGCACCAGCACGCTACGCACACAGTGTGTGTGTCATGGTGTTTCGCCGTCTTCGT	1046	795	1813	965	985	2316	989	1009	1.02437	0.797243	2295	999	1019	1.03452	0.997751
uc.472-|113	TCAGAAGACGCACCGGGATGCTGCTTTCTATAATCTAGTTAATATTCATAGCTAGATTATAGAAAGCAGCATCTTTTTTGAATTCGCACCAGCACGCTACGCAGTACGTGTGTGTGTCATGGTCATTCGCCGTCTTCGT	4114	3129	4993	2658	2678	7078	3022	3042	1.13592	0.884065	5335	2321	2341	0.87416	0.843092
uc.471+|114	TCAGAAGACGCACCGGGTGTATTGTGCTTTGTTCTAAGTTAATATTCATAGCTTAGAACAAGGCACAATACACTTTTTTGAATTCGCACCAGCACGCTACGCATGGTGTGTGTGTGTCATGGTACTTCGCCGTCTTCGT	314	239	379	202	222	357	152	172	0.774775	0.602992	9	4	24	0.108108	0.104266
uc.471+|115	TCAGAAGACGCACCGGCAAGTGTATTGTGCTTTGTTCGTTAATATTCATAGCGAACAAGGCACAATACACTTGTTTTTTGAATTCGCACCAGCACGCTACGCAACTGGTGTGTGTGTCATGGTTGTTCGCCGTCTTCGT	2851	2168	1834	976	996	429	183	203	0.203815	0.158625	344	150	170	0.170683	0.164617
uc.471+|116	TCAGAAGACGCACCGGGTAGGTGCACTTGATAGTATTGTTAATATTCATAGCAATACTGTCAAGTGCACCTACTTTTTTGAATTCGCACCAGCACGCTACGCAGTACGTGTGTGTGTCATGCAGTTTCGCCGTCTTCGT	435	331	850	452	472	0	0	20	0.0423729	0.032978	19	8	28	0.059322	0.0572138
uc.471+|117	TCAGAAGACGCACCGGGGTGCTATTTCAATTAGTCTAGTTAATATTCATAGCTAGACTAATTGAAATAGCACCTTTTTTGAATTCGCACCAGCACGCTACGCATGTGGTGTGTGTGTCATGCACATTCGCCGTCTTCGT	839	638	1712	911	931	1388	593	613	0.658432	0.512444	4264	1855	1875	2.01396	1.94239
uc.471+|118	TCAGAAGACGCACCGGGTCTTGTGTGTGTGTCTTTAAGTTAATATTCATAGCTTAAGGACACGCACACAAGACTTTTTTGAATTCGCACCAGCACGCTACGCAACCAGTGTGTGTGTCATGCAACTTCGCCGTCTTCGT	495	376	533	284	304	9	4	24	0.0789474	0.0614431	6	3	23	0.0756579	0.072969
uc.471+|119	TCAGAAGACGCACCGGGTGTGCGTGTCTTTAAATTTCGTTAATATTCATAGCGAAGTTTAAGGACACGCACACTTTTTTGAATTCGCACCAGCACGCTACGCACAGTGTGTGTGTGTCATGCATGTTCGCCGTCTTCGT	676	514	790	421	441	440	188	208	0.471655	0.36708	17	7	27	0.0612245	0.0590486
uc.472+|120	TCAGAAGACGCACCGGGATTATAGAAAGCAGCATCTAGTTAATATTCATAGCTAGATGCTGCTTTCTATAATCTTTTTTGAATTCGCACCAGCACGCTACGCATGTGGTGTGTGTGTCATGACGTTTCGCCGTCTTCGT	2179	1657	3857	2053	2073	4908	2095	2115	1.02026	0.794048	3963	1724	1744	0.841293	0.811394
uc.472+|121	TCAGAAGACGCACCGGCATTCCAAAGGATTGAATAATGTTAATATTCATAGCATTATTCAATCCTTTGGAATGTTTTTTGAATTCGCACCAGCACGCTACGCAACGTGTGTGTGTGTCATGACCATTCGCCGTCTTCGT	3679	2798	5787	3081	3101	8846	3777	3797	1.22444	0.95296	9859	4290	4310	1.38987	1.34048
uc.472+|122	TCAGAAGACGCACCGGCCAAAGGATTGAATAATACATGTTAATATTCATAGCATGTATTATTCAATCCTTTGGTTTTTTGAATTCGCACCAGCACGCTACGCACAACGTGTGTGTGTCATGACACTTCGCCGTCTTCGT	256	195	498	265	285	457	195	215	0.754386	0.587123	701	305	325	1.14035	1.09982
uc.472+|123	TCAGAAGACGCACCGGGTCTCTTTAAATTAGTGTGTAGTTAATATTCATAGCTACACACTAATTTAAAGAGACTTTTTTGAATTCGCACCAGCACGCTACGCAGTCAGTGTGTGTGTCATGACTGTTCGCCGTCTTCGT	1607	1222	2385	1270	1290	3018	1288	1308	1.01395	0.78914	9070	3947	3967	3.07519	2.9659
uc.472+|124	TCAGAAGACGCACCGGCTCTTTAAATTAGTGTGTAATGTTAATATTCATAGCATTACACACTAATTTAAAGAGTTTTTTGAATTCGCACCAGCACGCTACGCAACGTGTGTGTGTGTCATGTGGTTTCGCCGTCTTCGT	1008	767	1654	880	900	2504	1069	1089	1.21	0.941719	738	321	341	0.378889	0.365423
uc.472+|125	TCAGAAGACGCACCGGGGCCTTGGAAATAAAAAGTTAGTTAATATTCATAGCTAGCTTTTTATTTCCAAGGCCTTTTTTGAATTCGCACCAGCACGCTACGCACACAGTGTGTGTGTCATGTGCATTCGCCGTCTTCGT	1061	807	1318	702	722	2280	973	993	1.37535	1.0704	2320	1010	1030	1.42659	1.37589
uc.481+|126	TCAGAAGACGCACCGGCTATCTGTCTTTGCAAGTAGTGTTAATATTCATAGCACTGCTTGCAAAGACAGATAGTTTTTTGAATTCGCACCAGCACGCTACGCAGTTGGTGTGTGTGTCATGTGACTTCGCCGTCTTCGT	574	437	562	299	319	550	235	255	0.799373	0.622136	8	3	23	0.0721003	0.0695379
uc.481+|127	TCAGAAGACGCACCGGGGTTACAGTACATTTCTTCTGGTTAATATTCATAGCCAGAGGAAATGTACTGTAACCTTTTTTGAATTCGCACCAGCACGCTACGCATGACGTGTGTGTGTCATGTGTGTTCGCCGTCTTCGT	943	717	1980	1054	1074	2291	978	998	0.929236	0.723206	2118	922	942	0.877095	0.845923
uc.481+|128	TCAGAAGACGCACCGGGATGGGATAATAGAATTCATAGTTAATATTCATAGCTATGAATTCTATTATCCCATCTTTTTTGAATTCGCACCAGCACGCTACGCACAACGTGTGTGTGTACGTGTGTTTCGCCGTCTTCGT	1707	1298	2576	1371	1391	5165	2205	2225	1.59957	1.24491	125	54	74	0.0531991	0.0513085
uc.84-|129	TCAGAAGACGCACCGGCTGCTTGATGTAACTTGATTAGTTAATATTCATAGCTAATCAAGTTACATCAAGCAGTTTTTTGAATTCGCACCAGCACGCTACGCAGTTGGTGTGTGTGTACGTGTCATTCGCCGTCTTCGT	2801	2130	3421	1821	1841	2433	1039	1059	0.575231	0.447691	2061	897	917	0.498099	0.480397
uc.84-|130	TCAGAAGACGCACCGGCTGCTTGATGTAACTTGATTAGTTAATATTCATAGCTAATCAAGTTACATCAAGCAGTTTTTTGAATTCGCACCAGCACGCTACGCATGCAGTGTGTGTGTACGTGTACTTCGCCGTCTTCGT	427	325	571	304	324	476	203	223	0.688272	0.535668	177	77	97	0.299383	0.288743
uc.84-|131	TCAGAAGACGCACCGGCTTGATTAGCTCTCTCCCTAGGTTAATATTCATAGCCTGGGGAGGGAGCTAATCAAGTTTTTTGAATTCGCACCAGCACGCTACGCAACGTGTGTGTGTGTACGTGTTGTTCGCCGTCTTCGT	2746	2088	3308	1761	1781	4368	1865	1885	1.05839	0.823727	13838	6021	6041	3.39191	3.27137
uc.84-|132	TCAGAAGACGCACCGGGATTAGCTCCCTCTCCAGTTAGTTAATATTCATAGCTGACTGGGGAGGGAGCTAATCTTTTTTGAATTCGCACCAGCACGCTACGCAGTTGGTGTGTGTGTACGTCAGTTTCGCCGTCTTCGT	993	755	1145	610	630	2328	994	1014	1.60952	1.25266	2617	1139	1159	1.83968	1.7743
uc.84-|133	TCAGAAGACGCACCGGCCCTCTCCAGTTATGATTGGTGTTAATATTCATAGCACCAATCATGACTGGGGAGGGTTTTTTGAATTCGCACCAGCACGCTACGCATGGTGTGTGTGTGTACGTCACATTCGCCGTCTTCGT	1003	763	1236	658	678	3370	1439	1459	2.15192	1.67479	1905	829	849	1.25221	1.20771
uc.84-|134	TCAGAAGACGCACCGGCCCAGTTATGATTGGTAATTAGTTAATATTCATAGCTAATTACCAATCATGACTGGGTTTTTTGAATTCGCACCAGCACGCTACGCAACACGTGTGTGTGTACGTCAACTTCGCCGTCTTCGT	237	180	310	165	185	1079	461	481	2.6	2.02353	247	107	127	0.686486	0.662089
uc.84+|135	TCAGAAGACGCACCGGCCAATTAAAATTAGGACTTTAGTTAATATTCATAGCTAAAGTCCTAATTTTAATTGGTTTTTTGAATTCGCACCAGCACGCTACGCACACAGTGTGTGTGTACGTCATGTTCGCCGTCTTCGT	771	586	1707	909	929	2114	903	923	0.993541	0.773253	27	12	32	0.0344456	0.0332215
uc.84+|136	TCAGAAGACGCACCGGGGACTTTAATTGCAATTAAGTGTTAATATTCATAGCACTTAATTGCAATTAAAGTCCTTTTTTGAATTCGCACCAGCACGCTACGCATGGTGTGTGTGTGTACGTACGTTTCGCCGTCTTCGT	732	557	882	470	490	2916	1245	1265	2.58163	2.00923	2309	1005	1025	2.09184	2.01749
uc.84+|137	TCAGAAGACGCACCGGGACTTTAATTGCAATTAAGTAGTTAATATTCATAGCTACTTAATTGCAATTAAAGTCTTTTTTGAATTCGCACCAGCACGCTACGCAACCAGTGTGTGTGTACGTACCATTCGCCGTCTTCGT	2500	1901	3776	2010	2030	8353	3566	3586	1.7665	1.37483	5551	2415	2435	1.19951	1.15688
uc.84+|138	TCAGAAGACGCACCGGCATGATTGGGGAGGGAGTTAAGTTAATATTCATAGCTTAGCTCCCTCCCCAGTCATGTTTTTTGAATTCGCACCAGCACGCTACGCACATGGTGTGTGTGTACGTACACTTCGCCGTCTTCGT	759	577	1019	542	562	861	368	388	0.690391	0.537318	8444	3674	3694	6.57295	6.33935
uc.84+|139	TCAGAAGACGCACCGGGACTGGGGAGGGAGTTAATTAGTTAATATTCATAGCTGATTAGCTCCCTCCCCAGTCTTTTTTGAATTCGCACCAGCACGCTACGCAGTACGTGTGTGTGTACGTACTGTTCGCCGTCTTCGT	1896	1442	2737	1457	1477	1444	616	636	0.430603	0.335129	3596	1565	1585	1.07312	1.03498
uc.84+|140	TCAGAAGACGCACCGGGACTGGGGAGGGAGTTAATTAGTTAATATTCATAGCTGATTAGCTCCCTCCCCAGTCTTTTTTGAATTCGCACCAGCACGCTACGCAACCAGTGTGTGTGTACGTTGGTTTCGCCGTCTTCGT	627	477	859	457	477	311	133	153	0.320755	0.249637	13	6	26	0.0545073	0.0525702
uc.84+|141	TCAGAAGACGCACCGGCTGGGGAGGGAGTTAATTAAGGTTAATATTCATAGCCTTGATTAGCTCCCTCCCCAGTTTTTTGAATTCGCACCAGCACGCTACGCACAACGTGTGTGTGTACGTTGCATTCGCCGTCTTCGT	718	546	809	431	451	564	241	261	0.578714	0.450401	1203	523	543	1.20399	1.1612
uc.84+|142	TCAGAAGACGCACCGGGGGAGGGAGTTAATTAAGTTAGTTAATATTCATAGCTAACTTGATTAGCTCCCTCCCTTTTTTGAATTCGCACCAGCACGCTACGCAGTGTGTGTGTGTGTACGTTGACTTCGCCGTCTTCGT	121	92	202	108	128	1426	609	629	4.91406	3.82452	2	1	21	0.164062	0.158232
ENSMUST00000117436|143	TCAGAAGACGCACCGGGAGCAGTAGGAAGATTTGGTTGTTAATATTCATAGCAACCAGATCTTCCTGCTGCTCTTTTTTGAATTCGCACCAGCACGCTACGCATGTGGTGTGTGTGTACGTTGTGTTCGCCGTCTTCGT	703	535	872	464	484	2792	1192	1212	2.50413	1.94892	826	359	379	0.783058	0.755228
ENSMUST00000117436|144	TCAGAAGACGCACCGGCCTGGCATCTTGTTCATGATAGTTAATATTCATAGCTGTCATGGACAAGATGCCAGGTTTTTTGAATTCGCACCAGCACGCTACGCAACCAGTGTGTGTGTACCAGTGTTTCGCCGTCTTCGT	1563	1189	2733	1455	1475	317	135	155	0.105085	0.0817853	1036	451	471	0.319322	0.307973
ENSMUST00000117436|145	TCAGAAGACGCACCGGGCAGTAGGAAGATTTGGTTCTGTTAATATTCATAGCAGAACCAGATCTTCCTGCTGCTTTTTTGAATTCGCACCAGCACGCTACGCACAACGTGTGTGTGTACCAGTCATTCGCCGTCTTCGT	1072	815	1368	728	748	906	387	407	0.544118	0.423476	4084	1777	1797	2.40241	2.31703
ENSMUST00000117436|146	TCAGAAGACGCACCGGCTGGCACAGACATAGATAGTTGTTAATATTCATAGCAGCTATCTGTGTCTGTGCCAGTTTTTTGAATTCGCACCAGCACGCTACGCAGTGTGTGTGTGTGTACCAGTACTTCGCCGTCTTCGT	386	294	635	338	358	442	189	209	0.583799	0.454359	14	6	26	0.0726257	0.0700446
ENSMUST00000117436|147	TCAGAAGACGCACCGGCAGGGAGAGCTTTGAGATTGAGTTAATATTCATAGCTCAGTCTCAAAGTTCTCCCTGTTTTTTGAATTCGCACCAGCACGCTACGCATGTGGTGTGTGTGTACCAGTTGTTCGCCGTCTTCGT	2635	2004	3324	1769	1789	3403	1453	1473	0.823365	0.640808	4206	1830	1850	1.0341	0.997346
ENSMUST00000117436|148	TCAGAAGACGCACCGGGTCCTGGTATCTTGTCTATGAGTTAATATTCATAGCTCATGGACAAGATGCCAGGACTTTTTTGAATTCGCACCAGCACGCTACGCACAACGTGTGTGTGTACCACAGTTTCGCCGTCTTCGT	871	662	1220	649	669	50	21	41	0.0612855	0.0476973	2210	962	982	1.46786	1.4157
ENSMUST00000117436|149	TCAGAAGACGCACCGGGCTCTCACTTGTACTGCTAAAGTTAATATTCATAGCTTTGGCAGTACAGGTGAGAGCTTTTTTGAATTCGCACCAGCACGCTACGCAGTTGGTGTGTGTGTACCACACATTCGCCGTCTTCGT	1006	765	1311	698	718	1916	818	838	1.16713	0.908354	2484	1081	1101	1.53343	1.47893
ENSMUSG00000085814:ENSMUST00000147222|150	TCAGAAGACGCACCGGCAGCTGTGCTAAGAGTTCTGTGTTAATATTCATAGCACAGAATTCTTGGCACAGCTGTTTTTTGAATTCGCACCAGCACGCTACGCATGCAGTGTGTGTGTACCACAACTTCGCCGTCTTCGT	684	520	960	511	531	1031	440	460	0.86629	0.674216	23	10	30	0.0564972	0.0544893
ENSMUSG00000085814:ENSMUST00000147222|151	TCAGAAGACGCACCGGGCTGTGCTAAGAATTCTGTGGGTTAATATTCATAGCTCACAGAATTCTTGGCACAGCTTTTTTGAATTCGCACCAGCACGCTACGCAACGTGTGTGTGTGTACCACATGTTCGCCGTCTTCGT	850	646	1157	616	636	730	312	332	0.522013	0.406272	19	8	28	0.0440252	0.0424605
ENSMUSG00000085814:ENSMUST00000147222|152	TCAGAAGACGCACCGGGACCGAAGTGTTGCTGTTTCGGTTAATATTCATAGCTGAAACGGCAACACTTCGGTCTTTTTTGAATTCGCACCAGCACGCTACGCAGTTGGTGTGTGTGTACCAACGTTTCGCCGTCTTCGT	2107	1602	3551	1890	1910	2767	1181	1201	0.628796	0.489379	109	47	67	0.0350785	0.0338319
ENSMUSG00000085814:ENSMUST00000147222|153	TCAGAAGACGCACCGGCTCTGGTGTTTGCCTAATTATGTTAATATTCATAGCATAGTTAGGCAGACACCAGAGTTTTTTGAATTCGCACCAGCACGCTACGCATGGTGTGTGTGTGTACCAACCATTCGCCGTCTTCGT	3260	2479	3595	1914	1934	4038	1724	1744	0.901758	0.70182	12705	5528	5548	2.86867	2.76671
ENSMUSG00000085814:ENSMUST00000147222|154	TCAGAAGACGCACCGGCCAAAGCTTGGAGAACTTTAAGTTAATATTCATAGCTTAGAGTTCTCCAGGCTTTGGTTTTTTGAATTCGCACCAGCACGCTACGCAACACGTGTGTGTGTACCAACACTTCGCCGTCTTCGT	276	210	540	287	307	715	305	325	1.05863	0.823912	13	6	26	0.0846906	0.0816807
ENSMUSG00000085814:ENSMUST00000147222|155	TCAGAAGACGCACCGGCCACGAACCTTATGTTTCATAGTTAATATTCATAGCTGTGAAACATGAGGTTCGTGGTTTTTTGAATTCGCACCAGCACGCTACGCACACAGTGTGTGTGTACCAACTGTTCGCCGTCTTCGT	1439	1094	2600	1384	1404	3314	1415	1435	1.02208	0.795464	8325	3622	3642	2.59402	2.50183
ENSMUSG00000085814:ENSMUST00000147222|156	TCAGAAGACGCACCGGCCTGACCTGATAATACTTGAAGTTAATATTCATAGCTTCAGGTATTGTCAGGTCAGGTTTTTTGAATTCGCACCAGCACGCTACGCATGGTGTGTGTGTGTACCATGGTTTCGCCGTCTTCGT	687	522	676	360	380	7	3	23	0.0605263	0.0471064	2437	1060	1080	2.84211	2.7411
ENSMUST00000021696|157	TCAGAAGACGCACCGGGACCCTCCAATTGTAAATTGAGTTAATATTCATAGCTCGATTTACAGTTGGAGGGTCTTTTTTGAATTCGCACCAGCACGCTACGCAACCAGTGTGTGTGTACCATGCATTCGCCGTCTTCGT	1101	837	1244	662	682	477	204	224	0.328446	0.255623	2000	870	890	1.30499	1.25861
ENSMUST00000021696|158	TCAGAAGACGCACCGGCCTGTGCTATTTGTTGTTGTGGTTAATATTCATAGCCACAACAGCAAATGGCACAGGTTTTTTGAATTCGCACCAGCACGCTACGCACATGGTGTGTGTGTACCATGACTTCGCCGTCTTCGT	420	319	602	320	340	599	256	276	0.811765	0.63178	12	5	25	0.0735294	0.0709162
ENSMUST00000021696|159	TCAGAAGACGCACCGGCTCCAGTGTTTGTCTTTCTTTGTTAATATTCATAGCAAGGAAAGACAGACACTGGAGTTTTTTGAATTCGCACCAGCACGCTACGCAGTACGTGTGTGTGTACCATGTGTTCGCCGTCTTCGT	2584	1965	4699	2501	2521	8464	3613	3633	1.44109	1.12158	342	149	169	0.0670369	0.0646544
ENSMUST00000021696|160	TCAGAAGACGCACCGGCCAGTGTTTGTCTTTCCTTTAGTTAATATTCATAGCTGAAGGAAAGACAGACACTGGTTTTTTGAATTCGCACCAGCACGCTACGCAGTGTGTGTGTGTGTACACGTGTTTCGCCGTCTTCGT	856	651	1419	755	775	4066	1736	1756	2.26581	1.76343	248	108	128	0.165161	0.159292
ENSMUST00000021696|161	TCAGAAGACGCACCGGCCTTCCTCACCTCTAATTTCTGTTAATATTCATAGCGGAAATTGGAGGTGAGGAAGGTTTTTTGAATTCGCACCAGCACGCTACGCATGCAGTGTGTGTGTACACGTCATTCGCCGTCTTCGT	2733	2078	4728	2517	2537	6535	2790	2810	1.10761	0.862029	1328	578	598	0.235711	0.227334
ENSMUST00000021696|162	TCAGAAGACGCACCGGGACTCGTTCTTCTCCATTGAAGTTAATATTCATAGCTTCGATGGAGAAGAGCGAGTCTTTTTTGAATTCGCACCAGCACGCTACGCAACTGGTGTGTGTGTACACGTACTTCGCCGTCTTCGT	408	310	466	248	268	0	0	20	0.0746269	0.0580806	1549	674	694	2.58955	2.49752
ENSMUST00000021696|163	TCAGAAGACGCACCGGCCTGTCTATACTCGTTGCTTTGTTAATATTCATAGCAAAGCAGCGAGTGTAGACAGGTTTTTTGAATTCGCACCAGCACGCTACGCACAACGTGTGTGTGTACACGTTGTTCGCCGTCTTCGT	1389	1056	2313	1231	1251	3086	1317	1337	1.06875	0.831783	2578	1122	1142	0.91287	0.880427
ENSMUST00000059673|164	TCAGAAGACGCACCGGGCTGATTGGGAAGAAAGGATAGTTAATATTCATAGCTGTCCTTTCTTCCCGATCAGCTTTTTTGAATTCGCACCAGCACGCTACGCATGCAGTGTGTGTGTACACCAGTTTCGCCGTCTTCGT	401	305	490	261	281	1	0	20	0.0711744	0.0553936	10	4	24	0.0854093	0.0823738
ENSMUST00000059673|165	TCAGAAGACGCACCGGCCACTTTGGTGGATAAGCTTAGTTAATATTCATAGCTGAGCTTATCCACCAGAGTGGTTTTTTGAATTCGCACCAGCACGCTACGCAACACGTGTGTGTGTACACCACATTCGCCGTCTTCGT	714	543	609	324	344	91	39	59	0.171512	0.133484	1911	832	852	2.47674	2.38872
ENSMUST00000059673|166	TCAGAAGACGCACCGGCGGGAAGAAAGGATAATAGAAGTTAATATTCATAGCTTCTGTTGTCCTTTCTTCCCGTTTTTTGAATTCGCACCAGCACGCTACGCACAGTGTGTGTGTGTACACCAACTTCGCCGTCTTCGT	260	198	296	158	178	497	212	232	1.30337	1.01439	1985	864	884	4.96629	4.78979
ENSMUST00000059673|167	TCAGAAGACGCACCGGGCTATATGTGGAGATGAAGAAGTTAATATTCATAGCTTCTTCATCTCCACGTATAGCTTTTTTGAATTCGCACCAGCACGCTACGCAGTTGGTGTGTGTGTACACCATGTTCGCCGTCTTCGT	666	506	962	512	532	1554	663	683	1.28383	0.999183	16	7	27	0.0507519	0.0489482
ENSMUST00000059673|168	TCAGAAGACGCACCGGGTCATCCCACATATCCATAAAGTTAATATTCATAGCTTTGTGGATGTGTGGGATGACTTTTTTGAATTCGCACCAGCACGCTACGCAACACGTGTGTGTGTACACACGTTTCGCCGTCTTCGT	750	570	1029	548	568	881	376	396	0.697183	0.542604	19	8	28	0.0492958	0.0475438
ENSMUST00000059673|169	TCAGAAGACGCACCGGCGACACCTGAAATTTAGGATAGTTAATATTCATAGCTGTCCTAGATTTCAGGTGTCGTTTTTTGAATTCGCACCAGCACGCTACGCACATGGTGTGTGTGTACACACCATTCGCCGTCTTCGT	1207	918	1563	832	852	22	9	29	0.0340376	0.0264907	33	14	34	0.0399061	0.0384879
ENSMUST00000059673|170	TCAGAAGACGCACCGGCAGCTGTCTAGTGTTGGTGGTGTTAATATTCATAGCATCACCAACACTGGACAGCTGTTTTTTGAATTCGCACCAGCACGCTACGCAGTCAGTGTGTGTGTACACACACTTCGCCGTCTTCGT	445	338	1039	553	573	58	25	45	0.078534	0.0611215	22	10	30	0.052356	0.0504953
ENSMUST00000072582|171	TCAGAAGACGCACCGGCCATGGCTAAGTCAGATTGTAGTTAATATTCATAGCTACAGTCTGACTTGGCCATGGTTTTTTGAATTCGCACCAGCACGCTACGCATGGTGTGTGTGTGTACACACTGTTCGCCGTCTTCGT	1440	1095	1681	895	915	1605	685	705	0.770492	0.599658	25	11	31	0.0338798	0.0326757
ENSMUST00000072582|172	TCAGAAGACGCACCGGGCACGGTAATAGGAAATTTGAGTTAATATTCATAGCTCAGATTTCCTGTTACCGTGCTTTTTTGAATTCGCACCAGCACGCTACGCACATGGTGTGTGTGTACACTGGTTTCGCCGTCTTCGT	218	166	292	155	175	3	1	21	0.12	0.0933936	1435	624	644	3.68	3.54921
ENSMUST00000072582|173	TCAGAAGACGCACCGGCTGCTGGAAAGTCATAGCTTTGTTAATATTCATAGCAAAGCTGTGGCTTTCCAGCAGTTTTTTGAATTCGCACCAGCACGCTACGCAGTGTGTGTGTGTGTACACTGCATTCGCCGTCTTCGT	1011	769	1409	750	770	1579	674	694	0.901299	0.701463	24	10	30	0.038961	0.0375764
ENSMUST00000072582|174	TCAGAAGACGCACCGGGCTGGAAAGTCATAGCTTTGAGTTAATATTCATAGCTCAAAGCTGTGGCTTTCCAGCTTTTTTGAATTCGCACCAGCACGCTACGCATGACGTGTGTGTGTACACTGACTTCGCCGTCTTCGT	137	104	365	194	214	0	0	20	0.0934579	0.0727364	4	2	22	0.102804	0.0991501
ENSMUST00000072582|175	TCAGAAGACGCACCGGGAGCACGGTAATAGGAAATTTGTTAATATTCATAGCAGATTTCCTGTTACCGTGCTCTTTTTTGAATTCGCACCAGCACGCTACGCAACCAGTGTGTGTGTACACTGTGTTCGCCGTCTTCGT	731	556	229	122	142	0	0	20	0.140845	0.109617	5	2	22	0.15493	0.149423
ENSMUST00000072582|176	TCAGAAGACGCACCGGGCCATAGCTTTGAGGAGTATAGTTAATATTCATAGCTGTACTCCTCAAAGCTGTGGCTTTTTTGAATTCGCACCAGCACGCTACGCATGTGGTGTGTGTGTACTGGTGTTTCGCCGTCTTCGT	764	581	1633	869	889	515	220	240	0.269966	0.210109	973	423	443	0.498313	0.480603
ENSMUST00000072582|177	TCAGAAGACGCACCGGCCACAGCTTTGGGGAGTATATGTTAATATTCATAGCATGTACTCCTCAAAGCTGTGGTTTTTTGAATTCGCACCAGCACGCTACGCAACGTGTGTGTGTGTACTGGTCATTCGCCGTCTTCGT	1858	1413	2110	1123	1143	3671	1567	1587	1.38845	1.0806	63	27	47	0.0411199	0.0396585
ENSMUST00000075293|178	TCAGAAGACGCACCGGGAGCTGTTTGCAGATAAAGTTGTTAATATTCATAGCAACTTTGTCTGCAAACAGCTCTTTTTTGAATTCGCACCAGCACGCTACGCACAACGTGTGTGTGTACTGGTACTTCGCCGTCTTCGT	459	349	495	263	283	420	179	199	0.70318	0.547271	15	7	27	0.0954064	0.0920157
ENSMUST00000075293|179	TCAGAAGACGCACCGGCTGGACCAAATACAAATGGTTGTTAATATTCATAGCAACCGTTTGTGTTTGGTCCAGTTTTTTGAATTCGCACCAGCACGCTACGCAGTCAGTGTGTGTGTACTGGTTGTTCGCCGTCTTCGT	1391	1058	2495	1328	1348	2502	1068	1088	0.807122	0.628167	52	23	43	0.0318991	0.0307654
ENSMUST00000075293|180	TCAGAAGACGCACCGGCTGCACTGTCAAGATTGAATGGTTAATATTCATAGCCATTCAGTCTTGGCAGTGCAGTTTTTTGAATTCGCACCAGCACGCTACGCAACGTGTGTGTGTGTACTGCAGTTTCGCCGTCTTCGT	780	593	1054	561	581	1271	543	563	0.969019	0.754168	24	10	30	0.0516351	0.0498
ENSMUST00000075293|181	TCAGAAGACGCACCGGGAGCATTGGAGAGAAAGGGTTGTTAATATTCATAGCAATCCTTTCTCTCCAGTGCTCTTTTTTGAATTCGCACCAGCACGCTACGCACACAGTGTGTGTGTACTGCACATTCGCCGTCTTCGT	820	624	1535	817	837	124	53	73	0.0872162	0.0678786	3139	1366	1386	1.65591	1.59706
ENSMUST00000075293|182	TCAGAAGACGCACCGGGCACTGGAGGGAAAGGGTTTGGTTAATATTCATAGCCAAATCCTTTCTCTCCAGTGCTTTTTTGAATTCGCACCAGCACGCTACGCAGTTGGTGTGTGTGTACTGCAACTTCGCCGTCTTCGT	158	120	191	102	122	176	75	95	0.778689	0.606038	3	1	21	0.172131	0.166014
ENSMUST00000075293|183	TCAGAAGACGCACCGGGTGGTCTTTGGGGAGGTGGAAGTTAATATTCATAGCTTTCACCTTCCCAAAGACCACTTTTTTGAATTCGCACCAGCACGCTACGCATGACGTGTGTGTGTACTGCATGTTCGCCGTCTTCGT	458	348	963	513	533	1332	569	589	1.10507	0.86005	2686	1169	1189	2.23077	2.15149
ENSMUST00000075293|184	TCAGAAGACGCACCGGCGAGTTGTTTGCAGATAAAGTGTTAATATTCATAGCACTTTGTCTGCAAACAGCTCGTTTTTTGAATTCGCACCAGCACGCTACGCACACAGTGTGTGTGTACTGACGTTTCGCCGTCTTCGT	1457	1108	1570	836	856	525	224	244	0.285047	0.221846	33	14	34	0.0397196	0.038308
ENSMUST00000082039|185	TCAGAAGACGCACCGGCCAGGTGGTTACATAAGGAATGTTAATATTCATAGCGTTCCTTGTGTAACCACCTGGTTTTTTGAATTCGCACCAGCACGCTACGCAGTACGTGTGTGTGTACTGACCATTCGCCGTCTTCGT	1073	816	2004	1067	1087	1374	587	607	0.558418	0.434605	253	110	130	0.119595	0.115345
ENSMUST00000082039|186	TCAGAAGACGCACCGGCCCAGTTTGGAAATATGGAAGGTTAATATTCATAGCCTTCCATGTTTCCAGACTGGGTTTTTTGAATTCGCACCAGCACGCTACGCATGGTGTGTGTGTGTACTGACACTTCGCCGTCTTCGT	362	275	712	379	399	838	358	378	0.947368	0.737318	950	413	433	1.08521	1.04664
ENSMUST00000082039|187	TCAGAAGACGCACCGGCAGGTGGTTACATAAGGAATAGTTAATATTCATAGCTGTTCCTTGTGTAACCACCTGTTTTTTGAATTCGCACCAGCACGCTACGCAACTGGTGTGTGTGTACTGACTGTTCGCCGTCTTCGT	1495	1137	2368	1261	1281	1694	723	743	0.580016	0.451414	2560	1114	1134	0.885246	0.853785
ENSMUST00000082039|188	TCAGAAGACGCACCGGCCTTCTGAGAGAAGCATTTAAGTTAATATTCATAGCTTAGATGCTTCTCTCAGAAGGTTTTTTGAATTCGCACCAGCACGCTACGCAGTACGTGTGTGTGTACTGTGGTTTCGCCGTCTTCGT	240	183	251	134	154	74	32	52	0.337662	0.262796	1899	826	846	5.49351	5.29827
ENSMUST00000082039|189	TCAGAAGACGCACCGGCGAGAATTTGGTGAACGTTAAGTTAATATTCATAGCTTAGCGTTCACCAAGTTCTCGTTTTTTGAATTCGCACCAGCACGCTACGCATGTGGTGTGTGTGTACTGTGCATTCGCCGTCTTCGT	1639	1246	1445	769	789	1768	755	775	0.982256	0.76447	6742	2934	2954	3.74398	3.61092
ENSMUST00000082039|190	TCAGAAGACGCACCGGGCACCACACTAATGCTATAGAGTTAATATTCATAGCTCTGTAGCATTGGTGTGGTGCTTTTTTGAATTCGCACCAGCACGCTACGCAACCAGTGTGTGTGTACTGTGACTTCGCCGTCTTCGT	128	97	138	73	93	0	0	20	0.215054	0.167372	2	1	21	0.225806	0.217781
ENSMUST00000082039|191	TCAGAAGACGCACCGGCACCACACTAATGCTATAGATGTTAATATTCATAGCATCTGTAGCATTGGTGTGGTGTTTTTTGAATTCGCACCAGCACGCTACGCACAGTGTGTGTGTGTACTGTGTGTTCGCCGTCTTCGT	1367	1040	1530	814	834	1488	635	655	0.785372	0.611239	2444	1063	1083	1.29856	1.25241
ENSMUST00000096232|192	TCAGAAGACGCACCGGGACTTCAGCGCCTATATTGATGTTAATATTCATAGCGTCAATGTAGGCGCTGAAGTCTTTTTTGAATTCGCACCAGCACGCTACGCAACTGGTGTGTGTGTTGGTGTGTTTCGCCGTCTTCGT	1807	1374	2522	1343	1363	1617	690	710	0.52091	0.405414	51	22	42	0.0308144	0.0297192
ENSMUST00000096232|193	TCAGAAGACGCACCGGCCGAGTCGTTAGTTTCTTTGGGTTAATATTCATAGCCCAAAGAAACTAGCGATTCGGTTTTTTGAATTCGCACCAGCACGCTACGCACAGTGTGTGTGTGTTGGTGTCATTCGCCGTCTTCGT	1537	1169	2388	1271	1291	6624	2828	2848	2.20604	1.71692	3559	1549	1569	1.21534	1.17214
ENSMUST00000096232|194	TCAGAAGACGCACCGGCCATTGCAGCTAAGGTATATTGTTAATATTCATAGCAATGTACCTTAGCTGCAATGGTTTTTTGAATTCGCACCAGCACGCTACGCAGTACGTGTGTGTGTTGGTGTACTTCGCCGTCTTCGT	571	434	486	259	279	445	190	210	0.752688	0.585802	11	5	25	0.0896057	0.0864212
ENSMUST00000096232|195	TCAGAAGACGCACCGGGCAGCTAAGGTATATTTGTAGGTTAATATTCATAGCCTACAAATGTACCTTAGCTGCTTTTTTGAATTCGCACCAGCACGCTACGCATGCAGTGTGTGTGTTGGTGTTGTTCGCCGTCTTCGT	747	568	1136	605	625	232	99	119	0.1904	0.148184	947	412	432	0.6912	0.666635
ENSMUST00000096232|196	TCAGAAGACGCACCGGGAGCGCAATAACATCGTTGTGGTTAATATTCATAGCCACAGCGATGTTGTTGCGCTCTTTTTTGAATTCGCACCAGCACGCTACGCACAGTGTGTGTGTGTTGGTCAGTTTCGCCGTCTTCGT	485	369	524	279	299	3135	1338	1358	4.54181	3.5348	983	428	448	1.49833	1.44508
ENSMUST00000096232|197	TCAGAAGACGCACCGGCCGAGAATGAGAAGCTGTATCGTTAATATTCATAGCGATGCAGCTTCTCGTTCTCGGTTTTTTGAATTCGCACCAGCACGCTACGCAGTCAGTGTGTGTGTTGGTCACATTCGCCGTCTTCGT	665	506	853	454	474	1147	490	510	1.07595	0.83739	11	5	25	0.0527426	0.0508682
ENSMUST00000096232|198	TCAGAAGACGCACCGGCAGCTAAGGTATATTTGTAGAGTTAATATTCATAGCTCTACAAATGTACCTTAGCTGTTTTTTGAATTCGCACCAGCACGCTACGCATGTGGTGTGTGTGTTGGTCAACTTCGCCGTCTTCGT	284	216	395	210	230	1728	738	758	3.29565	2.56494	7	3	23	0.1	0.096446
ENSMUST00000098689|199	TCAGAAGACGCACCGGGACCGTGTTCTCTTGTAATCTGTTAATATTCATAGCAGGTTACAAGAGAACACGGTCTTTTTTGAATTCGCACCAGCACGCTACGCAACACGTGTGTGTGTTGGTCATGTTCGCCGTCTTCGT	1253	953	1938	1032	1052	3707	1583	1603	1.52376	1.18591	1823	793	813	0.772814	0.745348
ENSMUST00000098689|200	TCAGAAGACGCACCGGCTGCTAGAGTGAATATGCTTAGTTAATATTCATAGCTGAGCATATTCACTCTGGCAGTTTTTTGAATTCGCACCAGCACGCTACGCAGTCAGTGTGTGTGTTGGTACGTTTCGCCGTCTTCGT	1468	1116	2081	1108	1128	1827	780	800	0.70922	0.551972	2034	885	905	0.802305	0.773791
ENSMUST00000098689|201	TCAGAAGACGCACCGGCCTTCATGTCAAATTTGGTTTGTTAATATTCATAGCAAACCAAGTTTGACATGAAGGTTTTTTGAATTCGCACCAGCACGCTACGCATGACGTGTGTGTGTTGGTACCATTCGCCGTCTTCGT	2896	2202	5102	2716	2736	13586	5800	5820	2.12719	1.65555	9883	4300	4320	1.57895	1.52283
ENSMUST00000098689|202	TCAGAAGACGCACCGGCACGGCTTTGGGGAGTATATGGTTAATATTCATAGCCATGTACTCCTCAAAGCCGTGTTTTTTGAATTCGCACCAGCACGCTACGCAACGTGTGTGTGTGTTGGTACACTTCGCCGTCTTCGT	656	499	780	415	435	982	419	439	1.0092	0.785436	2025	881	901	2.07126	1.99765
ENSMUST00000098689|203	TCAGAAGACGCACCGGCGTGTGATGGCAATAACATTAGTTAATATTCATAGCTGATGTTGTTGCCATCACACGTTTTTTGAATTCGCACCAGCACGCTACGCACATGGTGTGTGTGTTGGTACTGTTCGCCGTCTTCGT	2546	1936	3453	1838	1858	1024	437	457	0.245963	0.191428	11012	4792	4812	2.58988	2.49784
ENSMUST00000098689|204	TCAGAAGACGCACCGGCCCAGGATTATTTCTTTGGTTGTTAATATTCATAGCAACCAAAGGAATGATCCTGGGTTTTTTGAATTCGCACCAGCACGCTACGCATGACGTGTGTGTGTTGGTTGGTTTCGCCGTCTTCGT	430	327	671	357	377	1662	710	730	1.93634	1.50701	1128	491	511	1.35544	1.30727
ENSMUST00000098689|205	TCAGAAGACGCACCGGGAGGAGTACATGAAAGAGTTAGTTAATATTCATAGCTAGCTCTTTCATGTACTCCTCTTTTTTGAATTCGCACCAGCACGCTACGCAACTGGTGTGTGTGTTGGTTGCATTCGCCGTCTTCGT	804	611	1296	690	710	234	100	120	0.169014	0.13154	1832	797	817	1.1507	1.10981
ENSMUST00000099961|206	TCAGAAGACGCACCGGCCCACTATGTTCTTTGATATCGTTAATATTCATAGCGATGTCAAAGAACATGGTGGGTTTTTTGAATTCGCACCAGCACGCTACGCACACAGTGTGTGTGTTGGTTGACTTCGCCGTCTTCGT	325	247	409	218	238	462	197	217	0.911765	0.709608	13	6	26	0.109244	0.105361
ENSMUST00000099961|207	TCAGAAGACGCACCGGGCAGGTCTATCTATAGAGAGAGTTAATATTCATAGCTCTCTCTGTAGATGGACCTGCTTTTTTGAATTCGCACCAGCACGCTACGCAGTGTGTGTGTGTGTTGGTTGTGTTCGCCGTCTTCGT	314	239	386	205	225	885	378	398	1.76889	1.37669	8	3	23	0.102222	0.0985893
ENSMUST00000099961|208	TCAGAAGACGCACCGGGCTGGACTAAACATAAATGGTGTTAATATTCATAGCACCATTTGTGTTTGGTCCAGCTTTTTTGAATTCGCACCAGCACGCTACGCATGACGTGTGTGTGTTGCAGTGTTTCGCCGTCTTCGT	1023	778	1367	728	748	2653	1133	1153	1.54144	1.19967	97	42	62	0.0828877	0.0799419
ENSMUST00000099961|209	TCAGAAGACGCACCGGCTGCACTGTCAAGATTGAATGGTTAATATTCATAGCCATTCAGTCTTGGCAGTGCAGTTTTTTGAATTCGCACCAGCACGCTACGCAACTGGTGTGTGTGTTGCAGTCATTCGCCGTCTTCGT	2728	2075	3269	1740	1760	5388	2300	2320	1.31818	1.02591	3865	1682	1702	0.967045	0.932677
ENSMUST00000099961|210	TCAGAAGACGCACCGGCCACGTGTTCTTTGAGTTGTTGTTAATATTCATAGCAACAGCTCAAAGGAGACGTGGTTTTTTGAATTCGCACCAGCACGCTACGCACACAGTGTGTGTGTTGCAGTACTTCGCCGTCTTCGT	487	370	494	263	283	261	111	131	0.462898	0.360264	6	3	23	0.0812721	0.0783837
ENSMUST00000099961|211	TCAGAAGACGCACCGGCACGTGTTCTTTGAGTTGTTTGTTAATATTCATAGCAAACAGCTCAAAGGAGACGTGTTTTTTGAATTCGCACCAGCACGCTACGCAGTGTGTGTGTGTGTTGCAGTTGTTCGCCGTCTTCGT	3994	3037	4941	2630	2650	5768	2462	2482	0.936604	0.72894	3168	1379	1399	0.527925	0.509162
ENSMUST00000099961|212	TCAGAAGACGCACCGGGCAGACCAAGTTCTAAAGATAGTTAATATTCATAGCTGTCTTTGGAACTTGGTCTGCTTTTTTGAATTCGCACCAGCACGCTACGCAACTGGTGTGTGTGTTGCACAGTTTCGCCGTCTTCGT	293	223	719	383	403	676	289	309	0.766749	0.596746	19	8	28	0.0694789	0.0670097
ENSMUST00000105036|213	TCAGAAGACGCACCGGCGTGCTATGATTCTTTCATTCGTTAATATTCATAGCGGATGAAAGAATCATGGCACGTTTTTTGAATTCGCACCAGCACGCTACGCACAGTGTGTGTGTGTTGCACACATTCGCCGTCTTCGT	2235	1700	2750	1464	1484	1090	465	485	0.326819	0.254357	2408	1048	1068	0.719677	0.6941
ENSMUST00000105036|214	TCAGAAGACGCACCGGCCTCATTGGTAGCTTAGTTATGTTAATATTCATAGCATAGCTAAGCTGCCAATGAGGTTTTTTGAATTCGCACCAGCACGCTACGCAGTACGTGTGTGTGTTGCACAACTTCGCCGTCTTCGT	709	539	711	378	398	1990	850	870	2.18593	1.70126	2399	1044	1064	2.67337	2.57836
ENSMUST00000105036|215	TCAGAAGACGCACCGGGTGTCTTTGACCGTATGATGAGTTAATATTCATAGCTCATCATGCGGTCAAGGACACTTTTTTGAATTCGCACCAGCACGCTACGCATGCAGTGTGTGTGTTGCACATGTTCGCCGTCTTCGT	1145	871	773	411	431	0	0	20	0.0464037	0.0361151	290	126	146	0.338747	0.326708
ENSMUST00000105036|216	TCAGAAGACGCACCGGGTCCTTGATCGTATGATGAAGGTTAATATTCATAGCCTTCATCATGCGGTCAAGGACTTTTTTGAATTCGCACCAGCACGCTACGCACAGTGTGTGTGTGTTGCAACGTTTCGCCGTCTTCGT	1557	1184	2336	1243	1263	5175	2209	2229	1.76485	1.37354	5093	2216	2236	1.77039	1.70747
ENSMUST00000105036|217	TCAGAAGACGCACCGGCCTTGATCGTATGATGAAGAAGTTAATATTCATAGCTTCTTCATCATGCGGTCAAGGTTTTTTGAATTCGCACCAGCACGCTACGCAGTCAGTGTGTGTGTTGCAACCATTCGCCGTCTTCGT	4025	3061	4763	2535	2555	3978	1698	1718	0.672407	0.523321	5030	2189	2209	0.864579	0.833852
ENSMUST00000105036|218	TCAGAAGACGCACCGGCTCATTGGCAGCTTAGTTATAGTTAATATTCATAGCTATAGCTAAGCTGCCAATGAGTTTTTTGAATTCGCACCAGCACGCTACGCATGTGGTGTGTGTGTTGCAACACTTCGCCGTCTTCGT	943	717	1617	861	881	1871	799	819	0.929625	0.723509	546	238	258	0.292849	0.282441
ENSMUST00000105036|219	TCAGAAGACGCACCGGGCAGCTAGATTTCTAAGAGTTGTTAATATTCATAGCAACTCTTGGAAATCTAGCTGCTTTTTTGAATTCGCACCAGCACGCTACGCAACACGTGTGTGTGTTGCAACTGTTCGCCGTCTTCGT	845	643	698	372	392	0	0	20	0.0510204	0.0397082	2175	946	966	2.46429	2.37671
ENSMUST00000117156|220	TCAGAAGACGCACCGGGAGCCACATTAATTGAATACTGTTAATATTCATAGCAGTGTTCAATTAATGTGGCTCTTTTTTGAATTCGCACCAGCACGCTACGCAGTCAGTGTGTGTGTTGCATGGTTTCGCCGTCTTCGT	657	500	1238	659	679	1064	454	474	0.698085	0.543306	292	127	147	0.216495	0.208801
ENSMUST00000117156|221	TCAGAAGACGCACCGGCCAGATGACCTGAAAGATGAGGTTAATATTCATAGCTTCATCTTTCGGGTCATCTGGTTTTTTGAATTCGCACCAGCACGCTACGCATGACGTGTGTGTGTTGCATGCATTCGCCGTCTTCGT	1155	878	2130	1134	1154	1936	827	847	0.733969	0.571233	4211	1832	1852	1.60485	1.54782
ENSMUST00000117156|222	TCAGAAGACGCACCGGGTCATAGAAGATGTATGGATTGTTAATATTCATAGCAATCCATACATCTTCTGTGACTTTTTTGAATTCGCACCAGCACGCTACGCAACGTGTGTGTGTGTTGCATGACTTCGCCGTCTTCGT	410	312	549	292	312	882	377	397	1.27244	0.990311	995	433	453	1.45192	1.40032
ENSMUST00000117156|223	TCAGAAGACGCACCGGCCACCAAACCTTATGTCTATTGTTAATATTCATAGCAATGGACATAGGGTTTGGTGGTTTTTTGAATTCGCACCAGCACGCTACGCACATGGTGTGTGTGTTGCATGTGTTCGCCGTCTTCGT	1000	760	334	178	198	42	18	38	0.191919	0.149367	11	5	25	0.126263	0.121775
ENSMUST00000117156|224	TCAGAAGACGCACCGGCACAGAAGGTGTATGGGTTCTGTTAATATTCATAGCAGAATCCATACATCTTCTGTGTTTTTTGAATTCGCACCAGCACGCTACGCACACAGTGTGTGTGTTGACGTGTTTCGCCGTCTTCGT	1889	1437	2747	1462	1482	3380	1443	1463	0.987179	0.768302	9524	4144	4164	2.80972	2.70986
ENSMUST00000117156|225	TCAGAAGACGCACCGGGACAGTCATAGAAGATGTATGGTTAATATTCATAGCCATACATCTTCTGTGACTGTCTTTTTTGAATTCGCACCAGCACGCTACGCAGTACGTGTGTGTGTTGACGTCATTCGCCGTCTTCGT	2841	2160	3865	2057	2077	6483	2768	2788	1.34232	1.0447	2934	1277	1297	0.624458	0.602265
ENSMUST00000117156|226	TCAGAAGACGCACCGGCTGGAAGTATCCAAGTTGAAAGTTAATATTCATAGCTTTCAGCTTGGGTACTTCCAGTTTTTTGAATTCGCACCAGCACGCTACGCATGGTGTGTGTGTGTTGACGTACTTCGCCGTCTTCGT	271	206	402	214	234	0	0	20	0.0854701	0.0665196	13	6	26	0.111111	0.107162
ENSMUST00000117176|227	TCAGAAGACGCACCGGCGGAGGTATATTGGTATTGTGGTTAATATTCATAGCCACAATGCCAATGTACCTCCGTTTTTTGAATTCGCACCAGCACGCTACGCAACTGGTGTGTGTGTTGACGTTGTTCGCCGTCTTCGT	1652	1256	2085	1110	1130	1551	662	682	0.60354	0.469723	6410	2789	2809	2.48584	2.39749
ENSMUST00000117176|228	TCAGAAGACGCACCGGGCCCTATAAAGCAATGGAGAAGTTAATATTCATAGCTTCTCCGTTGCTTTGTAGGGCTTTTTTGAATTCGCACCAGCACGCTACGCAGTACGTGTGTGTGTTGACCAGTTTCGCCGTCTTCGT	440	335	601	320	340	1	0	20	0.0588235	0.0457812	498	217	237	0.697059	0.672286
ENSMUST00000117176|229	TCAGAAGACGCACCGGGTGCTAATGGTGGCTTTGTGGGTTAATATTCATAGCTCACAAAGCCACCATTGGCACTTTTTTGAATTCGCACCAGCACGCTACGCATGTGGTGTGTGTGTTGACCACATTCGCCGTCTTCGT	560	426	733	390	410	1646	703	723	1.76341	1.37243	1894	824	844	2.05854	1.98538
ENSMUST00000117176|230	TCAGAAGACGCACCGGGACTCCTATTTGGATGCATAAGTTAATATTCATAGCTTGTGCATCCAAATGGGAGTCTTTTTTGAATTCGCACCAGCACGCTACGCAACCAGTGTGTGTGTTGACCAACTTCGCCGTCTTCGT	298	227	401	213	233	25	11	31	0.133047	0.103548	9	4	24	0.103004	0.0993436
ENSMUST00000117176|231	TCAGAAGACGCACCGGGAGTTAGTTGAGAAAGCTTTAGTTAATATTCATAGCTAAAGCTTTCTCAGCTAACTCTTTTTTGAATTCGCACCAGCACGCTACGCACAGTGTGTGTGTGTTGACCATGTTCGCCGTCTTCGT	885	673	783	417	437	262	112	132	0.302059	0.235087	12	5	25	0.0572082	0.0551751
ENSMUST00000117176|232	TCAGAAGACGCACCGGCAGTTTGCCTCATAAGAGTTAGTTAATATTCATAGCTAACTCTTGTGAGGCAAACTGTTTTTTGAATTCGCACCAGCACGCTACGCATGTGGTGTGTGTGTTGACACGTTTCGCCGTCTTCGT	1743	1325	2393	1274	1294	333	142	162	0.125193	0.0974353	6458	2810	2830	2.18702	2.10929
ENSMUST00000117176|233	TCAGAAGACGCACCGGCACACAGAATAGAGATGGATTGTTAATATTCATAGCAATCCATCTCTGTTCTGTGTGTTTTTTGAATTCGCACCAGCACGCTACGCAACGTGTGTGTGTGTTGACACCATTCGCCGTCTTCGT	2450	1863	3181	1693	1713	1445	617	637	0.371862	0.289413	1308	569	589	0.343841	0.331621
ENSMUST00000117738|234	TCAGAAGACGCACCGGGACATGGTCACTGTATGAAAGGTTAATATTCATAGCCTTTCATGCAGTGGCCATGTCTTTTTTGAATTCGCACCAGCACGCTACGCACAACGTGTGTGTGTTGACACACTTCGCCGTCTTCGT	442	336	522	278	298	4	2	22	0.0738255	0.0574569	8	3	23	0.0771812	0.0744382
ENSMUST00000117738|235	TCAGAAGACGCACCGGGCTGAAGTAGCTTATGGTAATGTTAATATTCATAGCATTGCCATAAGCTACTTCAGCTTTTTTGAATTCGCACCAGCACGCTACGCAGTCAGTGTGTGTGTTGACACTGTTCGCCGTCTTCGT	986	750	1733	923	943	1851	790	810	0.858961	0.668512	42	18	38	0.0402969	0.0388648
ENSMUST00000117738|236	TCAGAAGACGCACCGGGAGCCTACTAAGAGGTATTTGGTTAATATTCATAGCCAAATGCCTCTTGGTAGGCTCTTTTTTGAATTCGCACCAGCACGCTACGCAACGTGTGTGTGTGTTGACTGGTTTCGCCGTCTTCGT	345	262	348	185	205	555	237	257	1.25366	0.975697	5	2	22	0.107317	0.103503
ENSMUST00000117738|237	TCAGAAGACGCACCGGCACCGTGGTCTTGGAATTGTTGTTAATATTCATAGCAACAATTCCAGGACCATGGTGTTTTTTGAATTCGCACCAGCACGCTACGCACACAGTGTGTGTGTTGACTGCATTCGCCGTCTTCGT	1969	1497	2286	1217	1237	3206	1369	1389	1.12288	0.873913	50	22	42	0.0339531	0.0327464
ENSMUST00000117738|238	TCAGAAGACGCACCGGCAGATAGTGTAGGAGAAGAATGTTAATATTCATAGCATTCTTCTCCTGCACTGTCTGTTTTTTGAATTCGCACCAGCACGCTACGCAGTTGGTGTGTGTGTTGACTGACTTCGCCGTCTTCGT	409	311	511	272	292	786	336	356	1.21918	0.948862	18	8	28	0.0958904	0.0924825
ENSMUST00000117738|239	TCAGAAGACGCACCGGGACAGTGTAGGAGAAGAGTGTGTTAATATTCATAGCACATTCTTCTCCTGCACTGTCTTTTTTGAATTCGCACCAGCACGCTACGCATGACGTGTGTGTGTTGACTGTGTTCGCCGTCTTCGT	931	708	1268	675	695	601	257	277	0.398561	0.310192	28	12	32	0.0460432	0.0444068
ENSMUST00000117738|240	TCAGAAGACGCACCGGGTCCTGGAGTTGTTGGATGAGGTTAATATTCATAGCCTTATCCAACAATTCCAGGACTTTTTTGAATTCGCACCAGCACGCTACGCAGTGTGTGTGTGTGTTGTGGTGTTTCGCCGTCTTCGT	989	752	991	528	548	1582	675	695	1.26825	0.987052	527	229	249	0.45438	0.438231
ENSMUST00000117925|241	TCAGAAGACGCACCGGGAGAGCTAGTAGAATGGTAAAGTTAATATTCATAGCTTTGCCATTCTGCTAGCTCTCTTTTTTGAATTCGCACCAGCACGCTACGCATGCAGTGTGTGTGTTGTGGTCATTCGCCGTCTTCGT	1463	1113	2616	1393	1413	1258	537	557	0.394197	0.306795	3597	1565	1585	1.12173	1.08186
ENSMUST00000117925|242	TCAGAAGACGCACCGGGAGCTAGTAGAATGGTAAAGAGTTAATATTCATAGCTCTTTGCCATTCTGCTAGCTCTTTTTTGAATTCGCACCAGCACGCTACGCAACTGGTGTGTGTGTTGTGGTACTTCGCCGTCTTCGT	306	233	228	121	141	342	146	166	1.1773	0.916273	2	1	21	0.148936	0.143643
ENSMUST00000117925|243	TCAGAAGACGCACCGGGCAGGAGGATGTTGATAGTATGTTAATATTCATAGCATGCTGTCAACATCCTCCTGCTTTTTTGAATTCGCACCAGCACGCTACGCACAACGTGTGTGTGTTGTGGTTGTTCGCCGTCTTCGT	827	629	1165	620	640	2703	1154	1174	1.83438	1.42766	39	17	37	0.0578125	0.0557579
ENSMUST00000117925|244	TCAGAAGACGCACCGGCAGGAGGATGTTGATAGTATAGTTAATATTCATAGCTATGCTGTCAACATCCTCCTGTTTTTTGAATTCGCACCAGCACGCTACGCATGCAGTGTGTGTGTTGTGCAGTTTCGCCGTCTTCGT	881	670	1376	732	752	2	1	21	0.0279255	0.0217339	125	54	74	0.0984043	0.094907
ENSMUST00000117925|245	TCAGAAGACGCACCGGGTGGAAGGGACTAATGATAGTGTTAATATTCATAGCACTGTCATTGGTCCCTTCCACTTTTTTGAATTCGCACCAGCACGCTACGCAACACGTGTGTGTGTTGTGCACATTCGCCGTCTTCGT	474	360	612	326	346	767	327	347	1.00289	0.780529	810	352	372	1.07514	1.03693
ENSMUST00000117925|246	TCAGAAGACGCACCGGCTCCTGAGGATAAGGAGAGTGGTTAATATTCATAGCTACTCTCCTTGTCCTCAGGAGTTTTTTGAATTCGCACCAGCACGCTACGCACAGTGTGTGTGTGTTGTGCAACTTCGCCGTCTTCGT	671	510	1219	649	669	679	290	310	0.463378	0.360638	1242	540	560	0.83707	0.807321
ENSMUST00000117925|247	TCAGAAGACGCACCGGCCTGAGGATAAGGAGAGTAGGGTTAATATTCATAGCCTTACTCTCCTTGTCCTCAGGTTTTTTGAATTCGCACCAGCACGCTACGCAGTTGGTGTGTGTGTTGTGCATGTTCGCCGTCTTCGT	1330	1011	1520	809	829	1167	498	518	0.624849	0.486308	575	250	270	0.325694	0.314119
ENSMUST00000118554|248	TCAGAAGACGCACCGGGAGGAGGAAGGGGAGGAAGGTGTTAATATTCATAGCATCTTCCTCCTCTTCCTCCTCTTTTTTGAATTCGCACCAGCACGCTACGCAACACGTGTGTGTGTTGTGACGTTTCGCCGTCTTCGT	864	657	1018	542	562	0	0	20	0.0355872	0.0276968	7849	3415	3435	6.1121	5.89488
ENSMUST00000118554|249	TCAGAAGACGCACCGGGTCGGTGAATTTCGTTGAGTTGTTAATATTCATAGCAACTCAGCGAAGTTCACCGACTTTTTTGAATTCGCACCAGCACGCTACGCACATGGTGTGTGTGTTGTGACCATTCGCCGTCTTCGT	1647	1252	2308	1229	1249	5548	2369	2389	1.91273	1.48864	1691	736	756	0.605284	0.583773
ENSMUST00000118554|250	TCAGAAGACGCACCGGCGGTGAATTTCGTTGAGTTCTGTTAATATTCATAGCAGAACTCAGCGAAGTTCACCGTTTTTTGAATTCGCACCAGCACGCTACGCAGTCAGTGTGTGTGTTGTGACACTTCGCCGTCTTCGT	655	498	1067	568	588	764	326	346	0.588435	0.457967	18	8	28	0.047619	0.0459267
ENSMUST00000118554|251	TCAGAAGACGCACCGGCGCTGAGTTCTCTAAGAAGTGGTTAATATTCATAGCCATTTCTTGGAGAACTCAGCGTTTTTTGAATTCGCACCAGCACGCTACGCATGGTGTGTGTGTGTTGTGACTGTTCGCCGTCTTCGT	2501	1902	3600	1916	1936	2803	1197	1217	0.628616	0.489239	81	35	55	0.0284091	0.0273994
ENSMUST00000118554|252	TCAGAAGACGCACCGGGCCTGTTTATTGGAGATATTGGTTAATATTCATAGCCAGTATCTCCAATAGACAGGCTTTTTTGAATTCGCACCAGCACGCTACGCACATGGTGTGTGTGTTGTGTGGTTTCGCCGTCTTCGT	457	348	700	373	393	1637	699	719	1.82952	1.42388	2208	961	981	2.49618	2.40747
ENSMUST00000118554|253	TCAGAAGACGCACCGGGAGCGATAAAGCTTGTTATGAGTTAATATTCATAGCTCATAACGAGCTTTGTCGCTCTTTTTTGAATTCGCACCAGCACGCTACGCAGTGTGTGTGTGTGTTGTGTGCATTCGCCGTCTTCGT	872	663	1740	926	946	1428	610	630	0.665962	0.518305	4805	2091	2111	2.2315	2.15219
ENSMUST00000118554|254	TCAGAAGACGCACCGGGCGACAAAGCTTGTTATGATAGTTAATATTCATAGCTGTCATAACGAGCTTTGTCGCTTTTTTGAATTCGCACCAGCACGCTACGCATGACGTGTGTGTGTTGTGTGACTTCGCCGTCTTCGT	81	62	146	78	98	1206	515	535	5.45918	4.24877	1	0	20	0.204082	0.196829
ENSMUST00000118928|255	TCAGAAGACGCACCGGCGAGCATGTTCTTCTGGTTTAGTTAATATTCATAGCTAAGCCAGAAGAGCATGCTCGTTTTTTGAATTCGCACCAGCACGCTACGCAACCAGTGTGTGTGTTGTGTGTGTTCGCCGTCTTCGT	1226	932	394	210	230	0	0	20	0.0869565	0.0676765	6	3	23	0.1	0.096446
ENSMUST00000118928|256	TCAGAAGACGCACCGGGAGCCACTATACAGTTAGAAGGTTAATATTCATAGCCTTCTGACTGTATGGTGGCTCTTTTTTGAATTCGCACCAGCACGCTACGCACAACGTGTGTGTCAGTGTGTGTTTCGCCGTCTTCGT	1101	837	1566	834	854	4	2	22	0.0257611	0.0200494	261	114	134	0.156909	0.151332
ENSMUST00000118928|257	TCAGAAGACGCACCGGGCCACTATACAGTTAGAAGAGGTTAATATTCATAGCCTCTTCTGACTGTATGGTGGCTTTTTTGAATTCGCACCAGCACGCTACGCAGTTGGTGTGTGTCAGTGTGTCATTCGCCGTCTTCGT	923	702	1218	648	668	994	424	444	0.664671	0.5173	22	10	30	0.0449102	0.0433141
ENSMUST00000118928|258	TCAGAAGACGCACCGGCTCCTTGTGGAAATTTGAGATGTTAATATTCATAGCGTCTCAAATTTCCACAGGGAGTTTTTTGAATTCGCACCAGCACGCTACGCATGCAGTGTGTGTCAGTGTGTACTTCGCCGTCTTCGT	664	505	913	486	506	563	240	260	0.513834	0.399907	360	157	177	0.349802	0.337371
ENSMUST00000118928|259	TCAGAAGACGCACCGGCCCTGTGGAAGTTTGAGATCAGTTAATATTCATAGCTGGTCTCAAATTTCCACAGGGTTTTTTGAATTCGCACCAGCACGCTACGCAACGTGTGTGTGTCAGTGTGTTGTTCGCCGTCTTCGT	3110	2365	5134	2733	2753	6826	2914	2934	1.06575	0.829449	12045	5241	5261	1.91101	1.84309
ENSMUST00000118928|260	TCAGAAGACGCACCGGGTGAGTGTGGTATCATTATTGGTTAATATTCATAGCCAATAGTGATACCACGCTCACTTTTTTGAATTCGCACCAGCACGCTACGCAGTTGGTGTGTGTCAGTGTCAGTTTCGCCGTCTTCGT	224	170	253	135	155	871	372	392	2.52903	1.96829	6	3	23	0.148387	0.143113
ENSMUST00000118928|261	TCAGAAGACGCACCGGGAGCGTGGTATCATTATTGATGTTAATATTCATAGCGTCAATAGTGATACCACGCTCTTTTTTGAATTCGCACCAGCACGCTACGCATGGTGTGTGTGTCAGTGTCACATTCGCCGTCTTCGT	621	472	352	187	207	0	0	20	0.0966184	0.0751961	16	7	27	0.130435	0.125799
ENSMUST00000118949|262	TCAGAAGACGCACCGGGTGCCAAATGGGATCACATTAGTTAATATTCATAGCTAGTGTGATCCCGTTTGGCACTTTTTTGAATTCGCACCAGCACGCTACGCAACACGTGTGTGTCAGTGTCAACTTCGCCGTCTTCGT	162	123	156	83	103	19	8	28	0.271845	0.211571	5	2	22	0.213592	0.206001
ENSMUST00000118949|263	TCAGAAGACGCACCGGGAGCAGTTAGGAGGAAGTTGGGTTAATATTCATAGCCTAACTTCCTCCTGACTGCTCTTTTTTGAATTCGCACCAGCACGCTACGCACACAGTGTGTGTCAGTGTCATGTTCGCCGTCTTCGT	662	503	953	507	527	1100	470	490	0.929791	0.723638	2523	1098	1118	2.12144	2.04605
ENSMUST00000118949|264	TCAGAAGACGCACCGGCCGGTATATTGAGGTGTTTAAGTTAATATTCATAGCTTGAACACCTCAATATACCGGTTTTTTGAATTCGCACCAGCACGCTACGCATGGTGTGTGTGTCAGTGTACGTTTCGCCGTCTTCGT	668	508	803	427	447	972	415	435	0.973154	0.757386	18	8	28	0.0626398	0.0604136
ENSMUST00000118949|265	TCAGAAGACGCACCGGCGGAGGTATATTGGTATTGTGGTTAATATTCATAGCCACAATGCCAATGTACCTCCGTTTTTTGAATTCGCACCAGCACGCTACGCAACCAGTGTGTGTCAGTGTACCATTCGCCGTCTTCGT	1508	1147	2827	1505	1525	4683	1999	2019	1.32393	1.03039	5761	2507	2527	1.65705	1.59816
ENSMUST00000118949|266	TCAGAAGACGCACCGGCGAGATGGGTTGGGTGTTGGAGTTAATATTCATAGCTTCAACACCCAATCCATCTCGTTTTTTGAATTCGCACCAGCACGCTACGCACATGGTGTGTGTCAGTGTACACTTCGCCGTCTTCGT	483	367	505	269	289	1150	491	511	1.76817	1.37613	7	3	23	0.0795848	0.0767564
ENSMUST00000118949|267	TCAGAAGACGCACCGGCGACAGTGCTAATGATGGTTTGTTAATATTCATAGCAAGCCATCATTGGCACTGTCGTTTTTTGAATTCGCACCAGCACGCTACGCAGTACGTGTGTGTCAGTGTACTGTTCGCCGTCTTCGT	2289	1741	2909	1549	1569	4261	1819	1839	1.17208	0.912209	2821	1228	1248	0.795411	0.767142
ENSMUST00000118949|268	TCAGAAGACGCACCGGCACATAGAACTGAGATGGATTGTTAATATTCATAGCAATCCATCTCGGTTCTGTGTGTTTTTTGAATTCGCACCAGCACGCTACGCAACCAGTGTGTGTCAGTGTTGGTTTCGCCGTCTTCGT	932	709	882	470	490	1916	818	838	1.7102	1.33102	23	10	30	0.0612245	0.0590486
ENSMUST00000119337|269	TCAGAAGACGCACCGGCGGGTTAAAGACATAGAAGATGTTAATATTCATAGCATCTTCTGTGTCTTTAACCCGTTTTTTGAATTCGCACCAGCACGCTACGCACAACGTGTGTGTCAGTGTTGCATTCGCCGTCTTCGT	1124	855	1243	662	682	1058	452	472	0.692082	0.538634	1183	515	535	0.784457	0.756578
ENSMUST00000119337|270	TCAGAAGACGCACCGGCCCAACAATAGAAGATTTCTAGTTAATATTCATAGCTAGGAATCTTCTATTGTTGGGTTTTTTGAATTCGCACCAGCACGCTACGCAGTGTGTGTGTGTCAGTGTTGACTTCGCCGTCTTCGT	275	209	215	114	134	904	386	406	3.02985	2.35807	2446	1064	1084	8.08955	7.80205
ENSMUST00000119337|271	TCAGAAGACGCACCGGCACTGTAGGAACTGAGTAATTGTTAATATTCATAGCAATTGCTCAGTTCCTACAGTGTTTTTTGAATTCGCACCAGCACGCTACGCATGTGGTGTGTGTCAGTGTTGTGTTCGCCGTCTTCGT	1855	1411	3027	1611	1631	1847	789	809	0.496015	0.386038	4696	2043	2063	1.26487	1.21992
ENSMUST00000119337|272	TCAGAAGACGCACCGGGTCTGCTTTGACAGTTTAGTTGTTAATATTCATAGCAACTGAACTGTCAGAGCAGACTTTTTTGAATTCGCACCAGCACGCTACGCAACCAGTGTGTGTCAGTCAGTGTTTCGCCGTCTTCGT	1786	1358	2375	1264	1284	2360	1008	1028	0.800623	0.623109	6454	2808	2828	2.20249	2.12422
ENSMUST00000119337|273	TCAGAAGACGCACCGGCTGCTTTGACAGTTTAGTTTGGTTAATATTCATAGCCAAACTGAACTGTCAGAGCAGTTTTTTGAATTCGCACCAGCACGCTACGCACAACGTGTGTGTCAGTCAGTCATTCGCCGTCTTCGT	2554	1942	3255	1733	1753	3377	1442	1462	0.833999	0.649084	1464	637	657	0.374786	0.361466
ENSMUST00000119337|274	TCAGAAGACGCACCGGCTGGAGATCTTGGACATTGTAGTTAATATTCATAGCTACAGTGTCCAGGATCTCCAGTTTTTTGAATTCGCACCAGCACGCTACGCAGTGTGTGTGTGTCAGTCAGTACTTCGCCGTCTTCGT	337	256	508	270	290	444	190	210	0.724138	0.563582	14	6	26	0.0896552	0.0864689
ENSMUST00000119337|275	TCAGAAGACGCACCGGCCTGGACATTGTAGGAATTGAGTTAATATTCATAGCTCAGTTCCTACAGTGTCCAGGTTTTTTGAATTCGCACCAGCACGCTACGCATGTGGTGTGTGTCAGTCAGTTGTTCGCCGTCTTCGT	2121	1613	3825	2036	2056	2591	1106	1126	0.547665	0.426237	7824	3404	3424	1.66537	1.60618
ENSMUST00000119844|276	TCAGAAGACGCACCGGCCATGGTAGATGGGAATGAGGGTTAATATTCATAGCTCTCATTCCCATCTGCCATGGTTTTTTGAATTCGCACCAGCACGCTACGCACAACGTGTGTGTCAGTCACAGTTTCGCCGTCTTCGT	837	637	805	429	449	529	226	246	0.547884	0.426407	23	10	30	0.0668151	0.0644406
ENSMUST00000119844|277	TCAGAAGACGCACCGGGACCAGTAGGATGAAGAAGTAGTTAATATTCATAGCTGCTTCTTCATCCTGCTGGTCTTTTTTGAATTCGCACCAGCACGCTACGCAGTTGGTGTGTGTCAGTCACACATTCGCCGTCTTCGT	1655	1259	3326	1770	1790	4673	1995	2015	1.1257	0.876108	1605	698	718	0.401117	0.386862
ENSMUST00000119844|278	TCAGAAGACGCACCGGCAGAGCTGAATGAACCATTATGTTAATATTCATAGCATAGTGGTTCATTCAGCTCTGTTTTTTGAATTCGCACCAGCACGCTACGCATGCAGTGTGTGTCAGTCACAACTTCGCCGTCTTCGT	647	492	1019	542	562	3447	1472	1492	2.6548	2.06618	762	332	352	0.626335	0.604075
ENSMUST00000119844|279	TCAGAAGACGCACCGGGAGCTGAATGAACCATTATCTGTTAATATTCATAGCAGATAGTGGTTCATTCAGCTCTTTTTTGAATTCGCACCAGCACGCTACGCAACGTGTGTGTGTCAGTCACATGTTCGCCGTCTTCGT	951	723	1336	711	731	971	415	435	0.595075	0.463135	2163	941	961	1.31464	1.26792
ENSMUST00000119844|280	TCAGAAGACGCACCGGCTGTGGTCTATAAGAATGTAGGTTAATATTCATAGCCTACATTCTTGTAGGCCACAGTTTTTTGAATTCGCACCAGCACGCTACGCAGTTGGTGTGTGTCAGTCAACGTTTCGCCGTCTTCGT	1799	1368	2337	1244	1264	2369	1011	1031	0.815665	0.634815	2036	886	906	0.716772	0.691298
ENSMUST00000119844|281	TCAGAAGACGCACCGGCTCTTTGTGGCCTATAAGAATGTTAATATTCATAGCATTCTTGTAGGCCACAGAGAGTTTTTTGAATTCGCACCAGCACGCTACGCATGGTGTGTGTGTCAGTCAACCATTCGCCGTCTTCGT	3633	2763	5994	3191	3211	12949	5528	5548	1.72781	1.34472	7863	3421	3441	1.07163	1.03354
ENSMUST00000119844|282	TCAGAAGACGCACCGGCTCTGTGGTCTATAAGAATGTGTTAATATTCATAGCACATTCTTGTAGGCCACAGAGTTTTTTGAATTCGCACCAGCACGCTACGCAACACGTGTGTGTCAGTCAACACTTCGCCGTCTTCGT	849	646	966	514	534	1852	791	811	1.51873	1.18199	1187	517	537	1.00562	0.969879
ENSMUST00000120198|283	TCAGAAGACGCACCGGGCACTGTAATCTGCTTGAAATGTTAATATTCATAGCATTTCAGGCAGGTTACAGTGCTTTTTTGAATTCGCACCAGCACGCTACGCACACAGTGTGTGTCAGTCAACTGTTCGCCGTCTTCGT	890	677	773	411	431	530	226	246	0.570766	0.444215	13	6	26	0.0603248	0.0581809
ENSMUST00000120198|284	TCAGAAGACGCACCGGCTGTAACCTGCTTGAAATGAAGTTAATATTCATAGCTTCATTTCAGGCAGGTTACAGTTTTTTGAATTCGCACCAGCACGCTACGCATGGTGTGTGTGTCAGTCATGGTTTCGCCGTCTTCGT	1001	761	904	481	501	1632	697	717	1.43114	1.11383	3066	1334	1354	2.70259	2.60655
ENSMUST00000120198|285	TCAGAAGACGCACCGGGTGGGTGGTTGGATGTTGTTTGTTAATATTCATAGCAAACAGCATCCAATCACCCACTTTTTTGAATTCGCACCAGCACGCTACGCAACCAGTGTGTGTCAGTCATGCATTCGCCGTCTTCGT	559	425	582	310	330	841	359	379	1.14848	0.893843	14	6	26	0.0787879	0.0759878
ENSMUST00000120198|286	TCAGAAGACGCACCGGCCTGGATCTGAAGATATAAAGGTTAATATTCATAGCCTTTGTATCTTCAGATCCAGGTTTTTTGAATTCGCACCAGCACGCTACGCACATGGTGTGTGTCAGTCATGACTTCGCCGTCTTCGT	429	326	871	464	484	1364	582	602	1.2438	0.968026	2564	1116	1136	2.34711	2.26369
ENSMUST00000120198|287	TCAGAAGACGCACCGGGCATGCATCTGTTTGATATTGGTTAATATTCATAGCCAATATCAAGCAGATGCATGCTTTTTTGAATTCGCACCAGCACGCTACGCAGTACGTGTGTGTCAGTCATGTGTTCGCCGTCTTCGT	1167	887	1785	950	970	819	350	370	0.381443	0.29687	6611	2877	2897	2.9866	2.88046
ENSMUST00000120198|288	TCAGAAGACGCACCGGCTGTTGCTGCTGTTTCTATTTGTTAATATTCATAGCAAGTAGAAGCAGCAGCAACAGTTTTTTGAATTCGCACCAGCACGCTACGCAGTGTGTGTGTGTCAGTACGTGTTTCGCCGTCTTCGT	1752	1332	2537	1350	1370	2527	1079	1099	0.80219	0.624328	4618	2009	2029	1.48102	1.42839
ENSMUST00000120198|289	TCAGAAGACGCACCGGGCTTTCCTGGATTTGAAGATAGTTAATATTCATAGCTATCTTCAGATCCAGGAAAGCTTTTTTGAATTCGCACCAGCACGCTACGCATGCAGTGTGTGTCAGTACGTCATTCGCCGTCTTCGT	2344	1783	3690	1964	1984	6065	2589	2609	1.31502	1.02345	4020	1749	1769	0.891633	0.859945
ENSMUST00000120318|290	TCAGAAGACGCACCGGCTGCACTGTCAAGATTGAATGGTTAATATTCATAGCCATTCAGTCTTGGCAGTGCAGTTTTTTGAATTCGCACCAGCACGCTACGCAACTGGTGTGTGTCAGTACGTACTTCGCCGTCTTCGT	334	254	445	237	257	357	152	172	0.669261	0.520872	11	5	25	0.0972763	0.0938191
ENSMUST00000120318|291	TCAGAAGACGCACCGGCCATCTATGGAGAGAAATTTGGTTAATATTCATAGCCAAATTTCTCTCCGTAGATGGTTTTTTGAATTCGCACCAGCACGCTACGCACAACGTGTGTGTCAGTACGTTGTTCGCCGTCTTCGT	1884	1433	2880	1533	1553	3589	1532	1552	0.999356	0.777779	875	381	401	0.25821	0.249033
ENSMUST00000120318|292	TCAGAAGACGCACCGGCAGCATTGGAGAGAAAGGGTTGTTAATATTCATAGCAATCCTTTCTCTCCAGTGCTGTTTTTTGAATTCGCACCAGCACGCTACGCATGCAGTGTGTGTCAGTACCAGTTTCGCCGTCTTCGT	659	501	1466	780	800	3100	1323	1343	1.67875	1.30654	1113	484	504	0.63	0.60761
ENSMUST00000120318|293	TCAGAAGACGCACCGGCGGAGAGAAGTTTGAGGGTGAGTTAATATTCATAGCTCATCCTCAAATTTCTCTCCGTTTTTTGAATTCGCACCAGCACGCTACGCAACACGTGTGTGTCAGTACCACATTCGCCGTCTTCGT	621	472	1026	546	566	1357	579	599	1.0583	0.823657	1048	456	476	0.840989	0.811101
ENSMUST00000120318|294	TCAGAAGACGCACCGGCGAGTTGTTTGCAGATAAAGTGTTAATATTCATAGCACTTTGTCTGCAAACAGCTCGTTTTTTGAATTCGCACCAGCACGCTACGCACAGTGTGTGTGTCAGTACCAACTTCGCCGTCTTCGT	311	237	263	140	160	894	382	402	2.5125	1.95543	2136	929	949	5.93125	5.72046
ENSMUST00000120318|295	TCAGAAGACGCACCGGGAGCTGTTTGCAGATAAAGTTGTTAATATTCATAGCAACTTTGTCTGCAAACAGCTCTTTTTTGAATTCGCACCAGCACGCTACGCAGTTGGTGTGTGTCAGTACCATGTTCGCCGTCTTCGT	640	487	1033	550	570	435	186	206	0.361404	0.281273	15	7	27	0.0473684	0.045685
ENSMUST00000120318|296	TCAGAAGACGCACCGGGCACTGGAGGGAAAGGGTTTGGTTAATATTCATAGCCAAATCCTTTCTCTCCAGTGCTTTTTTGAATTCGCACCAGCACGCTACGCAACACGTGTGTGTCAGTACACGTTTCGCCGTCTTCGT	453	344	712	379	399	0	0	20	0.0501253	0.0390115	16	7	27	0.0676692	0.0652642
ENSMUST00000120430|297	TCAGAAGACGCACCGGCACCAGTGCTTTCTTTCCATAGTTAATATTCATAGCTGTGGAAAGAAGGCACTGGTGTTTTTTGAATTCGCACCAGCACGCTACGCACATGGTGTGTGTCAGTACACCATTCGCCGTCTTCGT	2152	1637	2784	1482	1502	2912	1243	1263	0.840879	0.654439	6776	2948	2968	1.97603	1.9058
ENSMUST00000120430|298	TCAGAAGACGCACCGGCCAGTGCTTTCTTTCCACATAGTTAATATTCATAGCTGTGTGGAAAGAAGGCACTGGTTTTTTGAATTCGCACCAGCACGCTACGCAGTCAGTGTGTGTCAGTACACACTTCGCCGTCTTCGT	199	151	81	43	63	561	240	260	4.12698	3.21195	1999	870	890	14.127	13.6249
ENSMUST00000120430|299	TCAGAAGACGCACCGGGACCATCTAGGTGGTTACATAGTTAATATTCATAGCTGTGTAACCACCTGGATGGTCTTTTTTGAATTCGCACCAGCACGCTACGCATGGTGTGTGTGTCAGTACACTGTTCGCCGTCTTCGT	1316	1001	1878	1000	1020	6367	2718	2738	2.68431	2.08915	58	25	45	0.0441176	0.0425497
ENSMUST00000120430|300	TCAGAAGACGCACCGGCTGCGTAAAGTACTCATTAGTGTTAATATTCATAGCACTGATGAGTACTTTGCGCAGTTTTTTGAATTCGCACCAGCACGCTACGCACATGGTGTGTGTCAGTACTGGTTTCGCCGTCTTCGT	515	392	592	315	335	0	0	20	0.0597015	0.0464645	13	6	26	0.0776119	0.0748536
ENSMUST00000120430|301	TCAGAAGACGCACCGGGCGCAAAGTATTCATTAGTGAGTTAATATTCATAGCTCACTGATGAGTACTTTGCGCTTTTTTGAATTCGCACCAGCACGCTACGCAGTGTGTGTGTGTCAGTACTGCATTCGCCGTCTTCGT	385	293	504	268	288	0	0	20	0.0694444	0.0540472	2634	1146	1166	4.04861	3.90472
ENSMUST00000120430|302	TCAGAAGACGCACCGGCCATCTAGGTGGTTACATAAGGTTAATATTCATAGCCTTGTGTAACCACCTGGATGGTTTTTTGAATTCGCACCAGCACGCTACGCATGACGTGTGTGTCAGTACTGACTTCGCCGTCTTCGT	252	192	335	178	198	0	0	20	0.10101	0.0786141	9	4	24	0.121212	0.116904
ENSMUST00000120430|303	TCAGAAGACGCACCGGCGGTCTGCTATTAAGGTCATTGTTAATATTCATAGCAGTGACCTTAGTAGCAGACCGTTTTTTGAATTCGCACCAGCACGCTACGCAACCAGTGTGTGTCAGTACTGTGTTCGCCGTCTTCGT	1242	944	1553	827	847	1463	625	645	0.761511	0.592669	2233	972	992	1.17119	1.12957
ENSMUST00000120433|304	TCAGAAGACGCACCGGGAGCAGTTAGGAGGAAGTTGGGTTAATATTCATAGCCTAACTTCCTCCTGACTGCTCTTTTTTGAATTCGCACCAGCACGCTACGCATGTGGTGTGTGTCAGTTGGTGTTTCGCCGTCTTCGT	833	633	731	389	409	56	24	44	0.107579	0.0837269	21	9	29	0.0709046	0.0683847
ENSMUST00000120433|305	TCAGAAGACGCACCGGCGACAGTGCTAATGATGGTTTGTTAATATTCATAGCAAGCCATCATTGGCACTGTCGTTTTTTGAATTCGCACCAGCACGCTACGCAACGTGTGTGTGTCAGTTGGTCATTCGCCGTCTTCGT	2888	2196	3189	1698	1718	4375	1868	1888	1.09895	0.855292	10757	4681	4701	2.73632	2.63907
ENSMUST00000120433|306	TCAGAAGACGCACCGGCCCAGAGGTATATTGGTATTGGTTAATATTCATAGCCAATGCCAATGTACCTCTGGGTTTTTTGAATTCGCACCAGCACGCTACGCACAACGTGTGTGTCAGTTGGTACTTCGCCGTCTTCGT	429	326	697	371	391	4	2	22	0.056266	0.0437907	14	6	26	0.0664962	0.0641329
ENSMUST00000120433|307	TCAGAAGACGCACCGGGCCCTATAAAGCAATGGAGAAGTTAATATTCATAGCTTCTCCGTTGCTTTGTAGGGCTTTTTTGAATTCGCACCAGCACGCTACGCAGTCAGTGTGTGTCAGTTGGTTGTTCGCCGTCTTCGT	1366	1039	712	379	399	894	382	402	1.00752	0.784132	12	5	25	0.0626566	0.0604298
ENSMUST00000120433|308	TCAGAAGACGCACCGGGTGCTAATGATGGCTTTGAGGGTTAATATTCATAGCTCTCAAAGCCATCATTGGCACTTTTTTGAATTCGCACCAGCACGCTACGCAACGTGTGTGTGTCAGTTGCAGTTTCGCCGTCTTCGT	552	420	608	324	344	1026	438	458	1.3314	1.0362	14	6	26	0.0755814	0.0728953
ENSMUST00000120433|309	TCAGAAGACGCACCGGGACTCCTATTTGGATGCATAAGTTAATATTCATAGCTTGTGCATCCAAATGGGAGTCTTTTTTGAATTCGCACCAGCACGCTACGCACACAGTGTGTGTCAGTTGCACATTCGCCGTCTTCGT	1733	1318	2777	1478	1498	2104	898	918	0.612817	0.476943	119	52	72	0.0480641	0.0463559
ENSMUST00000120433|310	TCAGAAGACGCACCGGGCCTTCGTTTAGTTTGCTTTAGTTAATATTCATAGCTAAGGCAAACTGAACGAAGGCTTTTTTGAATTCGCACCAGCACGCTACGCAGTTGGTGTGTGTCAGTTGCAACTTCGCCGTCTTCGT	373	284	456	243	263	973	415	435	1.65399	1.28727	7	3	23	0.0874525	0.0843444
ENSMUST00000120996|311	TCAGAAGACGCACCGGCCAGGTCTTAAGTGAGATTGGGTTAATATTCATAGCTCAATCTCACTTGAGACCTGGTTTTTTGAATTCGCACCAGCACGCTACGCATGACGTGTGTGTCAGTTGCATGTTCGCCGTCTTCGT	719	547	1316	701	721	2411	1029	1049	1.45492	1.13234	807	351	371	0.514563	0.496276
ENSMUST00000120996|312	TCAGAAGACGCACCGGCCTACTAGGACATTTAGAAAGGTTAATATTCATAGCCTTTCTGAATGTCCTGGTAGGTTTTTTGAATTCGCACCAGCACGCTACGCACACAGTGTGTGTCAGTTGACGTTTCGCCGTCTTCGT	1149	874	871	464	484	1797	767	787	1.62603	1.26551	17	7	27	0.0557851	0.0538025
ENSMUST00000120996|313	TCAGAAGACGCACCGGGTCATTGCCCACAACAATATTGTTAATATTCATAGCAATGTTGTTGTGGGCAATGACTTTTTTGAATTCGCACCAGCACGCTACGCAGTACGTGTGTGTCAGTTGACCATTCGCCGTCTTCGT	1714	1303	4384	2334	2354	5504	2350	2370	1.0068	0.78357	7384	3213	3233	1.37341	1.3246
ENSMUST00000120996|314	TCAGAAGACGCACCGGGTGAGATTGAATGCCTTATGAGTTAATATTCATAGCTCATGAGGCATTCAATCTCACTTTTTTGAATTCGCACCAGCACGCTACGCATGGTGTGTGTGTCAGTTGACACTTCGCCGTCTTCGT	147	112	216	115	135	0	0	20	0.148148	0.115301	5	2	22	0.162963	0.157171
ENSMUST00000120996|315	TCAGAAGACGCACCGGCCTCATGAGTTAGGGCTATTTGTTAATATTCATAGCGAATAGCCCTGACTCATGAGGTTTTTTGAATTCGCACCAGCACGCTACGCAACTGGTGTGTGTCAGTTGACTGTTCGCCGTCTTCGT	1288	979	1548	824	844	3266	1394	1414	1.67536	1.3039	1341	584	604	0.71564	0.690206
ENSMUST00000120996|316	TCAGAAGACGCACCGGGAGTCAGGGTTATTCCTATCAGTTAATATTCATAGCTGGTAGGAATAGCCCTGACTCTTTTTTGAATTCGCACCAGCACGCTACGCAGTACGTGTGTGTCAGTTGTGGTTTCGCCGTCTTCGT	643	489	887	472	492	16	7	27	0.054878	0.0427105	21	9	29	0.0589431	0.0568483
ENSMUST00000120996|317	TCAGAAGACGCACCGGGCTATTCCTACTAGGACATTTGTTAATATTCATAGCGAATGTCCTGGTAGGAATAGCTTTTTTGAATTCGCACCAGCACGCTACGCATGTGGTGTGTGTCAGTTGTGCATTCGCCGTCTTCGT	594	452	879	468	488	526	225	245	0.502049	0.390735	16	7	27	0.0553279	0.0533615
ENSMUST00000121029|318	TCAGAAGACGCACCGGCAGAGTGGAAGGCTAATTTCGGTTAATATTCATAGCTGAAATTGGCCTTCCACTCTGTTTTTTGAATTCGCACCAGCACGCTACGCAACCAGTGTGTGTCAGTTGTGACTTCGCCGTCTTCGT	340	259	253	135	155	1916	818	838	5.40645	4.20773	2337	1017	1037	6.69032	6.45255
ENSMUST00000121029|319	TCAGAAGACGCACCGGCAGGAGGCTATTAAAGATTTCGTTAATATTCATAGCGAGATCTTTAATAGCCTCCTGTTTTTTGAATTCGCACCAGCACGCTACGCACAGTGTGTGTGTCAGTTGTGTGTTCGCCGTCTTCGT	1168	888	1791	953	973	1389	593	613	0.63001	0.490324	1511	657	677	0.695786	0.671058
ENSMUST00000121029|320	TCAGAAGACGCACCGGCTGGTAGTGGAAGAATTCTTTGTTAATATTCATAGCAGAGAATTCTTCCACTGCCAGTTTTTTGAATTCGCACCAGCACGCTACGCAGTCAGTGTGTGTCACAGTGTGTTTCGCCGTCTTCGT	969	737	1083	576	596	2473	1056	1076	1.80537	1.40508	1967	856	876	1.4698	1.41756
ENSMUST00000121029|321	TCAGAAGACGCACCGGCTCCACCTTATGGAAGAATTAGTTAATATTCATAGCTGATTCTTCCATGAGGTGGAGTTTTTTGAATTCGCACCAGCACGCTACGCATGACGTGTGTGTCACAGTGTCATTCGCCGTCTTCGT	3455	2627	4391	2337	2357	5074	2166	2186	0.92745	0.721816	12478	5430	5450	2.31226	2.23008
ENSMUST00000121029|322	TCAGAAGACGCACCGGGTGGATAGCACTTAGTAGTTGGTTAATATTCATAGCCAACTACTAGGTGCTGTCCACTTTTTTGAATTCGCACCAGCACGCTACGCAACGTGTGTGTGTCACAGTGTACTTCGCCGTCTTCGT	179	136	268	143	163	0	0	20	0.122699	0.0954945	2	1	21	0.128834	0.124256
ENSMUST00000121029|323	TCAGAAGACGCACCGGCACCTCATGGAAGAATTAATGGTTAATATTCATAGCCATTGATTCTTCCATGAGGTGTTTTTTGAATTCGCACCAGCACGCTACGCACATGGTGTGTGTCACAGTGTTGTTCGCCGTCTTCGT	4144	3151	3936	2095	2115	4129	1763	1783	0.843026	0.65611	3745	1630	1650	0.780142	0.752416
ENSMUST00000121029|324	TCAGAAGACGCACCGGCCTCATGGAAGAATTAATGGAGTTAATATTCATAGCTCCATTGATTCTTCCATGAGGTTTTTTGAATTCGCACCAGCACGCTACGCATGACGTGTGTGTCACAGTCAGTTTCGCCGTCTTCGT	765	582	931	496	516	2641	1127	1147	2.22287	1.73001	2448	1065	1085	2.10271	2.02798
ENSMUST00000122029|325	TCAGAAGACGCACCGGCACCTGGGAAAGTTTCTTGGGGTTAATATTCATAGCTCCAAGAAGCTTTCCCAGGTGTTTTTTGAATTCGCACCAGCACGCTACGCAACTGGTGTGTGTCACAGTCACATTCGCCGTCTTCGT	1260	958	2514	1338	1358	4000	1708	1728	1.27246	0.99033	1866	812	832	0.612666	0.590892
ENSMUST00000122029|326	TCAGAAGACGCACCGGCCTGGGAAAGTTTCTTGGAGGGTTAATATTCATAGCTCTCCAAGAAGCTTTCCCAGGTTTTTTGAATTCGCACCAGCACGCTACGCACACAGTGTGTGTCACAGTCAACTTCGCCGTCTTCGT	265	202	297	158	178	1337	571	591	3.32022	2.58406	3	1	21	0.117978	0.113785
ENSMUST00000122029|327	TCAGAAGACGCACCGGCCTCCATTCCTTTCAGGTATTGTTAATATTCATAGCAATGCCTGAGAGGAATGGAGGTTTTTTGAATTCGCACCAGCACGCTACGCAGTGTGTGTGTGTCACAGTCATGTTCGCCGTCTTCGT	888	675	1116	594	614	1255	536	556	0.905537	0.704762	978	426	446	0.726384	0.700569
ENSMUST00000122029|328	TCAGAAGACGCACCGGCAGGATGTTGACTTAGAGAAAGTTAATATTCATAGCTTTCTCTAGGTCAGCATCCTGTTTTTTGAATTCGCACCAGCACGCTACGCAACTGGTGTGTGTCACAGTACGTTTCGCCGTCTTCGT	1167	887	2038	1085	1105	2909	1242	1262	1.14208	0.888859	5599	2436	2456	2.22262	2.14363
ENSMUST00000122029|329	TCAGAAGACGCACCGGGCTGACTTAGAGAAATGTTTCGTTAATATTCATAGCGAGACATTTCTCTAGGTCAGCTTTTTTGAATTCGCACCAGCACGCTACGCACAGTGTGTGTGTCACAGTACCATTCGCCGTCTTCGT	947	720	1397	744	764	1275	544	564	0.73822	0.574542	1749	761	781	1.02225	0.985921
ENSMUST00000122029|330	TCAGAAGACGCACCGGCGCTGGATGAAGTGATTTATGGTTAATATTCATAGCCGTAGATCACTTCATCCAGCGTTTTTTGAATTCGCACCAGCACGCTACGCAGTACGTGTGTGTCACAGTACACTTCGCCGTCTTCGT	804	611	1048	558	578	17	7	27	0.0467128	0.0363556	1038	452	472	0.816609	0.787587
ENSMUST00000122029|331	TCAGAAGACGCACCGGCCAGAGTTCGTTGGATGAGGTGTTAATATTCATAGCACTTCATCCAGCGAACTCTGGTTTTTTGAATTCGCACCAGCACGCTACGCATGCAGTGTGTGTCACAGTACTGTTCGCCGTCTTCGT	899	684	1465	780	800	717	306	326	0.4075	0.317149	1774	772	792	0.99	0.954816
ENSMUST00000122289|332	TCAGAAGACGCACCGGGAGCAGTTAGGAGGAAGTTGGGTTAATATTCATAGCCTAACTTCCTCCTGACTGCTCTTTTTTGAATTCGCACCAGCACGCTACGCACAGTGTGTGTGTCACAGTTGGTTTCGCCGTCTTCGT	369	281	104	55	75	1330	568	588	7.84	6.10171	3	1	21	0.28	0.270049
ENSMUST00000122289|333	TCAGAAGACGCACCGGCAGGGTTGGAAGTTGTGCTAAGTTAATATTCATAGCTTGGCACAATTTCCAACCCTGTTTTTTGAATTCGCACCAGCACGCTACGCAGTCAGTGTGTGTCACAGTTGCATTCGCCGTCTTCGT	922	701	770	410	430	625	267	287	0.667442	0.519457	202	88	108	0.251163	0.242237
ENSMUST00000122289|334	TCAGAAGACGCACCGGGTGCCAAATGGGATCACATTAGTTAATATTCATAGCTAGTGTGATCCCGTTTGGCACTTTTTTGAATTCGCACCAGCACGCTACGCATGTGGTGTGTGTCACAGTTGACTTCGCCGTCTTCGT	148	113	215	114	134	1	0	20	0.149254	0.116161	4459	1940	1960	14.6269	14.107
ENSMUST00000122289|335	TCAGAAGACGCACCGGCGACAGTGCTAATGATGGTTTGTTAATATTCATAGCAAGCCATCATTGGCACTGTCGTTTTTTGAATTCGCACCAGCACGCTACGCAACACGTGTGTGTCACAGTTGTGTTCGCCGTCTTCGT	1115	848	1256	669	689	2302	983	1003	1.45573	1.13297	15650	6810	6830	9.91292	9.56062
ENSMUST00000122289|336	TCAGAAGACGCACCGGGACAGTGCTAATGGTGGCTTTGTTAATATTCATAGCAAAGCCATCATTGGCACTGTCTTTTTTGAATTCGCACCAGCACGCTACGCACAGTGTGTGTGTCACACAGTGTTTCGCCGTCTTCGT	1575	1198	1615	860	880	3071	1311	1331	1.5125	1.17715	5679	2471	2491	2.83068	2.73008
ENSMUST00000122289|337	TCAGAAGACGCACCGGCAGTGCTAATGGTGGCTTTGTGTTAATATTCATAGCACAAAGCCATCATTGGCACTGTTTTTTGAATTCGCACCAGCACGCTACGCAGTCAGTGTGTGTCACACAGTCATTCGCCGTCTTCGT	4025	3061	5796	3085	3105	6714	2866	2886	0.929469	0.723387	12658	5508	5528	1.78035	1.71708
ENSMUST00000122289|338	TCAGAAGACGCACCGGGTGCTAATGATGGCTTTGTGGGTTAATATTCATAGCTCACAAAGCCATCATTGGCACTTTTTTGAATTCGCACCAGCACGCTACGCATGTGGTGTGTGTCACACAGTACTTCGCCGTCTTCGT	315	240	405	216	236	448	191	211	0.894068	0.695835	15	7	27	0.114407	0.110341
ENSMUST00000122299|339	TCAGAAGACGCACCGGCCTGCTAATGTGAACGCTTAAGTTAATATTCATAGCTTGAGCGTTCACATTGGCAGGTTTTTTGAATTCGCACCAGCACGCTACGCAACACGTGTGTGTCACACAGTTGTTCGCCGTCTTCGT	2735	2080	3330	1773	1793	3405	1454	1474	0.822086	0.639813	4220	1836	1856	1.03514	0.998348
ENSMUST00000122299|340	TCAGAAGACGCACCGGGAGGTAGAGAATGGAAGAGATGTTAATATTCATAGCATCTCTTCCGTTCTCTGCCTCTTTTTTGAATTCGCACCAGCACGCTACGCAGTCAGTGTGTGTCACACACAGTTTCGCCGTCTTCGT	478	364	788	419	439	3273	1397	1417	3.22779	2.51212	16	7	27	0.0615034	0.0593176
ENSMUST00000122299|341	TCAGAAGACGCACCGGCTGCTAATGTGAACGCTTAAAGTTAATATTCATAGCTTTGAGCGTTCACATTGGCAGTTTTTTGAATTCGCACCAGCACGCTACGCATGACGTGTGTGTCACACACACATTCGCCGTCTTCGT	1364	1037	1875	998	1018	3107	1326	1346	1.3222	1.02904	122	53	73	0.0717092	0.0691607
ENSMUST00000122299|342	TCAGAAGACGCACCGGCCACCAAGGATTTGAATGAGAGTTAATATTCATAGCTCTCGTTCAAGTCCTTGGTGGTTTTTTGAATTCGCACCAGCACGCTACGCAACGTGTGTGTGTCACACACAACTTCGCCGTCTTCGT	436	332	750	399	419	2140	914	934	2.22912	1.73488	18	8	28	0.0668258	0.0644508
ENSMUST00000122299|343	TCAGAAGACGCACCGGCACCAAGGATTTGAATGAGAAGTTAATATTCATAGCTTCTCGTTCAAGTCCTTGGTGTTTTTTGAATTCGCACCAGCACGCTACGCACATGGTGTGTGTCACACACATGTTCGCCGTCTTCGT	2403	1827	3435	1829	1849	6445	2751	2771	1.49865	1.16637	12376	5385	5405	2.9232	2.81931
ENSMUST00000122299|344	TCAGAAGACGCACCGGCCAAGGATTTGAATGAGAAGAGTTAATATTCATAGCTCTTCTCGTTCAAGTCCTTGGTTTTTTGAATTCGCACCAGCACGCTACGCATGACGTGTGTGTCACACAACGTTTCGCCGTCTTCGT	1068	812	1546	823	843	1355	578	598	0.709371	0.552089	1060	461	481	0.570581	0.550303
ENSMUST00000122299|345	TCAGAAGACGCACCGGGAGGTTGATAATGAGGTAGATGTTAATATTCATAGCATCTACCTCATTGTCAGCCTCTTTTTTGAATTCGCACCAGCACGCTACGCAACTGGTGTGTGTCACACAACCATTCGCCGTCTTCGT	1432	1089	1640	873	893	976	417	437	0.489362	0.38086	40	17	37	0.0414334	0.0399608
ENSMUST00000124853|346	TCAGAAGACGCACCGGGCTTGGCGTATATGAGGTTAAGTTAATATTCATAGCTTGACCTCATGTACGCCAAGCTTTTTTGAATTCGCACCAGCACGCTACGCACACAGTGTGTGTCACACAACACTTCGCCGTCTTCGT	431	328	840	447	467	857	366	386	0.826552	0.643289	22	10	30	0.0642398	0.0619568
ENSMUST00000124853|347	TCAGAAGACGCACCGGGTGGAGTTCAGTAATATGGATGTTAATATTCATAGCATCCATATTGCTGAGCTCCACTTTTTTGAATTCGCACCAGCACGCTACGCAGTGTGTGTGTGTCACACAACTGTTCGCCGTCTTCGT	886	674	1067	568	588	686	293	313	0.532313	0.414288	958	417	437	0.743197	0.716784
ENSMUST00000124853|348	TCAGAAGACGCACCGGGCCTTCCTGCAAAGTAAGTATGTTAATATTCATAGCGTACTTGCTTTGCAGGAAGGCTTTTTTGAATTCGCACCAGCACGCTACGCAACTGGTGTGTGTCACACATGGTTTCGCCGTCTTCGT	708	538	1042	555	575	3	1	21	0.0365217	0.0284241	4028	1753	1773	3.08348	2.97389
ENSMUST00000124853|349	TCAGAAGACGCACCGGCCCTTCGTGCTATTCTAAGTAGTTAATATTCATAGCTGCTTAGAGTAGCACGAAGGGTTTTTTGAATTCGCACCAGCACGCTACGCACAGTGTGTGTGTCACACATGCATTCGCCGTCTTCGT	1928	1466	1922	1023	1043	0	0	20	0.0191755	0.0149239	38	17	37	0.0354746	0.0342138
ENSMUST00000124853|350	TCAGAAGACGCACCGGCCCTCATTCTCTTCTTTAAACGTTAATATTCATAGCGTTTGAAGAAGAGAATGAGGGTTTTTTGAATTCGCACCAGCACGCTACGCAGTACGTGTGTGTCACACATGACTTCGCCGTCTTCGT	572	435	850	452	472	2547	1087	1107	2.34534	1.82533	1030	448	468	0.991525	0.956287
ENSMUST00000124853|351	TCAGAAGACGCACCGGGAGTGGAACCAACATAAAGAAGTTAATATTCATAGCTTCTTTGTGTTGGTTCCACTCTTTTTTGAATTCGCACCAGCACGCTACGCATGCAGTGTGTGTCACACATGTGTTCGCCGTCTTCGT	1600	1217	1912	1018	1038	2496	1066	1086	1.04624	0.81427	5992	2607	2627	2.53083	2.44088
ENSMUST00000124853|352	TCAGAAGACGCACCGGGTGGAACCAACATAAAGAAAGGTTAATATTCATAGCCTTTCTTTGTGTTGGTTCCACTTTTTTGAATTCGCACCAGCACGCTACGCATGTGGTGTGTGTCACAACGTGTTTCGCCGTCTTCGT	537	408	442	235	255	0	0	20	0.0784314	0.0610416	6	3	23	0.0901961	0.0869905
ENSMUST00000126289|353	TCAGAAGACGCACCGGCCTTCTTGGAGATGTCTCTTTGTTAATATTCATAGCAAAGGGACATCTCCGAGAAGGTTTTTTGAATTCGCACCAGCACGCTACGCAACGTGTGTGTGTCACAACGTCATTCGCCGTCTTCGT	3177	2416	5183	2759	2779	9239	3944	3964	1.42641	1.11015	6157	2679	2699	0.971213	0.936696
ENSMUST00000126289|354	TCAGAAGACGCACCGGGAGCAATCTCTTAGGGTTGTTGTTAATATTCATAGCAACAACCCTAGGAGGTTGCTCTTTTTTGAATTCGCACCAGCACGCTACGCACAACGTGTGTGTCACAACGTACTTCGCCGTCTTCGT	281	214	337	179	199	1380	589	609	3.0603	2.38177	9	4	24	0.120603	0.116317
ENSMUST00000126289|355	TCAGAAGACGCACCGGGCAATCTCTTAGGGTTGTTGTGTTAATATTCATAGCACAACAACCCTAGGAGGTTGCTTTTTTGAATTCGCACCAGCACGCTACGCAGTCAGTGTGTGTCACAACGTTGTTCGCCGTCTTCGT	899	684	869	463	483	1647	703	723	1.49689	1.165	2231	971	991	2.05176	1.97884
ENSMUST00000126289|356	TCAGAAGACGCACCGGCCTCTTAGGGTTGTTGTGAGGGTTAATATTCATAGCTCTCACAACAACCCTAGGAGGTTTTTTGAATTCGCACCAGCACGCTACGCAACGTGTGTGTGTCACAACCAGTTTCGCCGTCTTCGT	705	536	1112	592	612	2447	1045	1065	1.7402	1.35436	956	416	436	0.712418	0.687099
ENSMUST00000126289|357	TCAGAAGACGCACCGGCTCCTGGGGTTGTTGTGAGGAGTTAATATTCATAGCTTCTCACAACAACCCTAGGAGTTTTTTGAATTCGCACCAGCACGCTACGCACACAGTGTGTGTCACAACCACATTCGCCGTCTTCGT	1040	791	1206	642	662	1057	451	471	0.71148	0.553731	6430	2798	2818	4.2568	4.10551
ENSMUST00000126289|358	TCAGAAGACGCACCGGGAGACTTCAGCATATGTTTGTGTTAATATTCATAGCACAAACATGTGCTGAGGTCTCTTTTTTGAATTCGCACCAGCACGCTACGCAGTTGGTGTGTGTCACAACCAACTTCGCCGTCTTCGT	156	119	137	73	93	0	0	20	0.215054	0.167372	4	2	22	0.236559	0.228152
ENSMUST00000126289|359	TCAGAAGACGCACCGGCAGAGACTTCAGCATATGTTTGTTAATATTCATAGCAAACATGTGCTGAGGTCTCTGTTTTTTGAATTCGCACCAGCACGCTACGCATGACGTGTGTGTCACAACCATGTTCGCCGTCTTCGT	813	618	1974	1051	1071	3292	1405	1425	1.33053	1.03553	43	19	39	0.0364146	0.0351204
ENSMUST00000128606|360	TCAGAAGACGCACCGGCTCACCATAGCTCTTAAGTGAGTTAATATTCATAGCTCACTTGAGAGCTGTGGTGAGTTTTTTGAATTCGCACCAGCACGCTACGCACACAGTGTGTGTCACAACACGTTTCGCCGTCTTCGT	1471	1119	2249	1197	1217	2347	1002	1022	0.83977	0.653576	6607	2875	2895	2.3788	2.29426
ENSMUST00000128606|361	TCAGAAGACGCACCGGCACCATAGCTCTTAAGTGAGAGTTAATATTCATAGCTCTCACTTGAGAGCTGTGGTGTTTTTTGAATTCGCACCAGCACGCTACGCAGTACGTGTGTGTCACAACACCATTCGCCGTCTTCGT	2745	2087	4668	2485	2505	10404	4442	4462	1.78124	1.3863	6736	2931	2951	1.17804	1.13618
ENSMUST00000128606|362	TCAGAAGACGCACCGGGAGTCAGGGTTATTCCTATCAGTTAATATTCATAGCTGGTAGGAATAGCCCTGACTCTTTTTTGAATTCGCACCAGCACGCTACGCATGGTGTGTGTGTCACAACACACTTCGCCGTCTTCGT	342	260	481	256	276	243	104	124	0.449275	0.349662	901	392	412	1.49275	1.4397
ENSMUST00000128606|363	TCAGAAGACGCACCGGCACAGTTCTTAAGTGAGATTGGTTAATATTCATAGCCAATCTCACTTGAGAGCTGTGTTTTTTGAATTCGCACCAGCACGCTACGCAACTGGTGTGTGTCACAACACTGTTCGCCGTCTTCGT	2109	1604	2914	1551	1571	2630	1123	1143	0.727562	0.566247	2008	874	894	0.569064	0.54884
ENSMUST00000128606|364	TCAGAAGACGCACCGGCCTACTAGGACATTTAGAAAGGTTAATATTCATAGCCTTTCTGAATGTCCTGGTAGGTTTTTTGAATTCGCACCAGCACGCTACGCAGTACGTGTGTGTCACAACTGGTTTCGCCGTCTTCGT	632	481	343	183	203	1	0	20	0.0985222	0.0766778	4	2	22	0.108374	0.104523
ENSMUST00000128606|365	TCAGAAGACGCACCGGGTCATTGCCCACAACAATATTGTTAATATTCATAGCAATGTTGTTGTGGGCAATGACTTTTTTGAATTCGCACCAGCACGCTACGCATGTGGTGTGTGTCACAACTGCATTCGCCGTCTTCGT	803	611	1730	921	941	2793	1192	1212	1.28799	1.00242	2832	1232	1252	1.3305	1.28321
ENSMUST00000128606|366	TCAGAAGACGCACCGGCCATGAGTTAGGGCTATTTCTGTTAATATTCATAGCAGGAATAGCCCTGACTCATGGTTTTTTGAATTCGCACCAGCACGCTACGCAACCAGTGTGTGTCACAACTGACTTCGCCGTCTTCGT	263	200	788	419	439	0	0	20	0.0455581	0.0354569	29	13	33	0.0751708	0.0724993
ENSMUST00000145087|367	TCAGAAGACGCACCGGGTGATGGTGAGGAGGAGAGTAGTTAATATTCATAGCTATTCTCTTCCTCACCATCACTTTTTTGAATTCGCACCAGCACGCTACGCACAGTGTGTGTGTCACAACTGTGTTCGCCGTCTTCGT	367	279	255	136	156	1601	683	703	4.50641	3.50725	5	2	22	0.141026	0.136014
ENSMUST00000145087|368	TCAGAAGACGCACCGGGTGGAGGAAATAGAGAATGGGGTTAATATTCATAGCTCCATTCTCTGTTTCCTCCACTTTTTTGAATTCGCACCAGCACGCTACGCAACACGTGTGTGTCACATGGTGTTTCGCCGTCTTCGT	498	379	712	379	399	15	6	26	0.0651629	0.050715	1848	804	824	2.06516	1.99177
ENSMUST00000145087|369	TCAGAAGACGCACCGGGAGGAAGAGAATAGGGATGGAGTTAATATTCATAGCTTCATCTCTATTCTCTTCCTCTTTTTTGAATTCGCACCAGCACGCTACGCACATGGTGTGTGTCACATGGTCATTCGCCGTCTTCGT	1662	1264	2392	1273	1293	2140	914	934	0.722351	0.562191	2618	1139	1159	0.896365	0.864509
ENSMUST00000145087|370	TCAGAAGACGCACCGGCTGCTTATGGGAACAGTTAAAGTTAATATTCATAGCTTTGACTGTTCCCATAGGCAGTTTTTTGAATTCGCACCAGCACGCTACGCAGTCAGTGTGTGTCACATGGTACTTCGCCGTCTTCGT	400	304	501	267	287	525	224	244	0.850174	0.661673	12	5	25	0.087108	0.0840122
ENSMUST00000145087|371	TCAGAAGACGCACCGGGAGGTAGTTGAAGAAGAGGAGGTTAATATTCATAGCTTCCTCTTCTTCAGCTACCTCTTTTTTGAATTCGCACCAGCACGCTACGCATGGTGTGTGTGTCACATGGTTGTTCGCCGTCTTCGT	1455	1106	1821	969	989	2075	886	906	0.916077	0.712964	4159	1810	1830	1.85035	1.78459
ENSMUST00000145087|372	TCAGAAGACGCACCGGGAGGATGATGAGGAGGATGGTGTTAATATTCATAGCATCATCTTCCTCATCATCCTCTTTTTTGAATTCGCACCAGCACGCTACGCACATGGTGTGTGTCACATGCAGTTTCGCCGTCTTCGT	473	360	535	285	305	570	243	263	0.862295	0.671107	7	3	23	0.0754098	0.0727298
ENSMUST00000145087|373	TCAGAAGACGCACCGGGCTGAGGATGATGGGGAAGGTGTTAATATTCATAGCATCTTCCTCATCATCCTCAGCTTTTTTGAATTCGCACCAGCACGCTACGCAGTGTGTGTGTGTCACATGCACATTCGCCGTCTTCGT	610	464	597	318	338	83	35	55	0.162722	0.126643	23	10	30	0.0887574	0.085603
ENSMUST00000147359|374	TCAGAAGACGCACCGGCAGCTTTGGGTTGTTCTTTGGGTTAATATTCATAGCCCAAAGAATAACCCAGAGCTGTTTTTTGAATTCGCACCAGCACGCTACGCATGACGTGTGTGTCACATGCAACTTCGCCGTCTTCGT	428	325	527	281	301	1655	707	727	2.41528	1.87977	14	6	26	0.0863787	0.0833089
ENSMUST00000147359|375	TCAGAAGACGCACCGGCCACTAGAGGTTTATGGATGAGTTAATATTCATAGCTCATCCGTAAACCTCTGGTGGTTTTTTGAATTCGCACCAGCACGCTACGCAACCAGTGTGTGTCACATGCATGTTCGCCGTCTTCGT	857	652	1774	944	964	404	172	192	0.19917	0.15501	1033	449	469	0.486515	0.469224
ENSMUST00000147359|376	TCAGAAGACGCACCGGCAGGCAACATCTTTAGAGTAAGTTAATATTCATAGCTTGCTCTAGAGATGTTGCCTGTTTTTTGAATTCGCACCAGCACGCTACGCAGTGTGTGTGTGTCACATGACGTTTCGCCGTCTTCGT	1198	911	1608	856	876	4977	2125	2145	2.44863	1.90572	6982	3038	3058	3.49087	3.3668
ENSMUST00000147359|377	TCAGAAGACGCACCGGCCCAGATCAATAAGGATTTCTGTTAATATTCATAGCAGAAGTCCTTATTGATCTGGGTTTTTTGAATTCGCACCAGCACGCTACGCATGCAGTGTGTGTCACATGACCATTCGCCGTCTTCGT	1347	1024	2233	1189	1209	3883	1658	1678	1.38792	1.08019	4238	1844	1864	1.54177	1.48698
ENSMUST00000147359|378	TCAGAAGACGCACCGGCCTGGCTTTGTATTAGCTTATGTTAATATTCATAGCATGAGCTAGTACAAAGCCAGGTTTTTTGAATTCGCACCAGCACGCTACGCAACTGGTGTGTGTCACATGACACTTCGCCGTCTTCGT	306	233	336	179	199	205	88	108	0.542714	0.422383	339	148	168	0.844221	0.814218
ENSMUST00000147359|379	TCAGAAGACGCACCGGGCTCATGCTATCTGTTTCTTTGTTAATATTCATAGCAAAGGAACAGATAGCATGAGCTTTTTTGAATTCGCACCAGCACGCTACGCACAACGTGTGTGTCACATGACTGTTCGCCGTCTTCGT	1063	808	2080	1107	1127	3508	1498	1518	1.34694	1.0483	4970	2163	2183	1.937	1.86816
ENSMUST00000147359|380	TCAGAAGACGCACCGGCCTGTTGTTTGGGTGGAGTTGGTTAATATTCATAGCCAATTCTACCCAAACAACAGGTTTTTTGAATTCGCACCAGCACGCTACGCATGCAGTGTGTGTCACATGTGGTTTCGCCGTCTTCGT	620	471	1014	540	560	0	0	20	0.0357143	0.0277957	856	372	392	0.7	0.675122
ENSMUST00000147762|381	TCAGAAGACGCACCGGCCCTCACTTTATCTTCCGTTAGTTAATATTCATAGCTGACGGAAGATAAGGTGAGGGTTTTTTGAATTCGCACCAGCACGCTACGCAACACGTGTGTGTCACATGTGCATTCGCCGTCTTCGT	1326	1008	1689	899	919	907	387	407	0.442873	0.344679	2237	973	993	1.08052	1.04212
ENSMUST00000147762|382	TCAGAAGACGCACCGGCCTCACTTTATCTTCCGTTATGTTAATATTCATAGCATGACGGAAGATAAGGTGAGGTTTTTTGAATTCGCACCAGCACGCTACGCACAGTGTGTGTGTCACATGTGACTTCGCCGTCTTCGT	384	292	675	359	379	402	172	192	0.506596	0.394274	15	7	27	0.0712401	0.0687083
ENSMUST00000147762|383	TCAGAAGACGCACCGGCCTAAGGTGTTGGAGTTAGAAGTTAATATTCATAGCTTCTAGCTCCAGCACCTTAGGTTTTTTGAATTCGCACCAGCACGCTACGCAGTTGGTGTGTGTCACATGTGTGTTCGCCGTCTTCGT	993	755	2037	1084	1104	4376	1868	1888	1.71014	1.33097	1668	726	746	0.675725	0.65171
ENSMUST00000147762|384	TCAGAAGACGCACCGGGTGCTGGAGTTAGAAGAGATTGTTAATATTCATAGCAGTCTCTTCTAGCTCCAGCACTTTTTTGAATTCGCACCAGCACGCTACGCAACTGGTGTGTGTCAACGTGTGTTTCGCCGTCTTCGT	751	571	674	359	379	1966	839	859	2.26649	1.76396	1340	583	603	1.59103	1.53448
ENSMUST00000147762|385	TCAGAAGACGCACCGGGCTGGAGTTAGAAGAGATTTGGTTAATATTCATAGCCAAGTCTCTTCTAGCTCCAGCTTTTTTGAATTCGCACCAGCACGCTACGCACAGTGTGTGTGTCAACGTGTCATTCGCCGTCTTCGT	1542	1173	1377	733	753	1947	831	851	1.13015	0.87957	2065	899	919	1.22045	1.17708
ENSMUST00000147762|386	TCAGAAGACGCACCGGCAGAGTTGGAGAGAGAGAGGTGTTAATATTCATAGCATCTCTCTCTCTCCAGCTCTGTTTTTTGAATTCGCACCAGCACGCTACGCAGTACGTGTGTGTCAACGTGTACTTCGCCGTCTTCGT	471	358	570	303	323	0	0	20	0.0619195	0.0481907	11	5	25	0.0773994	0.0746486
ENSMUST00000147762|387	TCAGAAGACGCACCGGCTGGAGTTAGAAGAGATTTGAGTTAATATTCATAGCTCAAGTCTCTTCTAGCTCCAGTTTTTTGAATTCGCACCAGCACGCTACGCATGCAGTGTGTGTCAACGTGTTGTTCGCCGTCTTCGT	1509	1148	1761	937	957	1112	475	495	0.517241	0.402559	2221	966	986	1.0303	0.993686
ENSMUST00000153199|388	TCAGAAGACGCACCGGCAGGCTAAAGAAGAGAGTGTGGTTAATATTCATAGCCACATTCTCTTCTTTGGCCTGTTTTTTGAATTCGCACCAGCACGCTACGCACAGTGTGTGTGTCAACGTCAGTTTCGCCGTCTTCGT	538	409	652	347	367	764	326	346	0.942779	0.733746	8	3	23	0.0626703	0.060443
ENSMUST00000153199|389	TCAGAAGACGCACCGGGAGAATCGAGCTATGAAAGATGTTAATATTCATAGCATCTTTCATGGCTCGGTTCTCTTTTTTGAATTCGCACCAGCACGCTACGCAGTCAGTGTGTGTCAACGTCACATTCGCCGTCTTCGT	539	410	746	397	417	2294	979	999	2.39568	1.86451	18	8	28	0.0671463	0.0647599
ENSMUST00000153199|390	TCAGAAGACGCACCGGCGAGCTATGAAAGATGAGGAGGTTAATATTCATAGCTTCCTCATCTTTCATGGCTCGTTTTTTGAATTCGCACCAGCACGCTACGCATGTGGTGTGTGTCAACGTCAACTTCGCCGTCTTCGT	307	233	372	198	218	1013	432	452	2.07339	1.61368	9	4	24	0.110092	0.106179
ENSMUST00000153199|391	TCAGAAGACGCACCGGGAGCTATGAAAGATGAGGAAAGTTAATATTCATAGCTTTCCTCATCTTTCATGGCTCTTTTTTGAATTCGCACCAGCACGCTACGCAACACGTGTGTGTCAACGTCATGTTCGCCGTCTTCGT	617	469	1254	668	688	2335	997	1017	1.4782	1.15045	1639	713	733	1.06541	1.02754
ENSMUST00000153199|392	TCAGAAGACGCACCGGCTGGAGATGTAGCTTAAAGAAGTTAATATTCATAGCTTCTTTGAGCTGCATCTCCAGTTTTTTGAATTCGCACCAGCACGCTACGCAGTCAGTGTGTGTCAACGTACGTTTCGCCGTCTTCGT	789	600	402	214	234	597	255	275	1.17521	0.914645	35	15	35	0.149573	0.144257
ENSMUST00000153199|393	TCAGAAGACGCACCGGGTGTGGTGACTTGGAAGAAGGGTTAATATTCATAGCTCTTCTTCCAGGTCACCACACTTTTTTGAATTCGCACCAGCACGCTACGCATGACGTGTGTGTCAACGTACCATTCGCCGTCTTCGT	1037	789	1777	946	966	1199	512	532	0.550725	0.428618	4998	2175	2195	2.27226	2.1915
ENSMUST00000153199|394	TCAGAAGACGCACCGGGCTGTTGATGAGAGTGAGAGGGTTAATATTCATAGCTCTCTCACTCTCATCAGCAGCTTTTTTGAATTCGCACCAGCACGCTACGCAACGTGTGTGTGTCAACGTACACTTCGCCGTCTTCGT	260	198	466	248	268	0	0	20	0.0746269	0.0580806	11	5	25	0.0932836	0.0899683
ENSMUST00000153794|395	TCAGAAGACGCACCGGCCCATGGAGTATCTACTTGTAGTTAATATTCATAGCTACAGGTAGATGCTCCATGGGTTTTTTGAATTCGCACCAGCACGCTACGCACATGGTGTGTGTCAACGTACTGTTCGCCGTCTTCGT	1504	1144	1990	1059	1079	3151	1345	1365	1.26506	0.984571	43	19	39	0.0361446	0.03486
ENSMUST00000153794|396	TCAGAAGACGCACCGGCGCTGACTATGAAGTTGTTTCGTTAATATTCATAGCGAAACAGCTTCATGGTCAGCGTTTTTTGAATTCGCACCAGCACGCTACGCATGACGTGTGTGTCAACGTTGGTTTCGCCGTCTTCGT	818	622	1107	589	609	1136	485	505	0.829228	0.645372	30	13	33	0.0541872	0.0522614
ENSMUST00000153794|397	TCAGAAGACGCACCGGGCAGATGGTAGGAATTGAAGGGTTAATATTCATAGCTCTTCAATTCCTGCCATCTGCTTTTTTGAATTCGCACCAGCACGCTACGCAACTGGTGTGTGTCAACGTTGCATTCGCCGTCTTCGT	335	255	536	285	305	234	100	120	0.393443	0.306208	324	141	161	0.527869	0.509109
ENSMUST00000153794|398	TCAGAAGACGCACCGGCAGCATGTGTTAGAGAGGAAAGTTAATATTCATAGCTTTCCTCTCTGACACGTGCTGTTTTTTGAATTCGCACCAGCACGCTACGCACACAGTGTGTGTCAACGTTGACTTCGCCGTCTTCGT	317	241	594	316	336	1143	488	508	1.5119	1.17668	12	5	25	0.0744048	0.0717604
ENSMUST00000153794|399	TCAGAAGACGCACCGGCCTCCCAAACATTAGAGATATGTTAATATTCATAGCATGTCTCTAGTGTTTGGGAGGTTTTTTGAATTCGCACCAGCACGCTACGCAGTGTGTGTGTGTCAACGTTGTGTTCGCCGTCTTCGT	971	738	1953	1040	1060	2571	1098	1118	1.05472	0.820865	2370	1031	1051	0.991509	0.956272
ENSMUST00000153794|400	TCAGAAGACGCACCGGGCTGCTGAGTTATTGCTTTGTGTTAATATTCATAGCACAGAGCAATGACTCAGCAGCTTTTTTGAATTCGCACCAGCACGCTACGCATGACGTGTGTGTCAACCAGTGTTTCGCCGTCTTCGT	1041	792	1196	637	657	3272	1397	1417	2.15677	1.67857	23	10	30	0.0456621	0.0440393
ENSMUST00000153794|401	TCAGAAGACGCACCGGCTCCAACCTCAACATGTTTAAGTTAATATTCATAGCTTGAACATGTTGAGGTTGGAGTTTTTTGAATTCGCACCAGCACGCTACGCAACTGGTGTGTGTCAACCAGTCATTCGCCGTCTTCGT	3701	2814	6020	3205	3225	9071	3873	3893	1.20713	0.939486	7637	3323	3343	1.03659	0.999749
ENSMUST00000155013|402	TCAGAAGACGCACCGGCTCGCTGTTTCTTACCTTATTGTTAATATTCATAGCAGTAAGGTAAGAAGCAGCGAGTTTTTTGAATTCGCACCAGCACGCTACGCACACAGTGTGTGTCAACCAGTACTTCGCCGTCTTCGT	723	550	1262	672	692	466	199	219	0.316474	0.246305	4336	1887	1907	2.75578	2.65784
ENSMUST00000155013|403	TCAGAAGACGCACCGGCGCTGTTTCTTACCTTATTTCGTTAATATTCATAGCGAAGTAAGGTAAGAAGCAGCGTTTTTTGAATTCGCACCAGCACGCTACGCAGTGTGTGTGTGTCAACCAGTTGTTCGCCGTCTTCGT	4124	3136	4956	2638	2658	2324	992	1012	0.380737	0.29632	1928	839	859	0.323175	0.31169
ENSMUST00000155013|404	TCAGAAGACGCACCGGGTGCTGGATTATCGTTAGTTAGTTAATATTCATAGCTAACTAGCGATGATCCAGCACTTTTTTGAATTCGCACCAGCACGCTACGCAACTGGTGTGTGTCAACCACAGTTTCGCCGTCTTCGT	384	292	1057	563	583	682	291	311	0.533448	0.415172	3677	1600	1620	2.77873	2.67998
ENSMUST00000155013|405	TCAGAAGACGCACCGGCACCATTGTAACAGATGGAATGTTAATATTCATAGCATTCCGTCTGTTACAGTGGTGTTTTTTGAATTCGCACCAGCACGCTACGCACAGTGTGTGTGTCAACCACACATTCGCCGTCTTCGT	2094	1592	2498	1330	1350	2120	905	925	0.685185	0.533266	564	245	265	0.196296	0.18932
ENSMUST00000155013|406	TCAGAAGACGCACCGGCTGGATCATCGTTAGTTAAAGGTTAATATTCATAGCCTTTAACTAGCGATGATCCAGTTTTTTGAATTCGCACCAGCACGCTACGCAGTACGTGTGTGTCAACCACAACTTCGCCGTCTTCGT	391	297	471	251	271	1114	476	496	1.83026	1.42445	10	4	24	0.0885609	0.0854135
ENSMUST00000155013|407	TCAGAAGACGCACCGGCTCAGAAGCCCTTACAATTTAGTTAATATTCATAGCTAGATTGTGAGGGCTTCTGAGTTTTTTGAATTCGCACCAGCACGCTACGCATGCAGTGTGTGTCAACCACATGTTCGCCGTCTTCGT	2013	1531	2778	1479	1499	7158	3056	3076	2.05203	1.59706	5439	2367	2387	1.59239	1.5358
ENSMUST00000155013|408	TCAGAAGACGCACCGGCAGAAGCCCTCATAATCTATAGTTAATATTCATAGCTGTAGATTGTGAGGGCTTCTGTTTTTTGAATTCGCACCAGCACGCTACGCACAGTGTGTGTGTCAACCAACGTTTCGCCGTCTTCGT	1289	980	1830	974	994	2423	1034	1054	1.06036	0.825258	964	419	439	0.44165	0.425954
ENSMUST00000165006|409	TCAGAAGACGCACCGGGCTGGGATGATGTGGAGAGGAGTTAATATTCATAGCTCTTCTCCATATCATCCCAGCTTTTTTGAATTCGCACCAGCACGCTACGCAGTCAGTGTGTGTCAACCAACCATTCGCCGTCTTCGT	948	721	920	490	510	1523	650	670	1.31373	1.02245	3462	1506	1526	2.99216	2.88582
ENSMUST00000165006|410	TCAGAAGACGCACCGGCACGCTATTGTTGTATTTGGAGTTAATATTCATAGCTCCAGATACAACAATGGCGTGTTTTTTGAATTCGCACCAGCACGCTACGCATGTGGTGTGTGTCAACCAACACTTCGCCGTCTTCGT	706	537	990	527	547	2285	976	996	1.82084	1.41712	2060	896	916	1.67459	1.61507
ENSMUST00000165006|411	TCAGAAGACGCACCGGCACCACACTTTCTATAATGAGGTTAATATTCATAGCCTCATTGTAGAAGGTGTGGTGTTTTTTGAATTCGCACCAGCACGCTACGCAACACGTGTGTGTCAACCAACTGTTCGCCGTCTTCGT	2774	2110	3083	1641	1661	1386	592	612	0.368453	0.286759	2787	1213	1233	0.742324	0.715942
ENSMUST00000165006|412	TCAGAAGACGCACCGGCCACACCTTCTATAATGAGTTGTTAATATTCATAGCAGCTCATTGTAGAAGGTGTGGTTTTTTGAATTCGCACCAGCACGCTACGCAGTCAGTGTGTGTCAACCATGGTTTCGCCGTCTTCGT	579	440	1052	560	580	0	0	20	0.0344828	0.0268372	2038	887	907	1.56379	1.50822
ENSMUST00000165006|413	TCAGAAGACGCACCGGGCAGTGCTGTCTTTGTATGTAGTTAATATTCATAGCTGCATACAAGGACAGCACTGCTTTTTTGAATTCGCACCAGCACGCTACGCATGACGTGTGTGTCAACCATGCATTCGCCGTCTTCGT	510	388	1053	561	581	1502	641	661	1.13769	0.885444	17	7	27	0.0464716	0.04482
ENSMUST00000165006|414	TCAGAAGACGCACCGGGAGAGAAGATGACGTAGATAAGTTAATATTCATAGCTTATCTGCGTCATCTTCTCTCTTTTTTGAATTCGCACCAGCACGCTACGCAACGTGTGTGTGTCAACCATGACTTCGCCGTCTTCGT	247	188	354	188	208	946	404	424	2.03846	1.58649	5	2	22	0.105769	0.10201
ENSMUST00000165006|415	TCAGAAGACGCACCGGCAGCTGGGATGATGTGGAGGAGTTAATATTCATAGCTTCTCCATATCATCCCAGCTGTTTTTTGAATTCGCACCAGCACGCTACGCACATGGTGTGTGTCAACCATGTGTTCGCCGTCTTCGT	1209	919	1996	1063	1083	2400	1025	1045	0.964912	0.750972	10888	4738	4758	4.39335	4.23721
ENSMUST00000166106|416	TCAGAAGACGCACCGGGCAGTGGTATGTAGTTTGGTTGTTAATATTCATAGCAACCAGACTGCATACCACTGCTTTTTTGAATTCGCACCAGCACGCTACGCACACAGTGTGTGTCAACACGTGTTTCGCCGTCTTCGT	481	366	1084	577	597	70	30	50	0.0837521	0.0651826	28	12	32	0.0536013	0.0516964
ENSMUST00000166106|417	TCAGAAGACGCACCGGCAGTGGTATGTAGTTTGGTTTGTTAATATTCATAGCAAACCAGACTGCATACCACTGTTTTTTGAATTCGCACCAGCACGCTACGCAGTACGTGTGTGTCAACACGTCATTCGCCGTCTTCGT	3125	2376	4630	2465	2485	5947	2539	2559	1.02978	0.801456	1901	827	847	0.340845	0.328732
ENSMUST00000166106|418	TCAGAAGACGCACCGGGAGCTGGGTGGTGGTAGGTTGGTTAATATTCATAGCCAATCTACCACCACTCAGCTCTTTTTTGAATTCGCACCAGCACGCTACGCATGGTGTGTGTGTCAACACGTACTTCGCCGTCTTCGT	264	201	182	97	117	0	0	20	0.17094	0.133039	6	3	23	0.196581	0.189595
ENSMUST00000166106|419	TCAGAAGACGCACCGGGCCTGGGTTCTACTAAGTATGGTTAATATTCATAGCCATACTTGGTAGAACTCAGGCTTTTTTGAATTCGCACCAGCACGCTACGCAACTGGTGTGTGTCAACACGTTGTTCGCCGTCTTCGT	1345	1023	869	463	483	444	190	210	0.434783	0.338383	13	6	26	0.0538302	0.0519171
ENSMUST00000166106|420	TCAGAAGACGCACCGGCTGAGTGGTGGTGGATTGGAGGTTAATATTCATAGCCTTCAATCTACCACCACTCAGTTTTTTGAATTCGCACCAGCACGCTACGCAGTACGTGTGTGTCAACACCAGTTTCGCCGTCTTCGT	390	297	747	398	418	0	0	20	0.0478469	0.0372383	19	8	28	0.0669856	0.064605
ENSMUST00000166106|421	TCAGAAGACGCACCGGCCTAGCATTTGTCGTCATAATGTTAATATTCATAGCATTGTGACGACAAATGCTAGGTTTTTTGAATTCGCACCAGCACGCTACGCATGTGGTGTGTGTCAACACCACATTCGCCGTCTTCGT	626	476	958	510	530	615	263	283	0.533962	0.415572	21	9	29	0.054717	0.0527724
ENSMUST00000166106|422	TCAGAAGACGCACCGGCCAAGCCTATTGATGTATAAGGTTAATATTCATAGCCTTGTACATCAATAGGCTTGGTTTTTTGAATTCGCACCAGCACGCTACGCAACCAGTGTGTGTCAACACCAACTTCGCCGTCTTCGT	181	138	213	113	133	0	0	20	0.150376	0.117035	4	2	22	0.165414	0.159535
ENSMUST00000167043|423	TCAGAAGACGCACCGGCACAAGCTCTTGCTTTAGTTAGTTAATATTCATAGCTAACTAAGGCAAGGGCTTGTGTTTTTTGAATTCGCACCAGCACGCTACGCACAGTGTGTGTGTCAACACCATGTTCGCCGTCTTCGT	1236	940	1545	822	842	542	231	251	0.2981	0.232005	38	17	37	0.043943	0.0423813
ENSMUST00000167043|424	TCAGAAGACGCACCGGCCAGTTCAGTGGTAATTTAGTGTTAATATTCATAGCACTAAGTTACCGCTGAACTGGTTTTTTGAATTCGCACCAGCACGCTACGCATGTGGTGTGTGTCAACACACGTTTCGCCGTCTTCGT	781	594	963	513	533	82	35	55	0.103189	0.0803103	23	10	30	0.0562852	0.0542848
ENSMUST00000167043|425	TCAGAAGACGCACCGGCCCAACAGCCATTCTATTTGTGTTAATATTCATAGCGCAAATGGAATGGCTGTTGGGTTTTTTGAATTCGCACCAGCACGCTACGCAACGTGTGTGTGTCAACACACCATTCGCCGTCTTCGT	1444	1098	2599	1383	1403	2485	1061	1081	0.770492	0.599658	1002	436	456	0.325018	0.313467
ENSMUST00000167043|426	TCAGAAGACGCACCGGCCTGGCTAATGTATATAGACTGTTAATATTCATAGCAGTCTGTATACATTAGCCAGGTTTTTTGAATTCGCACCAGCACGCTACGCACAACGTGTGTGTCAACACACACTTCGCCGTCTTCGT	362	275	627	334	354	1297	554	574	1.62147	1.26196	17	7	27	0.0762712	0.0735605
ENSMUST00000167043|427	TCAGAAGACGCACCGGCTCTGGGAGTAGTAGGAAAGGGTTAATATTCATAGCTCTTTCCTGCTACTCCCAGAGTTTTTTGAATTCGCACCAGCACGCTACGCAGTCAGTGTGTGTCAACACACTGTTCGCCGTCTTCGT	2574	1957	3844	2046	2066	2878	1229	1249	0.60455	0.470509	10267	4468	4488	2.17231	2.09511
ENSMUST00000167043|428	TCAGAAGACGCACCGGCGTCTTTGGGTAAGTCATTTGGTTAATATTCATAGCCAAGTGACTTACCCAAGGACGTTTTTTGAATTCGCACCAGCACGCTACGCAACGTGTGTGTGTCAACACTGGTTTCGCCGTCTTCGT	553	421	813	433	453	1037	443	463	1.02208	0.79546	14	6	26	0.0573951	0.0553553
ENSMUST00000167043|429	TCAGAAGACGCACCGGCCCTCTTTCATTGGAAGTTTGGTTAATATTCATAGCCAAACTTCCAGTGGAAGAGGGTTTTTTGAATTCGCACCAGCACGCTACGCACACAGTGTGTGTCAACACTGCATTCGCCGTCTTCGT	1173	892	1724	918	938	1733	740	760	0.810235	0.630589	5282	2298	2318	2.47122	2.38339
ENSMUST00000167498|430	TCAGAAGACGCACCGGGAGCCACTATACAGTTAGAAGGTTAATATTCATAGCCTTCTGACTGTATGGTGGCTCTTTTTTGAATTCGCACCAGCACGCTACGCAGTTGGTGTGTGTCAACACTGACTTCGCCGTCTTCGT	204	155	364	194	214	0	0	20	0.0934579	0.0727364	5	2	22	0.102804	0.0991501
ENSMUST00000167498|431	TCAGAAGACGCACCGGGCCACTATACAGTTAGAAGAGGTTAATATTCATAGCCTCTTCTGACTGTATGGTGGCTTTTTTGAATTCGCACCAGCACGCTACGCATGACGTGTGTGTCAACACTGTGTTCGCCGTCTTCGT	409	311	580	309	329	1089	465	485	1.47416	1.14731	38	17	37	0.112462	0.108465
ENSMUST00000167498|432	TCAGAAGACGCACCGGCGAGCATGTTCTTCTGGTTTAGTTAATATTCATAGCTAAGCCAGAAGAGCATGCTCGTTTTTTGAATTCGCACCAGCACGCTACGCAGTGTGTGTGTGTCAACTGGTGTTTCGCCGTCTTCGT	1648	1253	1097	584	604	0	0	20	0.0331126	0.0257709	14	6	26	0.0430464	0.0415165
ENSMUST00000167498|433	TCAGAAGACGCACCGGCTGGTATGGTGGTTATCTTTGGTTAATATTCATAGCCAAAGGTAACCACCATGCCAGTTTTTTGAATTCGCACCAGCACGCTACGCATGCAGTGTGTGTCAACTGGTCATTCGCCGTCTTCGT	1812	1378	1360	724	744	11	5	25	0.0336022	0.0261519	30	13	33	0.0443548	0.0427785
ENSMUST00000167498|434	TCAGAAGACGCACCGGGCAAGCCTATGTGTGTTGAGGGTTAATATTCATAGCTCTCAACACACATGGGCTTGCTTTTTTGAATTCGCACCAGCACGCTACGCAACTGGTGTGTGTCAACTGGTACTTCGCCGTCTTCGT	129	98	64	34	54	0	0	20	0.37037	0.288252	2	1	21	0.388889	0.375068
ENSMUST00000167498|435	TCAGAAGACGCACCGGGCCCGTGTGTGTTGAGAGTTTGTTAATATTCATAGCAAGCTCTCAACACACATGGGCTTTTTTGAATTCGCACCAGCACGCTACGCACAACGTGTGTGTCAACTGGTTGTTCGCCGTCTTCGT	1718	1306	1879	1000	1020	500	213	233	0.228431	0.177784	3686	1604	1624	1.59216	1.53557
ENSMUST00000167498|436	TCAGAAGACGCACCGGCTGCTGGTGTTGGTGAGTTTGGTTAATATTCATAGCCAAATTCACCAACACCAGCAGTTTTTTGAATTCGCACCAGCACGCTACGCATGCAGTGTGTGTCAACTGCAGTTTCGCCGTCTTCGT	622	473	219	117	137	0	0	20	0.145985	0.113617	9	4	24	0.175182	0.168957
ENSMUST00000168749|437	TCAGAAGACGCACCGGGAGGAGGAAGGGGAGGAAGGTGTTAATATTCATAGCATCTTCCTCCTCTTCCTCCTCTTTTTTGAATTCGCACCAGCACGCTACGCAACACGTGTGTGTCAACTGCACATTCGCCGTCTTCGT	646	491	753	401	421	450	192	212	0.503563	0.391913	1935	842	862	2.04751	1.97474
ENSMUST00000168749|438	TCAGAAGACGCACCGGGAGGAGCATAAGAAGAAGTATGTTAATATTCATAGCATGCTTCTTCTTGTGCTCCTCTTTTTTGAATTCGCACCAGCACGCTACGCACAGTGTGTGTGTCAACTGCAACTTCGCCGTCTTCGT	249	189	503	268	288	584	249	269	0.934028	0.726935	4679	2036	2056	7.13889	6.88518
ENSMUST00000168749|439	TCAGAAGACGCACCGGGTCGGTGAATTTCGTTGAGTTGTTAATATTCATAGCAACTCAGCGAAGTTCACCGACTTTTTTGAATTCGCACCAGCACGCTACGCAGTTGGTGTGTGTCAACTGCATGTTCGCCGTCTTCGT	856	651	2095	1115	1135	3265	1394	1414	1.24581	0.969593	4652	2024	2044	1.80088	1.73688
ENSMUST00000168749|440	TCAGAAGACGCACCGGCGGTGAATTTCGTTGAGTTCTGTTAATATTCATAGCAGAACTCAGCGAAGTTCACCGTTTTTTGAATTCGCACCAGCACGCTACGCAACACGTGTGTGTCAACTGACGTTTCGCCGTCTTCGT	1539	1170	2467	1313	1333	4480	1913	1933	1.45011	1.12859	1702	741	761	0.570893	0.550603
ENSMUST00000168749|441	TCAGAAGACGCACCGGCGCTGAGTTCTCTAAGAAGTGGTTAATATTCATAGCCATTTCTTGGAGAACTCAGCGTTTTTTGAATTCGCACCAGCACGCTACGCACATGGTGTGTGTCAACTGACCATTCGCCGTCTTCGT	2720	2068	3984	2121	2141	5848	2497	2517	1.17562	0.91496	1115	485	505	0.235871	0.227488
ENSMUST00000168749|442	TCAGAAGACGCACCGGGCGACAAAGCTTGTTATGATAGTTAATATTCATAGCTGTCATAACGAGCTTTGTCGCTTTTTTGAATTCGCACCAGCACGCTACGCAGTCAGTGTGTGTCAACTGACACTTCGCCGTCTTCGT	108	82	145	77	97	472	202	222	2.28866	1.78122	6	3	23	0.237113	0.228686
ENSMUST00000168749|443	TCAGAAGACGCACCGGGAGCGATAAAGCTTGTTATGAGTTAATATTCATAGCTCATAACGAGCTTTGTCGCTCTTTTTTGAATTCGCACCAGCACGCTACGCATGGTGTGTGTGTCAACTGACTGTTCGCCGTCTTCGT	1073	816	2262	1204	1224	5929	2531	2551	2.08415	1.62205	41	18	38	0.0310458	0.0299424
ENSMUST00000168804|444	TCAGAAGACGCACCGGGAGCTCTACTGCTTGGAATATGTTAATATTCATAGCATGTTCCAGGCAGTAGAGCTCTTTTTTGAATTCGCACCAGCACGCTACGCACATGGTGTGTGTCAACTGTGGTTTCGCCGTCTTCGT	518	394	304	162	182	833	356	376	2.06593	1.60787	7	3	23	0.126374	0.121882
ENSMUST00000168804|445	TCAGAAGACGCACCGGGCTCTACTGCTTGGAATATGGGTTAATATTCATAGCCCATGTTCCAGGCAGTAGAGCTTTTTTGAATTCGCACCAGCACGCTACGCAGTGTGTGTGTGTCAACTGTGCATTCGCCGTCTTCGT	832	633	1245	663	683	4	2	22	0.0322108	0.025069	21	9	29	0.0424597	0.0409507
ENSMUST00000168804|446	TCAGAAGACGCACCGGCTGATGGCTAGATGCTAAGTGGTTAATATTCATAGCCACTTGGCATCTGGCCATCAGTTTTTTGAATTCGCACCAGCACGCTACGCATGACGTGTGTGTCAACTGTGACTTCGCCGTCTTCGT	235	179	292	155	175	0	0	20	0.114286	0.0889463	6	3	23	0.131429	0.126758
ENSMUST00000168804|447	TCAGAAGACGCACCGGGCCAGATGCTAAGTGATAAGAGTTAATATTCATAGCTCTTGTCACTTGGCATCTGGCTTTTTTGAATTCGCACCAGCACGCTACGCAACCAGTGTGTGTCAACTGTGTGTTCGCCGTCTTCGT	523	398	817	435	455	435	186	206	0.452747	0.352364	1485	646	666	1.46374	1.41172
ENSMUST00000168804|448	TCAGAAGACGCACCGGGAGCAGCTCATTACAGGTAAGGTTAATATTCATAGCCTTGCCTGTGATGAGCTGCTCTTTTTTGAATTCGCACCAGCACGCTACGCATGGTGTGTGTGTCATGGTGTGTTTCGCCGTCTTCGT	1135	863	960	511	531	165	70	90	0.169492	0.131912	27	12	32	0.0602637	0.0581219
ENSMUST00000168804|449	TCAGAAGACGCACCGGGCTCATTACAGGTAAGGAGGAGTTAATATTCATAGCTCCTCCTTGCCTGTGATGAGCTTTTTTGAATTCGCACCAGCACGCTACGCAACCAGTGTGTGTCATGGTGTCATTCGCCGTCTTCGT	1895	1441	2957	1574	1594	5549	2369	2389	1.49875	1.16644	2846	1238	1258	0.78921	0.761161
ENSMUST00000168804|450	TCAGAAGACGCACCGGGAGGAGATGACTCTTTCAATAGTTAATATTCATAGCTGTTGAAGGAGTCATCTCCTCTTTTTTGAATTCGCACCAGCACGCTACGCACATGGTGTGTGTCATGGTGTACTTCGCCGTCTTCGT	341	259	476	253	273	303	129	149	0.545788	0.424775	6	3	23	0.0842491	0.0812549
ENSMUST00000170084|451	TCAGAAGACGCACCGGCGGGTTTCTATCTTAAGATTCGTTAATATTCATAGCGAGTCTTAAGATGGAAACCCGTTTTTTGAATTCGCACCAGCACGCTACGCAGTACGTGTGTGTCATGGTGTTGTTCGCCGTCTTCGT	2736	2081	4205	2238	2258	5661	2417	2437	1.07927	0.839977	3920	1706	1726	0.764393	0.737227
ENSMUST00000170084|452	TCAGAAGACGCACCGGCAGAGCATGACTTATGGATTTGTTAATATTCATAGCAAATCCATGAGTCATGCTCTGTTTTTTGAATTCGCACCAGCACGCTACGCAACCAGTGTGTGTCATGGTCAGTTTCGCCGTCTTCGT	753	573	850	452	472	2334	996	1016	2.15254	1.67528	1971	858	878	1.86017	1.79406
ENSMUST00000170084|453	TCAGAAGACGCACCGGCCACTAGTTTCTTGTTTGATGGTTAATATTCATAGCCATCAAACAAGAAACTGGTGGTTTTTTGAATTCGCACCAGCACGCTACGCACAACGTGTGTGTCATGGTCACATTCGCCGTCTTCGT	992	754	1235	657	677	2627	1122	1142	1.68685	1.31284	5812	2529	2549	3.76514	3.63133
ENSMUST00000170084|454	TCAGAAGACGCACCGGGAGCATGACTTATGGATTTGAGTTAATATTCATAGCTCAAATCCATGAGTCATGCTCTTTTTTGAATTCGCACCAGCACGCTACGCAGTGTGTGTGTGTCATGGTCAACTTCGCCGTCTTCGT	232	176	135	72	92	0	0	20	0.217391	0.169191	3	1	21	0.228261	0.220149
ENSMUST00000170084|455	TCAGAAGACGCACCGGCACGTTTAAGGAGAGATGAATGTTAATATTCATAGCATTCATCTCTCCTTGAACGTGTTTTTTGAATTCGCACCAGCACGCTACGCATGTGGTGTGTGTCATGGTCATGTTCGCCGTCTTCGT	1372	1043	2255	1200	1220	0	0	20	0.0163934	0.0127587	1034	450	470	0.385246	0.371554
ENSMUST00000170084|456	TCAGAAGACGCACCGGCCTTCTGATTGGTGTCTTTATGTTAATATTCATAGCATAAGGACACCAGTCAGAAGGTTTTTTGAATTCGCACCAGCACGCTACGCACAACGTGTGTGTCATGGTACGTTTCGCCGTCTTCGT	427	325	581	309	329	660	282	302	0.917933	0.714409	4412	1920	1940	5.89666	5.68709
ENSMUST00000170084|457	TCAGAAGACGCACCGGGCTGTTTCTAGAGTAATGGAAGTTAATATTCATAGCTTCCATTGCTCTGGAAACAGCTTTTTTGAATTCGCACCAGCACGCTACGCAGTTGGTGTGTGTCATGGTACCATTCGCCGTCTTCGT	1149	874	1641	874	894	4244	1812	1832	2.04922	1.59486	2314	1007	1027	1.14877	1.10794
ENSMUST00000170449|458	TCAGAAGACGCACCGGGTGGCTAAGAATGAGCTGAATGTTAATATTCATAGCGTTCAGCTCATTCTTGGCCACTTTTTTGAATTCGCACCAGCACGCTACGCATGCAGTGTGTGTCATGGTACACTTCGCCGTCTTCGT	241	183	338	180	200	0	0	20	0.1	0.077828	7	3	23	0.115	0.110913
ENSMUST00000170449|459	TCAGAAGACGCACCGGGCTCTTGTAAGAAGAGGAAGTGTTAATATTCATAGCACTTCCTCTTCTTGCAGGAGCTTTTTTGAATTCGCACCAGCACGCTACGCAACGTGTGTGTGTCATGGTACTGTTCGCCGTCTTCGT	1230	935	1634	870	890	3463	1478	1498	1.68315	1.30996	9513	4139	4159	4.67303	4.50696
ENSMUST00000170449|460	TCAGAAGACGCACCGGCAGCAGTTTGCTAGCTTTAAGGTTAATATTCATAGCCTTAAGGCTAGCGAACTGCTGTTTTTTGAATTCGCACCAGCACGCTACGCAGTTGGTGTGTGTCATGGTTGGTTTCGCCGTCTTCGT	675	513	611	325	345	1	0	20	0.057971	0.0451177	4821	2098	2118	6.13913	5.92095
ENSMUST00000170449|461	TCAGAAGACGCACCGGCGCTAGCTTTAAGGGAATTAGGTTAATATTCATAGCCTGATTCCCTTAAGGCTAGCGTTTTTTGAATTCGCACCAGCACGCTACGCATGGTGTGTGTGTCATGGTTGCATTCGCCGTCTTCGT	2141	1628	2131	1134	1154	1506	643	663	0.574523	0.44714	2265	986	1006	0.87175	0.840769
ENSMUST00000170449|462	TCAGAAGACGCACCGGGCTAGCTTTAAGGGAATTAGTGTTAATATTCATAGCACTGATTCCCTTAAGGCTAGCTTTTTTGAATTCGCACCAGCACGCTACGCAACACGTGTGTGTCATGGTTGACTTCGCCGTCTTCGT	156	119	162	86	106	0	0	20	0.188679	0.146845	2	1	21	0.198113	0.191072
ENSMUST00000170449|463	TCAGAAGACGCACCGGCTGGGATGACATTAAGGAGTGGTTAATATTCATAGCCATTCCTTAGTGTCATCCCAGTTTTTTGAATTCGCACCAGCACGCTACGCACACAGTGTGTGTCATGGTTGTGTTCGCCGTCTTCGT	769	585	880	468	488	620	265	285	0.584016	0.454528	2572	1119	1139	2.33402	2.25107
ENSMUST00000170449|464	TCAGAAGACGCACCGGCAGTCCCAAGAAGAATATCAAGTTAATATTCATAGCTTGGTATTCTTCTTGGGACTGTTTTTTGAATTCGCACCAGCACGCTACGCAGTTGGTGTGTGTCATGCAGTGTTTCGCCGTCTTCGT	2779	2113	4267	2271	2291	11050	4717	4737	2.06766	1.60922	3327	1448	1468	0.640768	0.617996
ENSMUST00000171273|465	TCAGAAGACGCACCGGGCAGGCTTGAATGAAAGTGTTGTTAATATTCATAGCGACACTTTCGTTCAAGCCTGCTTTTTTGAATTCGCACCAGCACGCTACGCATGGTGTGTGTGTCATGCAGTCATTCGCCGTCTTCGT	1091	830	1886	1004	1024	1603	684	704	0.6875	0.535067	428	186	206	0.201172	0.194022
ENSMUST00000171273|466	TCAGAAGACGCACCGGGCTCAGGTTATGTTAGAAAGAGTTAATATTCATAGCTCTTTCTGACATAGCCTGAGCTTTTTTGAATTCGCACCAGCACGCTACGCAACACGTGTGTGTCATGCAGTACTTCGCCGTCTTCGT	391	297	519	276	296	0	0	20	0.0675676	0.0525865	1885	820	840	2.83784	2.73698
ENSMUST00000171273|467	TCAGAAGACGCACCGGGCCTCTCATCCTTAATAATCAGTTAATATTCATAGCTGGTTATTAGGGATGAGAGGCTTTTTTGAATTCGCACCAGCACGCTACGCACACAGTGTGTGTCATGCAGTTGTTCGCCGTCTTCGT	1875	1426	2462	1311	1331	2247	959	979	0.735537	0.572454	1186	516	536	0.402705	0.388393
ENSMUST00000171273|468	TCAGAAGACGCACCGGCAGGCTATGTTAGAAAGAGAAGTTAATATTCATAGCTTCTCTTTCTGACATAGCCTGTTTTTTGAATTCGCACCAGCACGCTACGCATGGTGTGTGTGTCATGCACAGTTTCGCCGTCTTCGT	1020	776	1640	873	893	988	422	442	0.494961	0.385218	34	15	35	0.0391937	0.0378008
ENSMUST00000171273|469	TCAGAAGACGCACCGGCTCTGTGAGTGTACTCAATTAGTTAATATTCATAGCTAGTTGAGTGCACTCACAGAGTTTTTTGAATTCGCACCAGCACGCTACGCAACCAGTGTGTGTCATGCACACATTCGCCGTCTTCGT	2594	1973	4064	2163	2183	2875	1227	1247	0.571232	0.444579	3402	1480	1500	0.687128	0.662708
ENSMUST00000171273|470	TCAGAAGACGCACCGGGTGAGTGCACTCAATTAAAGAGTTAATATTCATAGCTCTTTAGTTGAGTGCACTCACTTTTTTGAATTCGCACCAGCACGCTACGCACATGGTGTGTGTCATGCACAACTTCGCCGTCTTCGT	202	154	363	193	213	11	5	25	0.117371	0.0913474	2401	1045	1065	5	4.8223
ENSMUST00000171273|471	TCAGAAGACGCACCGGGAGCAGGTTTGAATGAAAGTGGTTAATATTCATAGCCACTTTCGTTCAAGCCTGCTCTTTTTTGAATTCGCACCAGCACGCTACGCAGTACGTGTGTGTCATGCACATGTTCGCCGTCTTCGT	1258	957	1846	983	1003	3911	1670	1690	1.68495	1.31136	5299	2306	2326	2.31904	2.23662
ENSMUST00000172028|472	TCAGAAGACGCACCGGCTGGTCTGTAGTTTGTTTCTTGTTAATATTCATAGCAAGAAGCAAACTGCAGACCAGTTTTTTGAATTCGCACCAGCACGCTACGCAACCAGTGTGTGTCATGCAACGTTTCGCCGTCTTCGT	1159	881	1833	976	996	2371	1012	1032	1.03614	0.80641	3477	1513	1533	1.53916	1.48446
ENSMUST00000172028|473	TCAGAAGACGCACCGGCCTACATTTCCCAATTATCTTGTTAATATTCATAGCAAGGTAATTGGGAAATGTAGGTTTTTTGAATTCGCACCAGCACGCTACGCACAACGTGTGTGTCATGCAACCATTCGCCGTCTTCGT	2250	1711	4544	2419	2439	7261	3100	3120	1.27921	0.995586	4818	2096	2116	0.867569	0.836736
ENSMUST00000172028|474	TCAGAAGACGCACCGGCTGCAGTTTGTTTCTTGCTTTGTTAATATTCATAGCAAAGCAAGAAGCAAACTGCAGTTTTTTGAATTCGCACCAGCACGCTACGCAGTGTGTGTGTGTCATGCAACACTTCGCCGTCTTCGT	545	414	1061	565	585	2294	979	999	1.70769	1.32906	1224	533	553	0.945299	0.911704
ENSMUST00000172028|475	TCAGAAGACGCACCGGGCAGTTTGTTTCTTGCTTTGAGTTAATATTCATAGCTCAAAGCAAGAAGCAAACTGCTTTTTTGAATTCGCACCAGCACGCTACGCATGTGGTGTGTGTCATGCAACTGTTCGCCGTCTTCGT	937	713	1807	962	982	1410	602	622	0.633401	0.492963	863	376	396	0.403259	0.388927
ENSMUST00000172028|476	TCAGAAGACGCACCGGGTCAAGTGCTTGTAGAAATTGGTTAATATTCATAGCCAATTTCTACAGGCACTTGACTTTTTTGAATTCGCACCAGCACGCTACGCACAACGTGTGTGTCATGCATGGTTTCGCCGTCTTCGT	820	624	1051	559	579	1327	567	587	1.01382	0.789033	528	230	250	0.431779	0.416434
ENSMUST00000172028|477	TCAGAAGACGCACCGGGCTTCTTGCTTTGATAGAATGGTTAATATTCATAGCCATTCTGTCAAAGCAAGAAGCTTTTTTGAATTCGCACCAGCACGCTACGCAGTTGGTGTGTGTCATGCATGCATTCGCCGTCTTCGT	1554	1182	1712	911	931	229	98	118	0.126745	0.0986434	49	21	41	0.0440387	0.0424735
ENSMUST00000172028|478	TCAGAAGACGCACCGGGCTTTGACAGAATGTTAAGTGGTTAATATTCATAGCCACTTGACATTCTGTCAAAGCTTTTTTGAATTCGCACCAGCACGCTACGCATGCAGTGTGTGTCATGCATGACTTCGCCGTCTTCGT	483	367	1185	631	651	988	422	442	0.678955	0.528417	18	8	28	0.0430108	0.0414822
NR_000040|479	TCAGAAGACGCACCGGGTCCTGGGTTTGATTCTGATTGTTAATATTCATAGCAGTCAGAGTCAAACCCAGGACTTTTTTGAATTCGCACCAGCACGCTACGCAACGTGTGTGTGTCATGCATGTGTTCGCCGTCTTCGT	1417	1078	1783	949	969	972	415	435	0.448916	0.349383	1456	634	654	0.674923	0.650936
NR_000040|480	TCAGAAGACGCACCGGCCTGGGTTTGATTCTGATTACGTTAATATTCATAGCGTAGTCAGAGTCAAACCCAGGTTTTTTGAATTCGCACCAGCACGCTACGCAACACGTGTGTGTCATGACGTGTTTCGCCGTCTTCGT	1133	862	1560	830	850	506	216	236	0.277647	0.216087	27	12	32	0.0376471	0.0363091
NR_000040|481	TCAGAAGACGCACCGGGCCCTTCAATATTGCCAGTTAGTTAATATTCATAGCTAGCTGGCAATGTTGAAGGGCTTTTTTGAATTCGCACCAGCACGCTACGCACATGGTGTGTGTCATGACGTCATTCGCCGTCTTCGT	1429	1087	1906	1015	1035	3145	1343	1363	1.31691	1.02492	2719	1183	1203	1.16232	1.12101
NR_000040|482	TCAGAAGACGCACCGGGTCCCATCCATTCTTCAATTAGTTAATATTCATAGCTGATTGAAGAGTGGATGGGACTTTTTTGAATTCGCACCAGCACGCTACGCAGTCAGTGTGTGTCATGACGTACTTCGCCGTCTTCGT	290	221	391	208	228	0	0	20	0.0877193	0.0682702	5	2	22	0.0964912	0.093062
NR_000040|483	TCAGAAGACGCACCGGCCCATCCATTCTTCAATTAGTGTTAATATTCATAGCACTGATTGAAGAGTGGATGGGTTTTTTGAATTCGCACCAGCACGCTACGCATGGTGTGTGTGTCATGACGTTGTTCGCCGTCTTCGT	1753	1333	2705	1440	1460	2533	1081	1101	0.75411	0.586908	4296	1869	1889	1.29384	1.24785
NR_000040|484	TCAGAAGACGCACCGGCTGGGTTTGACTTTGACTATAGTTAATATTCATAGCTGTAGTCAGAGTCAAACCCAGTTTTTTGAATTCGCACCAGCACGCTACGCACATGGTGTGTGTCATGACCAGTTTCGCCGTCTTCGT	430	327	475	253	273	1032	441	461	1.68864	1.31424	15	7	27	0.0989011	0.0953862
NR_000040|485	TCAGAAGACGCACCGGCAGCTTGAGAGATGAATTTCTGTTAATATTCATAGCGGAAATTCATCTCTCAGGCTGTTTTTTGAATTCGCACCAGCACGCTACGCAGTGTGTGTGTGTCATGACCACATTCGCCGTCTTCGT	1370	1042	816	434	454	226	96	116	0.255507	0.198856	893	389	409	0.900881	0.868864
NR_001460|486	TCAGAAGACGCACCGGCTCTGAAGGCTTGTTTCTTAGGTTAATATTCATAGCCTAGGAAACAGGCCTTCAGAGTTTTTTGAATTCGCACCAGCACGCTACGCATGACGTGTGTGTCATGACCAACTTCGCCGTCTTCGT	475	361	815	434	454	1709	730	750	1.65198	1.2857	2731	1188	1208	2.66079	2.56623
NR_001460|487	TCAGAAGACGCACCGGGCCTGTTTCTTAGGCTATATAGTTAATATTCATAGCTATGTAGCCTAGGAAACAGGCTTTTTTGAATTCGCACCAGCACGCTACGCAACCAGTGTGTGTCATGACCATGTTCGCCGTCTTCGT	636	484	455	242	262	0	0	20	0.0763359	0.0594107	8	3	23	0.0877863	0.0846664
NR_001460|488	TCAGAAGACGCACCGGCCTGTTTCCTAGGTTACATATGTTAATATTCATAGCGTATGTAGCCTAGGAAACAGGTTTTTTGAATTCGCACCAGCACGCTACGCAGTGTGTGTGTGTCATGACACGTTTCGCCGTCTTCGT	1441	1096	1232	656	676	1250	534	554	0.819527	0.637821	37	16	36	0.0532544	0.0513618
NR_001460|489	TCAGAAGACGCACCGGGCTACATATGAGGGATATGTTGTTAATATTCATAGCAACATGTCCCTCGTATGTAGCTTTTTTGAATTCGCACCAGCACGCTACGCATGCAGTGTGTGTCATGACACCATTCGCCGTCTTCGT	821	624	1035	551	571	0	0	20	0.0350263	0.0272602	22	10	30	0.0525394	0.0506722
NR_001460|490	TCAGAAGACGCACCGGGAGGGACATGTTTCTTATTCTGTTAATATTCATAGCAGGATAAGGAACATGTCCCTCTTTTTTGAATTCGCACCAGCACGCTACGCAACTGGTGTGTGTCATGACACACTTCGCCGTCTTCGT	181	138	316	168	188	1092	466	486	2.58511	2.01194	655	285	305	1.62234	1.56468
NR_001460|491	TCAGAAGACGCACCGGGTCATCCGTTAGCTCATATAGGTTAATATTCATAGCCTATGTGAGCTGACGGATGACTTTTTTGAATTCGCACCAGCACGCTACGCACAACGTGTGTGTCATGACACTGTTCGCCGTCTTCGT	1307	994	1616	860	880	1154	493	513	0.582955	0.453702	1744	759	779	0.885227	0.853767
NR_001461|492	TCAGAAGACGCACCGGGCCTCAGTAATTGGGTCATTTGTTAATATTCATAGCAAGTGACCCAATTGCTGAGGCTTTTTTGAATTCGCACCAGCACGCTACGCATGCAGTGTGTGTCATGACTGGTTTCGCCGTCTTCGT	402	306	745	397	417	1	0	20	0.0479616	0.0373276	17	7	27	0.0647482	0.0624471
NR_001461|493	TCAGAAGACGCACCGGGCCCAAACTTTAGTCCTCTATGTTAATATTCATAGCATGGAGGACTAAGGTTTGGGCTTTTTTGAATTCGCACCAGCACGCTACGCAACACGTGTGTGTCATGACTGCATTCGCCGTCTTCGT	661	503	651	347	367	755	322	342	0.93188	0.725263	39	17	37	0.100817	0.0972344
NR_001461|494	TCAGAAGACGCACCGGGCTCGGATCATTTGAGCATTAGTTAATATTCATAGCTAGTGCTCAAGTGATCCGAGCTTTTTTGAATTCGCACCAGCACGCTACGCACAGTGTGTGTGTCATGACTGACTTCGCCGTCTTCGT	195	148	187	100	120	862	368	388	3.23333	2.51644	3	1	21	0.175	0.168781
NR_001461|495	TCAGAAGACGCACCGGCCTCAGGTAATACTTGTTGAAGTTAATATTCATAGCTTCAGCAAGTATTGCCTGAGGTTTTTTGAATTCGCACCAGCACGCTACGCAGTTGGTGTGTGTCATGACTGTGTTCGCCGTCTTCGT	1196	910	1706	908	928	754	322	342	0.368534	0.286823	4345	1891	1911	2.05927	1.98608
NR_001461|496	TCAGAAGACGCACCGGGTGCTCCAGTTAGAAGGATTTGTTAATATTCATAGCAGATCCTTCTAGCTGGAGCACTTTTTTGAATTCGCACCAGCACGCTACGCACACAGTGTGTGTCATGTGGTGTTTCGCCGTCTTCGT	863	656	1637	871	891	2932	1252	1272	1.42761	1.11108	31	13	33	0.037037	0.0357208
NR_001461|497	TCAGAAGACGCACCGGGCCTCAGTATATTTGTCCATAGTTAATATTCATAGCTGTGGACAAATATGCTGAGGCTTTTTTGAATTCGCACCAGCACGCTACGCAGTACGTGTGTGTCATGTGGTCATTCGCCGTCTTCGT	2311	1757	3614	1924	1944	7458	3184	3204	1.64815	1.28272	3696	1608	1628	0.837449	0.807686
NR_001461|498	TCAGAAGACGCACCGGCAGCCTCAGTATATTTGTTCAGTTAATATTCATAGCTGGACAAATATGCTGAGGCTGTTTTTTGAATTCGCACCAGCACGCTACGCATGGTGTGTGTGTCATGTGGTACTTCGCCGTCTTCGT	351	267	299	159	179	24	10	30	0.167598	0.130438	10	4	24	0.134078	0.129313
NR_001462|499	TCAGAAGACGCACCGGCTCTGTGGTTCAGTATTTATGGTTAATATTCATAGCCATAAATGCTGAGCCACAGAGTTTTTTGAATTCGCACCAGCACGCTACGCAACTGGTGTGTGTCATGTGGTTGTTCGCCGTCTTCGT	3205	2437	5516	2936	2956	9316	3977	3997	1.35217	1.05236	8794	3827	3847	1.30142	1.25517
NR_001462|500	TCAGAAGACGCACCGGCTGTGGCTCAGTATTTATGATGTTAATATTCATAGCGTCATAAATGCTGAGCCACAGTTTTTTGAATTCGCACCAGCACGCTACGCAGTACGTGTGTGTCATGTGCAGTTTCGCCGTCTTCGT	1177	895	2255	1200	1220	1259	537	557	0.456557	0.355329	898	391	411	0.336885	0.324912
NR_001462|501	TCAGAAGACGCACCGGGAGGATGGTAGTATGGTCTTAGTTAATATTCATAGCTGAGACCATACTACCGTCCTCTTTTTTGAATTCGCACCAGCACGCTACGCATGTGGTGTGTGTCATGTGCACATTCGCCGTCTTCGT	754	573	1645	876	896	2690	1148	1168	1.30357	1.01454	1290	561	581	0.648438	0.625392
NR_001462|502	TCAGAAGACGCACCGGGTGGCTCAGTATTTATGATTGGTTAATATTCATAGCCAGTCATAAATGCTGAGCCACTTTTTTGAATTCGCACCAGCACGCTACGCAACCAGTGTGTGTCATGTGCAACTTCGCCGTCTTCGT	207	157	283	151	171	450	192	212	1.23977	0.964885	1975	859	879	5.14035	4.95766
NR_001462|503	TCAGAAGACGCACCGGCGCCAATAAGAACTGTGTAAAGTTAATATTCATAGCTTTGCACAGTTCTTATTGGCGTTTTTTGAATTCGCACCAGCACGCTACGCACAGTGTGTGTGTCATGTGCATGTTCGCCGTCTTCGT	1855	1411	2755	1467	1487	6363	2716	2736	1.83995	1.43199	4370	1902	1922	1.29254	1.2466
NR_001462|504	TCAGAAGACGCACCGGGCAAAGCTTGGCTTTCGTCTTGTTAATATTCATAGCAAGATGAAAGCCAGGCTTTGCTTTTTTGAATTCGCACCAGCACGCTACGCATGTGGTGTGTGTCATGTGACGTTTCGCCGTCTTCGT	411	313	598	318	338	982	419	439	1.29882	1.01084	1001	436	456	1.34911	1.30117
NR_001462|505	TCAGAAGACGCACCGGCGGAATTAGGACTTTGGGATAGTTAATATTCATAGCTATCCCAAGGTCCTGATTCCGTTTTTTGAATTCGCACCAGCACGCTACGCAACGTGTGTGTGTCATGTGACCATTCGCCGTCTTCGT	1786	1358	2479	1320	1340	2799	1195	1215	0.906716	0.705679	1713	745	765	0.570896	0.550606
NR_001463|506	TCAGAAGACGCACCGGCTCCAGCTATGTTTGCTTGTTGTTAATATTCATAGCAACGAGCAAACATGGCTGGAGTTTTTTGAATTCGCACCAGCACGCTACGCACAACGTGTGTGTCATGTGACACTTCGCCGTCTTCGT	651	495	807	430	450	2841	1213	1233	2.74	2.13249	328	143	163	0.362222	0.349349
NR_001463|507	TCAGAAGACGCACCGGCCAGCTATGTTTGCTTGTTTCGTTAATATTCATAGCGAAACGAGCAAACATGGCTGGTTTTTTGAATTCGCACCAGCACGCTACGCAGTCAGTGTGTGTCATGTGACTGTTCGCCGTCTTCGT	928	706	682	363	383	1092	466	486	1.26893	0.987582	13	6	26	0.0678851	0.0654725
NR_001463|508	TCAGAAGACGCACCGGGCTTCTGTGTGATACGGTTATGTTAATATTCATAGCATAGCCGTATCACGCAGAAGCTTTTTTGAATTCGCACCAGCACGCTACGCAACGTGTGTGTGTCATGTGTGGTTTCGCCGTCTTCGT	602	458	758	403	423	402	172	192	0.453901	0.353262	523	228	248	0.586288	0.565452
NR_001463|509	TCAGAAGACGCACCGGCGGTTCTTCTGTGGTTTCTTTGTTAATATTCATAGCAGAGAAACCACGGAAGAACCGTTTTTTGAATTCGCACCAGCACGCTACGCACACAGTGTGTGTCATGTGTGCATTCGCCGTCTTCGT	1458	1109	2398	1276	1296	5583	2383	2403	1.85417	1.44306	5444	2369	2389	1.84336	1.77785
NR_001463|510	TCAGAAGACGCACCGGGCGTGATACGGTTATTCTTGAGTTAATATTCATAGCTCGAGAATAGCCGTATCACGCTTTTTTGAATTCGCACCAGCACGCTACGCAGTTGGTGTGTGTCATGTGTGACTTCGCCGTCTTCGT	182	138	90	48	68	957	409	429	6.30882	4.91003	2	1	21	0.308824	0.297848
NR_001463|511	TCAGAAGACGCACCGGCGCCTTGGTTTGTGGTAGTATGTTAATATTCATAGCATGCTACCACAAATCAAGGCGTTTTTTGAATTCGCACCAGCACGCTACGCATGACGTGTGTGTCATGTGTGTGTTCGCCGTCTTCGT	1357	1032	2336	1243	1263	2544	1086	1106	0.875693	0.681534	2152	936	956	0.756928	0.730027
NR_001463|512	TCAGAAGACGCACCGGCGGATATCTGTGTTTAGTCTTGTTAATATTCATAGCAAGACTAAACGCAGGTATCCGTTTTTTGAATTCGCACCAGCACGCTACGCAACGTGTGTGTGTACGTGTGTGTTTCGCCGTCTTCGT	1617	1230	2500	1331	1351	1485	634	654	0.484086	0.376754	3314	1442	1462	1.08216	1.0437
NR_001570|513	TCAGAAGACGCACCGGCTCCAGCTATGTTTGCTTGTTGTTAATATTCATAGCAACGAGCAAACATGGCTGGAGTTTTTTGAATTCGCACCAGCACGCTACGCACACAGTGTGTGTACGTGTGTCATTCGCCGTCTTCGT	4921	3742	8794	4681	4701	12971	5538	5558	1.1823	0.920162	17237	7500	7520	1.59966	1.54281
NR_001570|514	TCAGAAGACGCACCGGCCAGCTATGTTTGCTTGTTTCGTTAATATTCATAGCGAAACGAGCAAACATGGCTGGTTTTTTGAATTCGCACCAGCACGCTACGCAGTTGGTGTGTGTACGTGTGTACTTCGCCGTCTTCGT	271	206	168	89	109	0	0	20	0.183486	0.142804	5	2	22	0.201835	0.194662
NR_001570|515	TCAGAAGACGCACCGGGCTTCTGTGTGATACGGTTATGTTAATATTCATAGCATAGCCGTATCACGCAGAAGCTTTTTTGAATTCGCACCAGCACGCTACGCATGACGTGTGTGTACGTGTGTTGTTCGCCGTCTTCGT	2125	1616	2474	1317	1337	4983	2127	2147	1.60583	1.24979	47	20	40	0.0299177	0.0288545
NR_001570|516	TCAGAAGACGCACCGGCGGTTCTTCTGTGGTTTCTTTGTTAATATTCATAGCAGAGAAACCACGGAAGAACCGTTTTTTGAATTCGCACCAGCACGCTACGCACACAGTGTGTGTACGTGTCAGTTTCGCCGTCTTCGT	756	575	1504	801	821	3146	1343	1363	1.66017	1.29208	1812	788	808	0.984166	0.949189
NR_001570|517	TCAGAAGACGCACCGGGCGTGATACGGTTATTCTTGAGTTAATATTCATAGCTCGAGAATAGCCGTATCACGCTTTTTTGAATTCGCACCAGCACGCTACGCAGTACGTGTGTGTACGTGTCACATTCGCCGTCTTCGT	476	362	940	500	520	110	47	67	0.128846	0.100278	2212	963	983	1.89038	1.8232
NR_001570|518	TCAGAAGACGCACCGGCGCCTTGGTTTGTGGTAGTATGTTAATATTCATAGCATGCTACCACAAATCAAGGCGTTTTTTGAATTCGCACCAGCACGCTACGCATGGTGTGTGTGTACGTGTCAACTTCGCCGTCTTCGT	334	254	592	315	335	832	355	375	1.1194	0.871209	11	5	25	0.0746269	0.0719747
NR_001570|519	TCAGAAGACGCACCGGCGGATATCTGTGTTTAGTCTTGTTAATATTCATAGCAAGACTAAACGCAGGTATCCGTTTTTTGAATTCGCACCAGCACGCTACGCAACTGGTGTGTGTACGTGTCATGTTCGCCGTCTTCGT	837	637	990	527	547	2047	874	894	1.63437	1.272	1125	490	510	0.932358	0.899223
NR_001579|520	TCAGAAGACGCACCGGCCAGGAAAGTCTAGACCTGTAGTTAATATTCATAGCTGCAGGTCTGGACTTTCCTGGTTTTTTGAATTCGCACCAGCACGCTACGCAGTACGTGTGTGTACGTGTACGTTTCGCCGTCTTCGT	854	649	1065	567	587	810	346	366	0.623509	0.485265	16	7	27	0.0459966	0.0443619
NR_001579|521	TCAGAAGACGCACCGGGAGGATAGGAATGGAATTGGTGTTAATATTCATAGCACCAGTTCCATTCCTGTCCTCTTTTTTGAATTCGCACCAGCACGCTACGCATGTGGTGTGTGTACGTGTACCATTCGCCGTCTTCGT	980	745	1695	902	922	1615	689	709	0.76898	0.598482	1237	538	558	0.605206	0.583697
NR_001579|522	TCAGAAGACGCACCGGCGTGTTTGGTGTCTTACTTGAGTTAATATTCATAGCTCAGGTAAGACACCGAACACGTTTTTTGAATTCGCACCAGCACGCTACGCAACCAGTGTGTGTACGTGTACACTTCGCCGTCTTCGT	688	523	1114	593	613	659	281	301	0.491028	0.382157	2320	1010	1030	1.68026	1.62055
NR_001579|523	TCAGAAGACGCACCGGGTGTTTGGTGTCTTACTTGAGGTTAATATTCATAGCCTCAGGTAAGACACCGAACACTTTTTTGAATTCGCACCAGCACGCTACGCACAGTGTGTGTGTACGTGTACTGTTCGCCGTCTTCGT	1370	1042	1524	811	831	2576	1100	1120	1.34777	1.04895	171	74	94	0.113117	0.109097
NR_001579|524	TCAGAAGACGCACCGGCGGTGTCTTATCTGAGTTGTGGTTAATATTCATAGCCACAGCTCAGGTAAGACACCGTTTTTTGAATTCGCACCAGCACGCTACGCATGTGGTGTGTGTACGTGTTGGTTTCGCCGTCTTCGT	772	587	1275	679	699	1	0	20	0.0286123	0.0222684	17	7	27	0.0386266	0.0372538
NR_001579|525	TCAGAAGACGCACCGGCGGAACTTGGTTCTCACAATCGTTAATATTCATAGCGGTTGTGAGAACCGAGTTCCGTTTTTTGAATTCGCACCAGCACGCTACGCAACGTGTGTGTGTACGTGTTGCATTCGCCGTCTTCGT	1051	799	1476	786	806	2585	1104	1124	1.39454	1.08534	43	19	39	0.0483871	0.0466674
NR_001581|526	TCAGAAGACGCACCGGCTGCACCTGATCTAAGTAAGAGTTAATATTCATAGCTCTTGCTTAGGTCAGGTGCAGTTTTTTGAATTCGCACCAGCACGCTACGCACAACGTGTGTGTACGTGTTGACTTCGCCGTCTTCGT	250	190	278	148	168	0	0	20	0.119048	0.0926524	7	3	23	0.136905	0.132039
NR_001581|527	TCAGAAGACGCACCGGCCTTCCATTTGAGAGTAATGAGTTAATATTCATAGCTCATTACTCTCAGATGGAAGGTTTTTTGAATTCGCACCAGCACGCTACGCAGTCAGTGTGTGTACGTGTTGTGTTCGCCGTCTTCGT	1530	1164	1381	735	755	510	218	238	0.315232	0.245339	2864	1246	1266	1.67682	1.61723
NR_001581|528	TCAGAAGACGCACCGGGTGCTTAGAAGGAAGATTAAAGTTAATATTCATAGCTTTGATCTTCCTTCTAAGCACTTTTTTGAATTCGCACCAGCACGCTACGCATGTGGTGTGTGTACGTCAGTGTTTCGCCGTCTTCGT	855	650	1714	912	932	4353	1858	1878	2.01502	1.56825	516	225	245	0.262876	0.253533
NR_001581|529	TCAGAAGACGCACCGGCACTGCACCTGATCTAAGTAAGTTAATATTCATAGCTTGCTTAGGTCAGGTGCAGTGTTTTTTGAATTCGCACCAGCACGCTACGCAACGTGTGTGTGTACGTCAGTCATTCGCCGTCTTCGT	5165	3928	4117	2192	2212	3435	1466	1486	0.67179	0.522841	1700	740	760	0.34358	0.33137
NR_001581|530	TCAGAAGACGCACCGGCCAAACAGACTACTTTAAGAAGTTAATATTCATAGCTTCTTGAAGTAGTCTGTTTGGTTTTTTGAATTCGCACCAGCACGCTACGCACAACGTGTGTGTACGTCAGTACTTCGCCGTCTTCGT	381	290	406	216	236	633	270	290	1.22881	0.956361	3023	1315	1335	5.65678	5.45574
NR_001581|531	TCAGAAGACGCACCGGGCAGATAGGAAAGTAGACTTTGTTAATATTCATAGCAGAGTCTACTTTCCTGTCTGCTTTTTTGAATTCGCACCAGCACGCTACGCAGTCAGTGTGTGTACGTCAGTTGTTCGCCGTCTTCGT	946	719	1384	737	757	2122	906	926	1.22325	0.952031	32	14	34	0.0449141	0.0433179
NR_001581|532	TCAGAAGACGCACCGGCAGACAGGAAAGTAGATTCTTGTTAATATTCATAGCAAGAGTCTACTTTCCTGTCTGTTTTTTGAATTCGCACCAGCACGCTACGCAACGTGTGTGTGTACGTCACAGTTTCGCCGTCTTCGT	1049	798	1083	576	596	2147	917	937	1.57215	1.22357	28	12	32	0.0536913	0.0517831
NR_001582|533	TCAGAAGACGCACCGGGTGGACTGCAGAGTAAACTTAGTTAATATTCATAGCTGAGTTTGCTCTGCAGTCCACTTTTTTGAATTCGCACCAGCACGCTACGCACACAGTGTGTGTACGTCACACATTCGCCGTCTTCGT	464	353	701	373	393	2016	861	881	2.24173	1.74469	2043	889	909	2.31298	2.23077
NR_001582|534	TCAGAAGACGCACCGGGAGGAGCTGACTAAAGAGATTGTTAATATTCATAGCGATCTCTTTGGTCAGCTCCTCTTTTTTGAATTCGCACCAGCACGCTACGCAGTTGGTGTGTGTACGTCACAACTTCGCCGTCTTCGT	339	258	648	345	365	855	365	385	1.05479	0.820925	2354	1024	1044	2.86027	2.75862
NR_001582|535	TCAGAAGACGCACCGGCAGCTGGATCTTGAGGAAGAGGTTAATATTCATAGCTTCTTCCTCAGGATCCAGCTGTTTTTTGAATTCGCACCAGCACGCTACGCATGACGTGTGTGTACGTCACATGTTCGCCGTCTTCGT	1723	1310	2222	1183	1203	1470	628	648	0.538653	0.419223	6698	2915	2935	2.43973	2.35303
NR_001582|536	TCAGAAGACGCACCGGGCTGGATCTTGAGGAAGAAGGGTTAATATTCATAGCTCTTCTTCCTCAGGATCCAGCTTTTTTGAATTCGCACCAGCACGCTACGCACACAGTGTGTGTACGTCAACGTTTCGCCGTCTTCGT	846	643	1154	614	634	0	0	20	0.0315457	0.0245514	3030	1318	1338	2.11041	2.03541
NR_001582|537	TCAGAAGACGCACCGGCTGCTATGGGTAATATAGTGAGTTAATATTCATAGCTCACTATGTTACCCATGGCAGTTTTTTGAATTCGCACCAGCACGCTACGCAGTACGTGTGTGTACGTCAACCATTCGCCGTCTTCGT	1864	1417	2190	1166	1186	1152	492	512	0.431703	0.335986	41	18	38	0.0320405	0.0309018
NR_001582|538	TCAGAAGACGCACCGGGCTGATTGGGCTATCATCTATGTTAATATTCATAGCATGGATGATGGCCCAATCAGCTTTTTTGAATTCGCACCAGCACGCTACGCATGGTGTGTGTGTACGTCAACACTTCGCCGTCTTCGT	282	214	439	234	254	2	1	21	0.0826772	0.064346	9	4	24	0.0944882	0.0911301
NR_001582|539	TCAGAAGACGCACCGGGCTGTAGGTTTGTGCTGTTAAGTTAATATTCATAGCTTAGCAGCACAGACCTACAGCTTTTTTGAATTCGCACCAGCACGCTACGCAACTGGTGTGTGTACGTCAACTGTTCGCCGTCTTCGT	1063	808	1626	866	886	817	349	369	0.416479	0.324137	40	17	37	0.0417607	0.0402766
NR_001583|540	TCAGAAGACGCACCGGCTGGAGACTTGGTAAAGAAGGGTTAATATTCATAGCTCTTCTTTACCAGGTCTCCAGTTTTTTGAATTCGCACCAGCACGCTACGCAGTACGTGTGTGTACGTCATGGTTTCGCCGTCTTCGT	529	402	843	449	469	1142	488	508	1.08316	0.842998	2394	1042	1062	2.26439	2.18392
NR_001583|541	TCAGAAGACGCACCGGGCCTTTCATTTGAGAGTAATGGTTAATATTCATAGCCATTACTCTCAGATGGAAGGCTTTTTTGAATTCGCACCAGCACGCTACGCATGTGGTGTGTGTACGTCATGCATTCGCCGTCTTCGT	1200	913	701	373	393	0	0	20	0.0508906	0.0396071	2703	1176	1196	3.04326	2.9351
NR_001583|542	TCAGAAGACGCACCGGCCTTCCATTTGAGAGTAATGAGTTAATATTCATAGCTCATTACTCTCAGATGGAAGGTTTTTTGAATTCGCACCAGCACGCTACGCAACCAGTGTGTGTACGTCATGACTTCGCCGTCTTCGT	610	464	476	253	273	56	24	44	0.161172	0.125437	6	3	23	0.0842491	0.0812549
NR_001583|543	TCAGAAGACGCACCGGGTGGAGATGTAGGTTAGATTTGTTAATATTCATAGCGAATCTAACCTGCATCTCCACTTTTTTGAATTCGCACCAGCACGCTACGCACAGTGTGTGTGTACGTCATGTGTTCGCCGTCTTCGT	598	455	1227	653	673	3321	1418	1438	2.1367	1.66295	13	6	26	0.038633	0.03726
NR_001583|544	TCAGAAGACGCACCGGCAGAGATGGTTCAGTTAGTAAGTTAATATTCATAGCTTACTGACTGAGCCATCTCTGTTTTTTGAATTCGCACCAGCACGCTACGCACAACGTGTGTGTACGTACGTGTTTCGCCGTCTTCGT	1327	1009	1832	975	995	5421	2314	2334	2.34573	1.82563	4216	1835	1855	1.86432	1.79806
NR_001583|545	TCAGAAGACGCACCGGCTCAGTGTCTATCCATTACATGTTAATATTCATAGCATGTAGTGGATAGACACTGAGTTTTTTGAATTCGCACCAGCACGCTACGCAGTTGGTGTGTGTACGTACGTCATTCGCCGTCTTCGT	3275	2491	5124	2728	2748	9584	4092	4112	1.49636	1.16459	10620	4621	4641	1.68886	1.62884
NR_001583|546	TCAGAAGACGCACCGGGCTCACACCTGTTTGTAATTCGTTAATATTCATAGCGAGTTACAGACAGGTGTGAGCTTTTTTGAATTCGCACCAGCACGCTACGCATGCAGTGTGTGTACGTACGTACTTCGCCGTCTTCGT	296	225	156	83	103	0	0	20	0.194175	0.151122	1	0	20	0.194175	0.187274
NR_001584|547	TCAGAAGACGCACCGGCCCAGCATGAAATTTCTTCTTGTTAATATTCATAGCGAGAAGAAATTTCATGCTGGGTTTTTTGAATTCGCACCAGCACGCTACGCAACGTGTGTGTGTACGTACGTTGTTCGCCGTCTTCGT	2203	1675	3346	1781	1801	4419	1887	1907	1.05886	0.824086	3190	1388	1408	0.781788	0.754003
NR_001584|548	TCAGAAGACGCACCGGCCTCTGTCTCTCTAAATATAGGTTAATATTCATAGCCTATGTTTAGGGAGACAGAGGTTTTTTGAATTCGCACCAGCACGCTACGCAGTTGGTGTGTGTACGTACCAGTTTCGCCGTCTTCGT	607	462	771	410	430	506	216	236	0.548837	0.427149	20	9	29	0.0674419	0.065045
NR_001584|549	TCAGAAGACGCACCGGCCCAGTGTAAGTAAAGATTTGGTTAATATTCATAGCCAAGTCTTTACTTGCACTGGGTTTTTTGAATTCGCACCAGCACGCTACGCATGGTGTGTGTGTACGTACCACATTCGCCGTCTTCGT	842	640	830	442	462	2573	1098	1118	2.41991	1.88337	2985	1299	1319	2.85498	2.75351
NR_001584|550	TCAGAAGACGCACCGGCCACTAAATGTTGGTGAATGAGTTAATATTCATAGCTCATTCACCAACGTTTGGTGGTTTTTTGAATTCGCACCAGCACGCTACGCAACACGTGTGTGTACGTACCAACTTCGCCGTCTTCGT	229	174	319	170	190	1587	678	698	3.67368	2.85915	4	2	22	0.115789	0.111674
NR_001584|551	TCAGAAGACGCACCGGGCTGGTAACTGAAATCTAATCGTTAATATTCATAGCGATTGGATTTCAGTTACCAGCTTTTTTGAATTCGCACCAGCACGCTACGCACACAGTGTGTGTACGTACCATGTTCGCCGTCTTCGT	588	447	545	290	310	501	214	234	0.754839	0.587476	2531	1101	1121	3.61613	3.48761
NR_001584|552	TCAGAAGACGCACCGGCACCAAATGTTGGTGAATGATGTTAATATTCATAGCATCATTCACCAACGTTTGGTGTTTTTTGAATTCGCACCAGCACGCTACGCATGGTGTGTGTGTACGTACACGTTTCGCCGTCTTCGT	1943	1478	3261	1736	1756	8190	3496	3516	2.00228	1.55833	8192	3565	3585	2.04157	1.96902
NR_001584|553	TCAGAAGACGCACCGGCAGTGTAGTAGGATGTTAGAGGTTAATATTCATAGCCTCTAACATCCTGCTGCACTGTTTTTTGAATTCGCACCAGCACGCTACGCAACCAGTGTGTGTACGTACACCATTCGCCGTCTTCGT	1970	1498	3048	1622	1642	5370	2293	2313	1.40865	1.09632	6519	2837	2857	1.73995	1.67811
NR_001585|554	TCAGAAGACGCACCGGCTCCTGCTGTAATGTTATAGAGTTAATATTCATAGCTCTATGACATTGCAGCAGGAGTTTTTTGAATTCGCACCAGCACGCTACGCACATGGTGTGTGTACGTACACACTTCGCCGTCTTCGT	515	392	950	506	526	666	284	304	0.577947	0.449804	21	9	29	0.0551331	0.0531737
NR_001585|555	TCAGAAGACGCACCGGCCTGCTGCAATGTTATAGATTGTTAATATTCATAGCAGTCTATGACATTGCAGCAGGTTTTTTGAATTCGCACCAGCACGCTACGCAGTACGTGTGTGTACGTACACTGTTCGCCGTCTTCGT	2041	1552	3087	1643	1663	1879	802	822	0.494287	0.384694	852	371	391	0.235117	0.226761
NR_001585|556	TCAGAAGACGCACCGGCAGCCTTTGGTTTCCTGTTAAGTTAATATTCATAGCTTAGCAGGGAACCAAAGGCTGTTTTTTGAATTCGCACCAGCACGCTACGCAACCAGTGTGTGTACGTACTGGTTTCGCCGTCTTCGT	674	513	1282	682	702	508	217	237	0.337607	0.262753	31	13	33	0.0470085	0.0453379
NR_001585|557	TCAGAAGACGCACCGGGCCTTTGGTTTCCTGTTAATGGTTAATATTCATAGCCATTAGCAGGGAACCAAAGGCTTTTTTGAATTCGCACCAGCACGCTACGCACAACGTGTGTGTACGTACTGCATTCGCCGTCTTCGT	846	643	1178	627	647	1858	793	813	1.25657	0.977962	1176	512	532	0.822257	0.793034
NR_001585|558	TCAGAAGACGCACCGGCCAAAGCTAGGGTTTGCTTTAGTTAATATTCATAGCTAGAGCAAACCCTGGCTTTGGTTTTTTGAATTCGCACCAGCACGCTACGCAGTGTGTGTGTGTACGTACTGACTTCGCCGTCTTCGT	233	177	324	172	192	223	95	115	0.598958	0.466157	7	3	23	0.119792	0.115534
NR_001585|559	TCAGAAGACGCACCGGCGTGCTCGTAATTGAAATTCAGTTAATATTCATAGCTGGATTTCAGTTACGAGCACGTTTTTTGAATTCGCACCAGCACGCTACGCATGTGGTGTGTGTACGTACTGTGTTCGCCGTCTTCGT	1302	990	1412	752	772	762	325	345	0.446891	0.347806	1609	700	720	0.932642	0.899497
NR_001585|560	TCAGAAGACGCACCGGGTGCTCGTAACTGAAATTCAAGTTAATATTCATAGCTTGGATTTCAGTTACGAGCACTTTTTTGAATTCGCACCAGCACGCTACGCAGTCAGTGTGTGTACGTTGGTGTTTCGCCGTCTTCGT	845	643	1068	569	589	1618	691	711	1.20713	0.939486	682	297	317	0.5382	0.519073
NR_001586|561	TCAGAAGACGCACCGGCTCCTTATCCAGTTGAGAAATGTTAATATTCATAGCATTTCTCAGCTGGATGAGGAGTTTTTTGAATTCGCACCAGCACGCTACGCATGACGTGTGTGTACGTTGGTCATTCGCCGTCTTCGT	3466	2636	4451	2369	2389	2542	1085	1105	0.462537	0.359983	4762	2072	2092	0.87568	0.844559
NR_001586|562	TCAGAAGACGCACCGGCCTCATTCAGTTGAGAAATGAGTTAATATTCATAGCTCATTTCTCAGCTGGATGAGGTTTTTTGAATTCGCACCAGCACGCTACGCAACGTGTGTGTGTACGTTGGTACTTCGCCGTCTTCGT	476	362	939	500	520	350	149	169	0.325	0.252941	22	10	30	0.0576923	0.0556419
NR_001586|563	TCAGAAGACGCACCGGGAGAGATCACCTGATTGATTTGTTAATATTCATAGCAAATCGATCAGGTGATCTCTCTTTTTTGAATTCGCACCAGCACGCTACGCACATGGTGTGTGTACGTTGGTTGTTCGCCGTCTTCGT	1399	1064	1858	989	1009	3054	1304	1324	1.31219	1.02125	1632	710	730	0.723489	0.697776
NR_001586|564	TCAGAAGACGCACCGGCCAGTTCTTGATGGAGAAGAGGTTAATATTCATAGCTTCTTCTCCATCAAGAGCTGGTTTTTTGAATTCGCACCAGCACGCTACGCATGACGTGTGTGTACGTTGCAGTTTCGCCGTCTTCGT	514	391	575	306	326	571	244	264	0.809816	0.630263	447	195	215	0.659509	0.63607
NR_001586|565	TCAGAAGACGCACCGGGAGATCACCTGATTGATTTCAGTTAATATTCATAGCTGAAATCGATCAGGTGATCTCTTTTTTGAATTCGCACCAGCACGCTACGCAACTGGTGTGTGTACGTTGCACATTCGCCGTCTTCGT	818	622	993	529	549	539	230	250	0.455373	0.354408	16	7	27	0.0491803	0.0474325
NR_001586|566	TCAGAAGACGCACCGGCAGCTCTTGATGGGGAAGGATGTTAATATTCATAGCATTCTTCTCCATCAAGAGCTGTTTTTTGAATTCGCACCAGCACGCTACGCACACAGTGTGTGTACGTTGCAACTTCGCCGTCTTCGT	364	277	533	284	304	585	250	270	0.888158	0.691235	2237	973	993	3.26645	3.15036
NR_001586|567	TCAGAAGACGCACCGGGCACTTGACTTAAGTAAGAAGGTTAATATTCATAGCCTTCTTACTTAGGTCAGGTGCTTTTTTGAATTCGCACCAGCACGCTACGCAGTGTGTGTGTGTACGTTGCATGTTCGCCGTCTTCGT	453	344	418	223	243	1	0	20	0.0823045	0.064056	10	4	24	0.0987654	0.0952553
NR_001592|568	TCAGAAGACGCACCGGGAGTTTGGTAGGAATGTTGAAGTTAATATTCATAGCTTCAACATTCCTGCCAGACTCTTTTTTGAATTCGCACCAGCACGCTACGCAACTGGTGTGTGTACGTTGACGTTTCGCCGTCTTCGT	887	675	1535	817	837	1297	554	574	0.685783	0.533731	191	83	103	0.123059	0.118685
NR_001592|569	TCAGAAGACGCACCGGGCAGGTGAGTTTCTTTCTTCTGTTAATATTCATAGCAGAAGAAGGAGACTCACCTGCTTTTTTGAATTCGCACCAGCACGCTACGCACAGTGTGTGTGTACGTTGACCATTCGCCGTCTTCGT	581	442	1382	736	756	3112	1329	1349	1.78439	1.38876	2223	967	987	1.30556	1.25916
NR_001592|570	TCAGAAGACGCACCGGGCTCCACTGACTTTCTAAATGGTTAATATTCATAGCCGTTTAGAAGGTCAGTGGAGCTTTTTTGAATTCGCACCAGCACGCTACGCAGTACGTGTGTGTACGTTGACACTTCGCCGTCTTCGT	282	214	554	295	315	0	0	20	0.0634921	0.0494146	12	5	25	0.0793651	0.0765445
NR_001592|571	TCAGAAGACGCACCGGGCAGAGTAAAGGCATCGTAAAGTTAATATTCATAGCTTTGCGATGCCTTTGCTCTGCTTTTTTGAATTCGCACCAGCACGCTACGCATGCAGTGTGTGTACGTTGACTGTTCGCCGTCTTCGT	511	389	440	234	254	1294	552	572	2.25197	1.75266	8	3	23	0.0905512	0.087333
NR_001592|572	TCAGAAGACGCACCGGGCCAGATATTCATCCTGGTTAGTTAATATTCATAGCTAACCGGGATGAATGTCTGGCTTTTTTGAATTCGCACCAGCACGCTACGCACAGTGTGTGTGTACGTTGTGGTTTCGCCGTCTTCGT	318	242	508	270	290	1206	515	535	1.84483	1.43579	8	3	23	0.0793103	0.0764917
NR_001592|573	TCAGAAGACGCACCGGCCAGGTGGGAAGAGTTCTTAGGTTAATATTCATAGCCTAAGAGCTCTTTCCACCTGGTTTTTTGAATTCGCACCAGCACGCTACGCAGTCAGTGTGTGTACGTTGTGCATTCGCCGTCTTCGT	775	589	635	338	358	861	368	388	1.0838	0.843499	17	7	27	0.075419	0.0727386
NR_001592|574	TCAGAAGACGCACCGGGAGCTGGGGTTGGAGAGGGATGTTAATATTCATAGCATTCCTCTCCAACCCTAGCTCTTTTTTGAATTCGCACCAGCACGCTACGCATGTGGTGTGTGTACGTTGTGACTTCGCCGTCTTCGT	261	198	406	216	236	0	0	20	0.0847458	0.0659559	7	3	23	0.0974576	0.093994
NR_002142|575	TCAGAAGACGCACCGGCTGAGTGCGTGTTACTCTTTGGTTAATATTCATAGCCGAAGAGTGACACGCACTCAGTTTTTTGAATTCGCACCAGCACGCTACGCAACACGTGTGTGTACGTTGTGTGTTCGCCGTCTTCGT	690	525	484	258	278	1209	516	536	1.92806	1.50057	9	4	24	0.0863309	0.0832628
NR_002142|576	TCAGAAGACGCACCGGCTGGGAAGGTTTGAGATTTGGGTTAATATTCATAGCCCAAGTCTCAGACCTTCCCAGTTTTTTGAATTCGCACCAGCACGCTACGCACATGGTGTGTGTACCAGTGTGTTTCGCCGTCTTCGT	931	708	1366	727	747	1714	732	752	1.00669	0.783489	2609	1135	1155	1.54618	1.49123
NR_002142|577	TCAGAAGACGCACCGGGAGGTGAGTTCCTAGAGAGTAGTTAATATTCATAGCTGCTCTCTGGGAACTCACCTCTTTTTTGAATTCGCACCAGCACGCTACGCAGTGTGTGTGTGTACCAGTGTCATTCGCCGTCTTCGT	1699	1292	2760	1469	1489	2794	1193	1213	0.814641	0.634018	105	46	66	0.0443251	0.0427498
NR_002142|578	TCAGAAGACGCACCGGCAGTGCGAGTTTAATGGTTGAGTTAATATTCATAGCTCAGCCATTGAACTCGCACTGTTTTTTGAATTCGCACCAGCACGCTACGCATGACGTGTGTGTACCAGTGTACTTCGCCGTCTTCGT	554	421	501	267	287	2137	912	932	3.24739	2.52738	1487	647	667	2.32404	2.24145
NR_002142|579	TCAGAAGACGCACCGGCGAGTTTAATGGTTGAGGTGAGTTAATATTCATAGCTCACCTCAGCCATTGAACTCGTTTTTTGAATTCGCACCAGCACGCTACGCAACCAGTGTGTGTACCAGTGTTGTTCGCCGTCTTCGT	3014	2292	4221	2247	2267	8398	3585	3605	1.59021	1.23763	3055	1329	1349	0.59506	0.573911
NR_002142|580	TCAGAAGACGCACCGGGCCTCATAACCTAATTCAGATGTTAATATTCATAGCGTCTGAATTGGGTTATGAGGCTTTTTTGAATTCGCACCAGCACGCTACGCAGTGTGTGTGTGTACCAGTCAGTTTCGCCGTCTTCGT	465	354	819	436	456	2418	1032	1052	2.30702	1.79551	3737	1626	1646	3.60965	3.48136
NR_002142|581	TCAGAAGACGCACCGGCCTCATAACCCAATTTAGACTGTTAATATTCATAGCAGTCTGAATTGGGTTATGAGGTTTTTTGAATTCGCACCAGCACGCTACGCATGCAGTGTGTGTACCAGTCACATTCGCCGTCTTCGT	902	686	1882	1002	1022	3168	1352	1372	1.34247	1.04481	4844	2108	2128	2.08219	2.00819
NR_002167|582	TCAGAAGACGCACCGGGCCACTCCAATATGTACCATAGTTAATATTCATAGCTGTGGTACATGTTGGAGTGGCTTTTTTGAATTCGCACCAGCACGCTACGCAACTGGTGTGTGTACCAGTCAACTTCGCCGTCTTCGT	170	129	76	40	60	0	0	20	0.333333	0.259427	258	112	132	2.2	2.12181
NR_002167|583	TCAGAAGACGCACCGGCCCTCTGACTTTGATCACTTAGTTAATATTCATAGCTGAGTGATCAAGGTCAGAGGGTTTTTTGAATTCGCACCAGCACGCTACGCACAACGTGTGTGTACCAGTCATGTTCGCCGTCTTCGT	1215	924	1920	1022	1042	2946	1258	1278	1.22649	0.954551	386	168	188	0.180422	0.17401
NR_002167|584	TCAGAAGACGCACCGGCCCTTGACTAGAAGTTTAGTTGTTAATATTCATAGCAACTGAACTTCTGGTCAAGGGTTTTTTGAATTCGCACCAGCACGCTACGCATGCAGTGTGTGTACCAGTACGTTTCGCCGTCTTCGT	1681	1278	1997	1063	1083	2760	1178	1198	1.10619	0.860923	3541	1541	1561	1.44137	1.39014
NR_002167|585	TCAGAAGACGCACCGGGACTTGGTTGTATTTAGTTGAGTTAATATTCATAGCTCAACTAAATGCAACCAAGTCTTTTTTGAATTCGCACCAGCACGCTACGCAACACGTGTGTGTACCAGTACCATTCGCCGTCTTCGT	2351	1788	3567	1899	1919	7069	3018	3038	1.58312	1.23211	1145	498	518	0.269932	0.260339
NR_002167|586	TCAGAAGACGCACCGGCAGTTGGGAGTAGCTTTCAGGGTTAATATTCATAGCTCTGAAAGCTGCTCCCAACTGTTTTTTGAATTCGCACCAGCACGCTACGCACAGTGTGTGTGTACCAGTACACTTCGCCGTCTTCGT	683	519	622	331	351	527	225	245	0.698006	0.543244	11	5	25	0.0712251	0.0686938
NR_002167|587	TCAGAAGACGCACCGGCCCATTGAATTCCTCAAATAAGTTAATATTCATAGCTTGTTTGAGGAATTCAATGGGTTTTTTGAATTCGCACCAGCACGCTACGCAGTTGGTGTGTGTACCAGTACTGTTCGCCGTCTTCGT	1627	1237	2383	1269	1289	3772	1610	1630	1.26455	0.984171	79	34	54	0.0418929	0.0404041
NR_002167|588	TCAGAAGACGCACCGGCAGAGCTGGAAGTATACTTTAGTTAATATTCATAGCTGAAGTATGCTTCCAGCTCTGTTTTTTGAATTCGCACCAGCACGCTACGCAACACGTGTGTGTACCAGTTGGTTTCGCCGTCTTCGT	529	402	698	372	392	617	263	283	0.721939	0.56187	8080	3516	3536	9.02041	8.69983
NR_002321|589	TCAGAAGACGCACCGGGACCTGCTAATGACCTTCTTTGTTAATATTCATAGCAAGGAAGGTCATTGGCAGGTCTTTTTTGAATTCGCACCAGCACGCTACGCACATGGTGTGTGTACCAGTTGCATTCGCCGTCTTCGT	1228	934	1850	985	1005	2945	1257	1277	1.27065	0.988919	4355	1895	1915	1.90547	1.83775
NR_002321|590	TCAGAAGACGCACCGGCCTGCTAATGACCTTCTTTCTGTTAATATTCATAGCAGAAGGAAGGTCATTGGCAGGTTTTTTGAATTCGCACCAGCACGCTACGCAGTCAGTGTGTGTACCAGTTGACTTCGCCGTCTTCGT	273	208	154	82	102	0	0	20	0.196078	0.152604	4	2	22	0.215686	0.208021
NR_002321|591	TCAGAAGACGCACCGGCAGCACTGTCATTGGGAATTTGTTAATATTCATAGCAAGTTCCCAGTGACAGTGCTGTTTTTTGAATTCGCACCAGCACGCTACGCATGGTGTGTGTGTACCAGTTGTGTTCGCCGTCTTCGT	1041	792	1130	602	622	2	1	21	0.0337621	0.0262763	799	348	368	0.59164	0.570613
NR_002321|592	TCAGAAGACGCACCGGCAGCCTACAGACTTGGTATTTGTTAATATTCATAGCAAGTACCAGGTCTGTAGGCTGTTTTTTGAATTCGCACCAGCACGCTACGCAACACGTGTGTGTACCACAGTGTTTCGCCGTCTTCGT	1850	1407	1563	832	852	1182	505	525	0.616197	0.479574	2772	1206	1226	1.43897	1.38783
NR_002321|593	TCAGAAGACGCACCGGCCACTGTGACCTAAGAAGTATGTTAATATTCATAGCATGCTTCTTGGGTCACAGTGGTTTTTTGAATTCGCACCAGCACGCTACGCACATGGTGTGTGTACCACAGTCATTCGCCGTCTTCGT	2127	1618	2295	1222	1242	2399	1024	1044	0.84058	0.654206	2814	1224	1244	1.00161	0.966013
NR_002321|594	TCAGAAGACGCACCGGGCTGCTTTGGATGAAGTGGTGGTTAATATTCATAGCCACTACTTCATCCAGAGCAGCTTTTTTGAATTCGCACCAGCACGCTACGCAGTCAGTGTGTGTACCACAGTACTTCGCCGTCTTCGT	326	248	271	144	164	0	0	20	0.121951	0.0949122	5	2	22	0.134146	0.129379
NR_002321|595	TCAGAAGACGCACCGGGCACTGTCATTGGGAATTTGAGTTAATATTCATAGCTCAAGTTCCCAGTGACAGTGCTTTTTTGAATTCGCACCAGCACGCTACGCATGGTGTGTGTGTACCACAGTTGTTCGCCGTCTTCGT	1153	877	1662	885	905	1749	747	767	0.847514	0.659603	6774	2948	2968	3.27956	3.163
NR_002322|596	TCAGAAGACGCACCGGCAGCACTGTCATTGGGAATTTGTTAATATTCATAGCAAGTTCCCAGTGACAGTGCTGTTTTTTGAATTCGCACCAGCACGCTACGCACATGGTGTGTGTACCACACAGTTTCGCCGTCTTCGT	1199	912	1090	580	600	1999	853	873	1.455	1.1324	628	273	293	0.488333	0.470978
NR_002322|597	TCAGAAGACGCACCGGCCAGCCTTGTATTCTAATTGTGTTAATATTCATAGCGCAATTAGAATACAAGGCTGGTTTTTTGAATTCGCACCAGCACGCTACGCAGTGTGTGTGTGTACCACACACATTCGCCGTCTTCGT	852	648	1200	639	659	323	138	158	0.239757	0.186598	34	15	35	0.0531108	0.0512232
NR_002322|598	TCAGAAGACGCACCGGGCACTGTCATTGGGAATTTGAGTTAATATTCATAGCTCAAGTTCCCAGTGACAGTGCTTTTTTGAATTCGCACCAGCACGCTACGCATGACGTGTGTGTACCACACAACTTCGCCGTCTTCGT	275	209	360	192	212	1075	459	479	2.25943	1.75847	6	3	23	0.108491	0.104635
NR_002322|599	TCAGAAGACGCACCGGCAGGCCATTATCTAGCAAATAGTTAATATTCATAGCTGTTTGCTGGATAATGGCCTGTTTTTTGAATTCGCACCAGCACGCTACGCAACCAGTGTGTGTACCACACATGTTCGCCGTCTTCGT	1461	1111	1978	1053	1073	305	130	150	0.139795	0.1088	173	75	95	0.0885368	0.0853902
NR_002322|600	TCAGAAGACGCACCGGGACCTGCTAATGACCTTCTTTGTTAATATTCATAGCAAGGAAGGTCATTGGCAGGTCTTTTTTGAATTCGCACCAGCACGCTACGCAGTGTGTGTGTGTACCACAACGTTTCGCCGTCTTCGT	2068	1573	3236	1723	1743	5625	2401	2421	1.38898	1.08102	7744	3370	3390	1.94492	1.8758
NR_002322|601	TCAGAAGACGCACCGGCCTGCTAATGACCTTCTTTCTGTTAATATTCATAGCAGAAGGAAGGTCATTGGCAGGTTTTTTGAATTCGCACCAGCACGCTACGCATGCAGTGTGTGTACCACAACCATTCGCCGTCTTCGT	2202	1675	2884	1535	1555	2714	1159	1179	0.758199	0.590091	2622	1141	1161	0.746624	0.720089
NR_002322|602	TCAGAAGACGCACCGGCAGCCTACAGACTTGGTATTTGTTAATATTCATAGCAAGTACCAGGTCTGTAGGCTGTTTTTTGAATTCGCACCAGCACGCTACGCAACTGGTGTGTGTACCACAACACTTCGCCGTCTTCGT	636	484	497	265	285	1958	836	856	3.00351	2.33757	3834	1668	1688	5.92281	5.71231
NR_002445|603	TCAGAAGACGCACCGGCAGAGCCATGTCTTTCTTTGAGTTAATATTCATAGCTCAAGGAAAGGCATGGCTCTGTTTTTTGAATTCGCACCAGCACGCTACGCACAACGTGTGTGTACCACAACTGTTCGCCGTCTTCGT	1839	1398	2603	1386	1406	1118	477	497	0.353485	0.27511	4584	1995	2015	1.43314	1.38221
NR_002445|604	TCAGAAGACGCACCGGGAGCCATGTCTTTCCTTGATAGTTAATATTCATAGCTGTCAAGGAAAGGCATGGCTCTTTTTTGAATTCGCACCAGCACGCTACGCATGCAGTGTGTGTACCACATGGTTTCGCCGTCTTCGT	566	430	509	271	291	824	352	372	1.27835	0.994914	1603	698	718	2.46735	2.37967
NR_002445|605	TCAGAAGACGCACCGGGAGTGCTTGTTTCGGTATAAAGTTAATATTCATAGCTTTGTACCGAAGCAAGCACTCTTTTTTGAATTCGCACCAGCACGCTACGCAACACGTGTGTGTACCACATGCATTCGCCGTCTTCGT	1265	962	1402	746	766	1772	756	776	1.01305	0.78844	2756	1199	1219	1.59138	1.53483
NR_002445|606	TCAGAAGACGCACCGGCCATGCCTTTCTTTGACATATGTTAATATTCATAGCGTATGTCAAGGAAAGGCATGGTTTTTTGAATTCGCACCAGCACGCTACGCACAGTGTGTGTGTACCACATGACTTCGCCGTCTTCGT	416	316	733	390	410	0	0	20	0.0487805	0.0379649	2786	1212	1232	3.00488	2.89809
NR_002445|607	TCAGAAGACGCACCGGGCCTTTCCTTGACATATAGAAGTTAATATTCATAGCTTCTGTATGTCAAGGAAAGGCTTTTTTGAATTCGCACCAGCACGCTACGCAGTTGGTGTGTGTACCACATGTGTTCGCCGTCTTCGT	1623	1234	2149	1144	1164	3566	1522	1542	1.32474	1.03102	5598	2436	2456	2.10997	2.03498
NR_002445|608	TCAGAAGACGCACCGGCCTTTCCTTGACATATAGAAAGTTAATATTCATAGCTTTCTGTATGTCAAGGAAAGGTTTTTTGAATTCGCACCAGCACGCTACGCAGTCAGTGTGTGTACCAACGTGTTTCGCCGTCTTCGT	2165	1646	3881	2066	2086	8537	3645	3665	1.75695	1.3674	9562	4161	4181	2.00431	1.93308
NR_002445|609	TCAGAAGACGCACCGGGCAGAACAGCCCTATAAGAATGTTAATATTCATAGCGTTCTTGTAGGGCTGTTCTGCTTTTTTGAATTCGCACCAGCACGCTACGCATGACGTGTGTGTACCAACGTCATTCGCCGTCTTCGT	632	481	974	518	538	3074	1312	1332	2.47584	1.92689	312	136	156	0.289963	0.279658
NR_002452|610	TCAGAAGACGCACCGGCAGGAGGGTTGTGTGGGTGGAGTTAATATTCATAGCTTCACCCATACAACCCTCCTGTTTTTTGAATTCGCACCAGCACGCTACGCAACGTGTGTGTGTACCAACGTACTTCGCCGTCTTCGT	310	236	221	118	138	0	0	20	0.144928	0.112794	6	3	23	0.166667	0.160743
NR_002452|611	TCAGAAGACGCACCGGGCTGGATGTTGTAAATGGTGAGTTAATATTCATAGCTCACCATTTGCAGCATCCAGCTTTTTTGAATTCGCACCAGCACGCTACGCACATGGTGTGTGTACCAACGTTGTTCGCCGTCTTCGT	1089	828	1066	567	587	1524	651	671	1.1431	0.889652	597	260	280	0.477002	0.460049
NR_002452|612	TCAGAAGACGCACCGGGCCACGTACATTATCCTTAGTGTTAATATTCATAGCACTGAGGATGATGTACGTGGCTTTTTTGAATTCGCACCAGCACGCTACGCATGACGTGTGTGTACCAACCAGTTTCGCCGTCTTCGT	409	311	494	263	283	379	162	182	0.64311	0.500519	14	6	26	0.0918728	0.0886077
NR_002452|613	TCAGAAGACGCACCGGGCCTGTGATTGAGAAGGGTAGGTTAATATTCATAGCTTACCCTTCTCAGTCACAGGCTTTTTTGAATTCGCACCAGCACGCTACGCAACTGGTGTGTGTACCAACCACATTCGCCGTCTTCGT	677	515	1449	771	791	2267	968	988	1.24905	0.972112	39	17	37	0.0467762	0.0451138
NR_002452|614	TCAGAAGACGCACCGGGCAGAAGGATATCTCTTAGAAGTTAATATTCATAGCTTCTGAGAGATATCCTTCTGCTTTTTTGAATTCGCACCAGCACGCTACGCACACAGTGTGTGTACCAACCAACTTCGCCGTCTTCGT	85	65	63	34	54	3	1	21	0.388889	0.302664	1952	849	869	16.0926	15.5207
NR_002452|615	TCAGAAGACGCACCGGGCCAAGTAGAAGGATATCTTTGTTAATATTCATAGCAGAGATATCCTTCTGCTTGGCTTTTTTGAATTCGCACCAGCACGCTACGCAGTGTGTGTGTGTACCAACCATGTTCGCCGTCTTCGT	479	364	405	216	236	1	0	20	0.0847458	0.0659559	13	6	26	0.110169	0.106254
NR_002452|616	TCAGAAGACGCACCGGGCTGGTAATGGATATTCTTTGGTTAATATTCATAGCCAAAGAATGTCCATTGCCAGCTTTTTTGAATTCGCACCAGCACGCTACGCAACTGGTGTGTGTACCAACACGTTTCGCCGTCTTCGT	602	458	1151	613	633	1808	772	792	1.25118	0.973772	28	12	32	0.0505529	0.0487563
NR_002687|617	TCAGAAGACGCACCGGCACCACATCCTTGGAATTCTTGTTAATATTCATAGCAAGAGTTCCAGGGATGTGGTGTTTTTTGAATTCGCACCAGCACGCTACGCACAGTGTGTGTGTACCAACACCATTCGCCGTCTTCGT	1973	1500	3769	2006	2026	2652	1132	1152	0.568608	0.442536	4177	1818	1838	0.907206	0.874965
NR_002687|618	TCAGAAGACGCACCGGCCACATCCTTGGAACTCTTTAGTTAATATTCATAGCTGAAGAGTTCCAGGGATGTGGTTTTTTGAATTCGCACCAGCACGCTACGCAGTACGTGTGTGTACCAACACACTTCGCCGTCTTCGT	330	251	415	221	241	1012	432	452	1.87552	1.45968	677	295	315	1.30705	1.2606
NR_002687|619	TCAGAAGACGCACCGGCCCTGGAACTCTTTATGTATCGTTAATATTCATAGCGGTACATGAAGAGTTCCAGGGTTTTTTGAATTCGCACCAGCACGCTACGCATGCAGTGTGTGTACCAACACTGTTCGCCGTCTTCGT	1961	1491	3808	2027	2047	8852	3779	3799	1.85589	1.4444	5891	2563	2583	1.26185	1.217
NR_002687|620	TCAGAAGACGCACCGGCCGCTTTATTGGAATGAAGTTGTTAATATTCATAGCGACTTCATTCCAATGAAGCGGTTTTTTGAATTCGCACCAGCACGCTACGCACAGTGTGTGTGTACCAACTGGTTTCGCCGTCTTCGT	261	198	360	192	212	1305	557	577	2.7217	2.11824	2766	1204	1224	5.77358	5.56839
NR_002687|621	TCAGAAGACGCACCGGGAGCAAGGTTACTGCTAAATAGTTAATATTCATAGCTATTTGGCAGTGACCTTGCTCTTTTTTGAATTCGCACCAGCACGCTACGCAGTCAGTGTGTGTACCAACTGCATTCGCCGTCTTCGT	786	598	995	530	550	511	218	238	0.432727	0.336783	17	7	27	0.0490909	0.0473462
NR_002687|622	TCAGAAGACGCACCGGCCCTGTGAAGGTGATCAATATGTTAATATTCATAGCATGTTGGTCACCTTCACAGGGTTTTTTGAATTCGCACCAGCACGCTACGCATGTGGTGTGTGTACCAACTGACTTCGCCGTCTTCGT	390	297	521	277	297	679	290	310	1.04377	0.812346	1684	733	753	2.53535	2.44525
NR_002687|623	TCAGAAGACGCACCGGGCAAGGTTACTGCTAAATAGAGTTAATATTCATAGCTCTATTTGGCAGTGACCTTGCTTTTTTGAATTCGCACCAGCACGCTACGCAACACGTGTGTGTACCAACTGTGTTCGCCGTCTTCGT	315	240	408	217	237	523	223	243	1.02532	0.797983	7	3	23	0.0970464	0.0935974
NR_002688|624	TCAGAAGACGCACCGGCTGCTCTTGTGGAAGTCATATGTTAATATTCATAGCATGTGACTTCCACAGGAGCAGTTTTTTGAATTCGCACCAGCACGCTACGCATGGTGTGTGTGTACCATGGTGTTTCGCCGTCTTCGT	1301	989	1387	738	758	1112	475	495	0.653034	0.508243	3816	1660	1680	2.21636	2.13759
NR_002688|625	TCAGAAGACGCACCGGGCTCCTGTGGAAGTTACATATGTTAATATTCATAGCGTATGTGACTTCCACAGGAGCTTTTTTGAATTCGCACCAGCACGCTACGCAACCAGTGTGTGTACCATGGTCATTCGCCGTCTTCGT	1716	1305	2170	1155	1175	863	368	388	0.330213	0.256998	937	408	428	0.364255	0.35131
NR_002688|626	TCAGAAGACGCACCGGCGGCTTACTGAATAAGTTTACGTTAATATTCATAGCGTAGACTTATTCAGTAAGCCGTTTTTTGAATTCGCACCAGCACGCTACGCACATGGTGTGTGTACCATGGTACTTCGCCGTCTTCGT	562	427	451	240	260	647	276	296	1.13846	0.886042	11	5	25	0.0961538	0.0927366
NR_002688|627	TCAGAAGACGCACCGGCCAGGCAATAAGTTTGATAGAGTTAATATTCATAGCTCTGTCAAACTTGTTGCCTGGTTTTTTGAATTCGCACCAGCACGCTACGCAGTACGTGTGTGTACCATGGTTGTTCGCCGTCTTCGT	1240	943	1260	671	691	1170	499	519	0.751085	0.584555	806	351	371	0.536903	0.517822
NR_002688|628	TCAGAAGACGCACCGGCAGTGCACTTTCTTTGTATTGGTTAATATTCATAGCCAATACAAAGGAAGTGCACTGTTTTTTGAATTCGCACCAGCACGCTACGCAACCAGTGTGTGTACCATGCAGTTTCGCCGTCTTCGT	878	668	1039	553	573	450	192	212	0.369983	0.28795	18	8	28	0.0488656	0.047129
NR_002688|629	TCAGAAGACGCACCGGCCTCAGTATTATTGGATTGAAGTTAATATTCATAGCTTCAATCCAGTAATACTGAGGTTTTTTGAATTCGCACCAGCACGCTACGCACAACGTGTGTGTACCATGCACATTCGCCGTCTTCGT	1208	919	1855	987	1007	3319	1417	1437	1.42701	1.11061	1133	493	513	0.509434	0.491329
NR_002688|630	TCAGAAGACGCACCGGCCGTTTCTCCTAATTCTATTCGTTAATATTCATAGCGAGTAGAATTGGGAGAAACGGTTTTTTGAATTCGCACCAGCACGCTACGCAGTGTGTGTGTGTACCATGCAACTTCGCCGTCTTCGT	235	179	469	250	270	351	150	170	0.62963	0.490028	15	7	27	0.1	0.096446
NR_002700|631	TCAGAAGACGCACCGGCAGGCCTATAGATGCATTTGTGTTAATATTCATAGCACGAATGCATCTGTAGGCCTGTTTTTTGAATTCGCACCAGCACGCTACGCATGTGGTGTGTGTACCATGCATGTTCGCCGTCTTCGT	1111	845	1937	1031	1051	4533	1935	1955	1.86013	1.4477	699	304	324	0.308278	0.297322
NR_002700|632	TCAGAAGACGCACCGGCTCCTCTTGGAATGTATTGTGGTTAATATTCATAGCCACAATGCATTCCAGGAGGAGTTTTTTGAATTCGCACCAGCACGCTACGCACAACGTGTGTGTACCATGACGTTTCGCCGTCTTCGT	1430	1087	1547	823	843	2716	1160	1180	1.39976	1.08941	2792	1215	1235	1.46501	1.41294
NR_002700|633	TCAGAAGACGCACCGGCCTCCTGGAATGTATTGTGATGTTAATATTCATAGCGTCACAATGCATTCCAGGAGGTTTTTTGAATTCGCACCAGCACGCTACGCAGTTGGTGTGTGTACCATGACCATTCGCCGTCTTCGT	1638	1246	2702	1438	1458	3114	1329	1349	0.92524	0.720096	3963	1724	1744	1.19616	1.15365
NR_002700|634	TCAGAAGACGCACCGGGCACCTCATTAGCTTCTTTCAGTTAATATTCATAGCTGAAAGGAGCTAGTGAGGTGCTTTTTTGAATTCGCACCAGCACGCTACGCATGCAGTGTGTGTACCATGACACTTCGCCGTCTTCGT	180	137	191	102	122	0	0	20	0.163934	0.127587	5	2	22	0.180328	0.173919
NR_002700|635	TCAGAAGACGCACCGGGTGACCTCTGATTATCATTCAGTTAATATTCATAGCTGAGTGATAATCAGAGGTCACTTTTTTGAATTCGCACCAGCACGCTACGCAACGTGTGTGTGTACCATGACTGTTCGCCGTCTTCGT	499	379	562	299	319	797	340	360	1.12853	0.87831	21	9	29	0.0909091	0.0876782
NR_002700|636	TCAGAAGACGCACCGGGCGTTTATTGTTGCTAGCTTTGTTAATATTCATAGCAAAGCTGGCAACAATGAACGCTTTTTTGAATTCGCACCAGCACGCTACGCAGTTGGTGTGTGTACCATGTGGTTTCGCCGTCTTCGT	235	179	121	64	84	644	275	295	3.5119	2.73324	192	84	104	1.2381	1.19409
NR_002700|637	TCAGAAGACGCACCGGGTCAGGCCTATAGATGCATTTGTTAATATTCATAGCGAATGCATCTGTAGGCCTGACTTTTTTGAATTCGCACCAGCACGCTACGCATGGTGTGTGTGTACCATGTGCATTCGCCGTCTTCGT	1021	776	1422	757	777	1170	499	519	0.667954	0.519855	1027	447	467	0.60103	0.579669
NR_002702|638	TCAGAAGACGCACCGGGCTCCGTATGTTTCTGGATAAGTTAATATTCATAGCTTGTCCAGGAACATACGGAGCTTTTTTGAATTCGCACCAGCACGCTACGCAACACGTGTGTGTACCATGTGACTTCGCCGTCTTCGT	211	160	241	128	148	0	0	20	0.135135	0.105173	5	2	22	0.148649	0.143366
NR_002702|639	TCAGAAGACGCACCGGGCTGCTTTAGTGTTCTTGAATGTTAATATTCATAGCGTTCAAGAACGCTAAAGCAGCTTTTTTGAATTCGCACCAGCACGCTACGCACACAGTGTGTGTACCATGTGTGTTCGCCGTCTTCGT	813	618	779	415	435	1723	736	756	1.73793	1.3526	554	241	261	0.6	0.578676
NR_002702|640	TCAGAAGACGCACCGGGACCTTTCTGAAGGAGAAGGTGTTAATATTCATAGCACTTTCTTCTTCAGAAAGGTCTTTTTTGAATTCGCACCAGCACGCTACGCATGCAGTGTGTGTACACGTGTGTTTCGCCGTCTTCGT	1538	1170	2818	1500	1520	3016	1288	1308	0.860526	0.66973	4162	1811	1831	1.20461	1.16179
NR_002702|641	TCAGAAGACGCACCGGCCCATGCTTAGTGTGGATGGTGTTAATATTCATAGCATCATCCACACTGAGCATGGGTTTTTTGAATTCGCACCAGCACGCTACGCAACACGTGTGTGTACACGTGTCATTCGCCGTCTTCGT	2410	1833	3487	1856	1876	4088	1745	1765	0.940832	0.73223	3372	1467	1487	0.792644	0.764474
NR_002702|642	TCAGAAGACGCACCGGCCATGCTTAGTGTGGATGGTTGTTAATATTCATAGCAATCATCCACACTGAGCATGGTTTTTTGAATTCGCACCAGCACGCTACGCACAGTGTGTGTGTACACGTGTACTTCGCCGTCTTCGT	446	339	224	119	139	785	335	355	2.55396	1.98769	8	3	23	0.165468	0.159587
NR_002702|643	TCAGAAGACGCACCGGCGGTCATAATGGATAGTTTCTGTTAATATTCATAGCAGAAACTGTCCATTGTGACCGTTTTTTGAATTCGCACCAGCACGCTACGCAGTTGGTGTGTGTACACGTGTTGTTCGCCGTCTTCGT	2844	2163	4000	2129	2149	4991	2131	2151	1.00093	0.779004	103	45	65	0.0302466	0.0291717
NR_002702|644	TCAGAAGACGCACCGGGCTCAGTGTGGGTGATTTCTAGTTAATATTCATAGCTGGAAATCATCCACACTGAGCTTTTTTGAATTCGCACCAGCACGCTACGCAACACGTGTGTGTACACGTCAGTTTCGCCGTCTTCGT	351	267	368	196	216	1709	730	750	3.47222	2.70236	2417	1052	1072	4.96296	4.78658
NR_002839|645	TCAGAAGACGCACCGGCCAACGCTTAAAGCTATATCAGTTAATATTCATAGCTGGTATAGCTTTAGGCGTTGGTTTTTTGAATTCGCACCAGCACGCTACGCACATGGTGTGTGTACACGTCACATTCGCCGTCTTCGT	558	424	264	141	161	1091	466	486	3.01863	2.34934	496	216	236	1.46584	1.41374
NR_002839|646	TCAGAAGACGCACCGGCGCCTAAAGCTATATCAGAATGTTAATATTCATAGCGTTCTGGTATAGCTTTAGGCGTTTTTTGAATTCGCACCAGCACGCTACGCAGTCAGTGTGTGTACACGTCAACTTCGCCGTCTTCGT	334	254	413	220	240	0	0	20	0.0833333	0.0648567	6344	2760	2780	11.5833	11.1717
NR_002839|647	TCAGAAGACGCACCGGCTCTGGACAATGGAGAGTTATGTTAATATTCATAGCATAGCTCTCCGTTGTCCAGAGTTTTTTGAATTCGCACCAGCACGCTACGCATGGTGTGTGTGTACACGTCATGTTCGCCGTCTTCGT	1484	1129	1904	1014	1034	1537	656	676	0.653772	0.508817	1650	718	738	0.713733	0.688367
NR_002839|648	TCAGAAGACGCACCGGGACCGTGTCTCCAATACTAATGTTAATATTCATAGCGTTAGTGTTGGAGACACGGTCTTTTTTGAATTCGCACCAGCACGCTACGCACATGGTGTGTGTACACGTACGTTTCGCCGTCTTCGT	1374	1045	1601	852	872	2053	876	896	1.02752	0.7997	1396	607	627	0.719037	0.693482
NR_002839|649	TCAGAAGACGCACCGGCTGCTTTCTCCCTTTATGTGAGTTAATATTCATAGCTCACATGAAGGGAGAAGGCAGTTTTTTGAATTCGCACCAGCACGCTACGCAGTGTGTGTGTGTACACGTACCATTCGCCGTCTTCGT	1506	1145	2428	1292	1312	1981	846	866	0.660061	0.513712	1149	500	520	0.396341	0.382256
NR_002839|650	TCAGAAGACGCACCGGGCCTTCTCCCTTTATGTGATAGTTAATATTCATAGCTGTCACATGAAGGGAGAAGGCTTTTTTGAATTCGCACCAGCACGCTACGCATGACGTGTGTGTACACGTACACTTCGCCGTCTTCGT	326	248	575	306	326	0	0	20	0.0613497	0.0477472	13	6	26	0.0797546	0.0769202
NR_002839|651	TCAGAAGACGCACCGGCTGGACAATGGAGAGCTATTAGTTAATATTCATAGCTGATAGCTCTCCGTTGTCCAGTTTTTTGAATTCGCACCAGCACGCTACGCAACCAGTGTGTGTACACGTACTGTTCGCCGTCTTCGT	1130	859	1599	851	871	1450	619	639	0.733639	0.570977	2783	1211	1231	1.41332	1.36309
NR_002840|652	TCAGAAGACGCACCGGGACTCGTTAGGAAGTTGGATAGTTAATATTCATAGCTATCCAGCTTCCTGACGAGTCTTTTTTGAATTCGCACCAGCACGCTACGCAGTGTGTGTGTGTACACGTTGGTTTCGCCGTCTTCGT	669	509	569	303	323	1	0	20	0.0619195	0.0481907	844	367	387	1.19814	1.15556
NR_002840|653	TCAGAAGACGCACCGGCTCGTCAGGAAGTTGGATAATGTTAATATTCATAGCGTTATCCAGCTTCCTGACGAGTTTTTTGAATTCGCACCAGCACGCTACGCATGCAGTGTGTGTACACGTTGCATTCGCCGTCTTCGT	1588	1208	2069	1101	1121	441	188	208	0.185549	0.144409	3424	1490	1510	1.34701	1.29914
NR_002840|654	TCAGAAGACGCACCGGCGTCAGGAAGTTGGATAATAGGTTAATATTCATAGCCTGTTATCCAGCTTCCTGACGTTTTTTGAATTCGCACCAGCACGCTACGCAACTGGTGTGTGTACACGTTGACTTCGCCGTCTTCGT	225	171	385	205	225	0	0	20	0.0888889	0.0691804	8	3	23	0.102222	0.0985893
NR_002840|655	TCAGAAGACGCACCGGGTGCATGTGGTCTCATTATAAGTTAATATTCATAGCTTGTAATGGGACCACATGCACTTTTTTGAATTCGCACCAGCACGCTACGCACAACGTGTGTGTACACGTTGTGTTCGCCGTCTTCGT	353	268	296	158	178	0	0	20	0.11236	0.0874472	5	2	22	0.123596	0.119203
NR_002840|656	TCAGAAGACGCACCGGCAGGGTATTGTTTCTGTGTATGTTAATATTCATAGCATACGCAGAAACAATGCCCTGTTTTTTGAATTCGCACCAGCACGCTACGCAGTGTGTGTGTGTACACCAGTGTTTCGCCGTCTTCGT	1498	1139	2668	1420	1440	2205	941	961	0.667361	0.519394	4467	1944	1964	1.36389	1.31542
NR_002840|657	TCAGAAGACGCACCGGCAGGTTTGGCTTTGTTGCATTGTTAATATTCATAGCAGTGCAACAAAGCCAAGCCTGTTTTTTGAATTCGCACCAGCACGCTACGCATGCAGTGTGTGTACACCAGTCATTCGCCGTCTTCGT	2914	2216	4216	2244	2264	6644	2836	2856	1.26148	0.981788	3306	1439	1459	0.644435	0.621532
NR_002840|658	TCAGAAGACGCACCGGGCTGAACATAGCCTGTATGATGTTAATATTCATAGCATCATGCAGGCTGTGTTCAGCTTTTTTGAATTCGCACCAGCACGCTACGCAACTGGTGTGTGTACACCAGTACTTCGCCGTCTTCGT	347	264	504	268	288	442	189	209	0.725694	0.564793	9	4	24	0.0833333	0.0803717
NR_002843|659	TCAGAAGACGCACCGGGCCATTGATGATTGTTCTTTCGTTAATATTCATAGCGGAAGAACGATCATCAATGGCTTTTTTGAATTCGCACCAGCACGCTACGCACAACGTGTGTGTACACCAGTTGTTCGCCGTCTTCGT	1464	1113	2029	1080	1100	2609	1114	1134	1.03091	0.802336	4917	2140	2160	1.96364	1.89385
NR_002843|660	TCAGAAGACGCACCGGCGTTACTAGAGAAGTTTCTTTGTTAATATTCATAGCAGAGAAACTTCTCTAGTAACGTTTTTTGAATTCGCACCAGCACGCTACGCATGCAGTGTGTGTACACCACAGTTTCGCCGTCTTCGT	1610	1224	3061	1629	1649	5085	2171	2191	1.32868	1.03409	4589	1997	2017	1.22317	1.17969
NR_002843|661	TCAGAAGACGCACCGGGACTGTGTAGAGTACCTGAAAGTTAATATTCATAGCTTTCGGGTGCTCTACACAGTCTTTTTTGAATTCGCACCAGCACGCTACGCAACACGTGTGTGTACACCACACATTCGCCGTCTTCGT	1613	1227	2713	1444	1464	2667	1139	1159	0.791667	0.616138	2420	1053	1073	0.732923	0.706876
NR_002843|662	TCAGAAGACGCACCGGGCTCTAGGTGTTGCTTGATTGGTTAATATTCATAGCCAGTCAAGCAGCACCTAGAGCTTTTTTGAATTCGCACCAGCACGCTACGCACAGTGTGTGTGTACACCACAACTTCGCCGTCTTCGT	391	297	656	349	369	1341	572	592	1.60434	1.24862	2420	1053	1073	2.90786	2.80451
NR_002843|663	TCAGAAGACGCACCGGCTCCTGCTATTGATGATTGTTGTTAATATTCATAGCAACGATCATCAATGGCAGGAGTTTTTTGAATTCGCACCAGCACGCTACGCAGTTGGTGTGTGTACACCACATGTTCGCCGTCTTCGT	2209	1680	3510	1868	1888	7157	3055	3075	1.62871	1.26759	6042	2629	2649	1.40307	1.35321
NR_002843|664	TCAGAAGACGCACCGGCCTGCTATTGATGATTGTTCTGTTAATATTCATAGCAGAACGATCATCAATGGCAGGTTTTTTGAATTCGCACCAGCACGCTACGCAACACGTGTGTGTACACCAACGTTTCGCCGTCTTCGT	1536	1168	1830	974	994	2517	1075	1095	1.10161	0.857361	1727	751	771	0.775654	0.748087
NR_002843|665	TCAGAAGACGCACCGGCTGCCATTGATGATTGTTCTTGTTAATATTCATAGCAAGAACGATCATCAATGGCAGTTTTTTGAATTCGCACCAGCACGCTACGCACATGGTGTGTGTACACCAACCATTCGCCGTCTTCGT	1850	1407	3133	1668	1688	9812	4189	4209	2.49348	1.94063	6891	2999	3019	1.78851	1.72494
NR_002844|666	TCAGAAGACGCACCGGGTGCCTATTTCTGATGAGTTAGTTAATATTCATAGCTAACTCGTCAGAAATGGGCACTTTTTTGAATTCGCACCAGCACGCTACGCAGTCAGTGTGTGTACACCAACACTTCGCCGTCTTCGT	225	171	336	179	199	833	356	376	1.88945	1.47052	289	126	146	0.733668	0.707594
NR_002844|667	TCAGAAGACGCACCGGGACTTCTGAGTAGCCTTTAAAGTTAATATTCATAGCTTTAAGGGCTGCTCAGAAGTCTTTTTTGAATTCGCACCAGCACGCTACGCATGGTGTGTGTGTACACCAACTGTTCGCCGTCTTCGT	2730	2076	979	521	541	874	373	393	0.726433	0.565368	2125	925	945	1.74677	1.68469
NR_002844|668	TCAGAAGACGCACCGGGCGGAAGAGGTGGTTAAGGTGGTTAATATTCATAGCCACTTTAACCATCTCTTCCGCTTTTTTGAATTCGCACCAGCACGCTACGCACATGGTGTGTGTACACCATGGTTTCGCCGTCTTCGT	160	122	166	88	108	0	0	20	0.185185	0.144126	3	1	21	0.194444	0.187534
NR_002844|669	TCAGAAGACGCACCGGGTGGCAGTATGTAACAATTAGGTTAATATTCATAGCCTGATTGTTACATGCTGCCACTTTTTTGAATTCGCACCAGCACGCTACGCAGTGTGTGTGTGTACACCATGCATTCGCCGTCTTCGT	543	413	905	482	502	2796	1194	1214	2.41833	1.88213	3876	1687	1707	3.4004	3.27955
NR_002844|670	TCAGAAGACGCACCGGGAGCACTCTTTGGCTTTCTATGTTAATATTCATAGCGTAGAAAGCCAAGGAGTGCTCTTTTTTGAATTCGCACCAGCACGCTACGCATGACGTGTGTGTACACCATGACTTCGCCGTCTTCGT	306	233	634	337	357	136	58	78	0.218487	0.170044	13	6	26	0.0728291	0.0702408
NR_002844|671	TCAGAAGACGCACCGGCCGCAAATGCTACTACAAATTGTTAATATTCATAGCGATTTGTGGTAGCATTTGCGGTTTTTTGAATTCGCACCAGCACGCTACGCAACCAGTGTGTGTACACCATGTGTTCGCCGTCTTCGT	860	654	675	359	379	446	190	210	0.55409	0.431237	16	7	27	0.0712401	0.0687083
NR_002844|672	TCAGAAGACGCACCGGCCGTATCACGTAGAAGCTATAGTTAATATTCATAGCTATGGCTTCTGCGTGATACGGTTTTTTGAATTCGCACCAGCACGCTACGCAACTGGTGTGTGTACACACGTGTTTCGCCGTCTTCGT	1014	771	1698	904	924	2893	1235	1255	1.35823	1.05708	532	231	251	0.271645	0.261991
NR_002845|673	TCAGAAGACGCACCGGCAGCAGTGTTTGTTAGGGATAGTTAATATTCATAGCTATCCCTAGCAAGCACTGCTGTTTTTTGAATTCGCACCAGCACGCTACGCACAGTGTGTGTGTACACACGTCATTCGCCGTCTTCGT	2453	1865	4679	2491	2511	6199	2646	2666	1.06173	0.826322	1590	692	712	0.283552	0.273475
NR_002845|674	TCAGAAGACGCACCGGGCAGTGCTTGTTAGGGATAATGTTAATATTCATAGCGTTATCCCTAGCAAGCACTGCTTTTTTGAATTCGCACCAGCACGCTACGCAGTACGTGTGTGTACACACGTACTTCGCCGTCTTCGT	101	77	61	32	52	0	0	20	0.384615	0.299338	5	2	22	0.423077	0.408041
NR_002845|675	TCAGAAGACGCACCGGGCAAGTTGGTAGGATGGGAGTGTTAATATTCATAGCATTCCCATCCTACCAGCTTGCTTTTTTGAATTCGCACCAGCACGCTACGCATGCAGTGTGTGTACACACGTTGTTCGCCGTCTTCGT	814	619	1252	666	686	285	122	142	0.206997	0.161102	46	20	40	0.058309	0.0562368
NR_002845|676	TCAGAAGACGCACCGGCGGGTTTGTGGGGTTGGTTTGGTTAATATTCATAGCCAAACTAACCCTACAAACCCGTTTTTTGAATTCGCACCAGCACGCTACGCACAGTGTGTGTGTACACACCAGTTTCGCCGTCTTCGT	565	430	779	415	435	537	229	249	0.572414	0.445498	4403	1916	1936	4.45057	4.2924
NR_002845|677	TCAGAAGACGCACCGGGTGGGAAGGTATCTTCCATTTGTTAATATTCATAGCAAGTGGAAGATGCCTTCCCACTTTTTTGAATTCGCACCAGCACGCTACGCAGTCAGTGTGTGTACACACCACATTCGCCGTCTTCGT	318	242	670	357	377	275	117	137	0.363395	0.282823	3111	1354	1374	3.64456	3.51504
NR_002845|678	TCAGAAGACGCACCGGGCTCCAGTTTAGTGAATCTAAGTTAATATTCATAGCTTGGATTCACTAAGCTGGAGCTTTTTTGAATTCGCACCAGCACGCTACGCATGTGGTGTGTGTACACACCAACTTCGCCGTCTTCGT	137	104	163	87	107	842	359	379	3.54206	2.75671	2	1	21	0.196262	0.189287
NR_002845|679	TCAGAAGACGCACCGGCGAGTGATAGCTATTGGTTGAGTTAATATTCATAGCTCAACCAATGGCTGTCACTCGTTTTTTGAATTCGCACCAGCACGCTACGCAACACGTGTGTGTACACACCATGTTCGCCGTCTTCGT	951	723	1421	756	776	2363	1009	1029	1.32603	1.03202	1891	823	843	1.08634	1.04773
NR_002846|680	TCAGAAGACGCACCGGCACCCGTAAAGAACTCTATATGTTAATATTCATAGCGTATAGGGTTCTTTACGGGTGTTTTTTGAATTCGCACCAGCACGCTACGCAGTCAGTGTGTGTACACACACGTTTCGCCGTCTTCGT	1677	1275	2831	1507	1527	1602	684	704	0.461035	0.358814	3293	1433	1453	0.951539	0.917722
NR_002846|681	TCAGAAGACGCACCGGCGGTAGGCTAATTCACTATACGTTAATATTCATAGCGTGTAGTGAGTTAGCCTACCGTTTTTTGAATTCGCACCAGCACGCTACGCATGACGTGTGTGTACACACACCATTCGCCGTCTTCGT	1679	1277	3246	1728	1748	2694	1150	1170	0.669336	0.520931	6274	2730	2750	1.57323	1.51731
NR_002846|682	TCAGAAGACGCACCGGCCACTGTGAACTTTCTAAAGTGTTAATATTCATAGCGCTTTAGAAAGTTCGCAGTGGTTTTTTGAATTCGCACCAGCACGCTACGCAACGTGTGTGTGTACACACACACTTCGCCGTCTTCGT	300	228	421	224	244	751	321	341	1.39754	1.08768	15	7	27	0.110656	0.106723
NR_002846|683	TCAGAAGACGCACCGGCTGCTGTTGGACTTGGAAGAGGTTAATATTCATAGCTTCTTCCGAGTCCAACAGCAGTTTTTTGAATTCGCACCAGCACGCTACGCACATGGTGTGTGTACACACACTGTTCGCCGTCTTCGT	1457	1108	1370	729	749	147	63	83	0.110814	0.0862446	2517	1095	1115	1.48865	1.43575
NR_002846|684	TCAGAAGACGCACCGGCCCGTAAAGAACTCTATATCAGTTAATATTCATAGCTGGTATAGGGTTCTTTACGGGTTTTTTGAATTCGCACCAGCACGCTACGCATGACGTGTGTGTACACACTGGTTTCGCCGTCTTCGT	491	373	201	107	127	567	242	262	2.06299	1.60559	7	3	23	0.181102	0.174666
NR_002846|685	TCAGAAGACGCACCGGGCTGTTGGACTTGGAAGAATAGTTAATATTCATAGCTGTTCTTCCGAGTCCAACAGCTTTTTTGAATTCGCACCAGCACGCTACGCAACTGGTGTGTGTACACACTGCATTCGCCGTCTTCGT	655	498	1160	617	637	897	383	403	0.632653	0.492381	42	18	38	0.0596546	0.0575345
NR_002846|686	TCAGAAGACGCACCGGCCCGTTTGGTGGAAATTGATGGTTAATATTCATAGCCATCAGTTTCCATCAAACGGGTTTTTTGAATTCGCACCAGCACGCTACGCACACAGTGTGTGTACACACTGACTTCGCCGTCTTCGT	255	194	569	303	323	477	204	224	0.693498	0.539736	15	7	27	0.0835913	0.0806205
NR_002847|687	TCAGAAGACGCACCGGGCCAGCATTTAAGATAGGTAAGTTAATATTCATAGCTTGCCTATCTTGAATGCTGGCTTTTTTGAATTCGCACCAGCACGCTACGCAGTGTGTGTGTGTACACACTGTGTTCGCCGTCTTCGT	448	341	564	300	320	1263	539	559	1.74687	1.35956	16	7	27	0.084375	0.0813763
NR_002847|688	TCAGAAGACGCACCGGCAGCATGCTAGTGTGTAAGAAGTTAATATTCATAGCTTCTTGCACACTGGCATGCTGTTTTTTGAATTCGCACCAGCACGCTACGCACAACGTGTGTGTACACTGGTGTTTCGCCGTCTTCGT	1476	1122	2066	1100	1120	2042	872	892	0.796429	0.619844	54	23	43	0.0383929	0.0370284
NR_002847|689	TCAGAAGACGCACCGGGCATGCTAGTGTGTAAGAAAGGTTAATATTCATAGCCTTTCTTGCACACTGGCATGCTTTTTTGAATTCGCACCAGCACGCTACGCAGTTGGTGTGTGTACACTGGTCATTCGCCGTCTTCGT	1451	1103	1833	976	996	2319	990	1010	1.01406	0.78922	5337	2322	2342	2.35141	2.26784
NR_002847|690	TCAGAAGACGCACCGGGCCAGGTTTATAGTTTGTGGGGTTAATATTCATAGCCCTACAAACTGTAAACCTGGCTTTTTTGAATTCGCACCAGCACGCTACGCATGCAGTGTGTGTACACTGGTACTTCGCCGTCTTCGT	238	181	226	120	140	115	49	69	0.492857	0.383581	5	2	22	0.157143	0.151558
NR_002847|691	TCAGAAGACGCACCGGGCGGAATTGTTGGTAGTTTATGTTAATATTCATAGCGTAAACTACCAGCAATTCCGCTTTTTTGAATTCGCACCAGCACGCTACGCAACGTGTGTGTGTACACTGGTTGTTCGCCGTCTTCGT	553	421	905	482	502	0	0	20	0.0398406	0.0310072	1674	728	748	1.49004	1.43708
NR_002847|692	TCAGAAGACGCACCGGGTCCATTGGGATGATGTGGTGGTTAATATTCATAGCCATCACATCATCCCAGTGGACTTTTTTGAATTCGCACCAGCACGCTACGCAGTTGGTGTGTGTACACTGCAGTTTCGCCGTCTTCGT	720	548	927	493	513	2138	913	933	1.81871	1.41547	432	188	208	0.405458	0.391048
NR_002847|693	TCAGAAGACGCACCGGCCACTGGGATGGTGTGATGTTGTTAATATTCATAGCAGCATCACATCATCCCAGTGGTTTTTTGAATTCGCACCAGCACGCTACGCATGGTGTGTGTGTACACTGCACATTCGCCGTCTTCGT	742	564	776	413	433	1254	535	555	1.28176	0.997564	2153	937	957	2.21016	2.13161
NR_002848|694	TCAGAAGACGCACCGGCTGCGATGATAGTGAAGTTCTGTTAATATTCATAGCAGAACTTCGCTGTCATCGCAGTTTTTTGAATTCGCACCAGCACGCTACGCAACACGTGTGTGTACACTGCAACTTCGCCGTCTTCGT	360	274	303	161	181	1044	446	466	2.57459	2.00375	8	3	23	0.127072	0.122556
NR_002848|695	TCAGAAGACGCACCGGCTCTGCCATGGTAAATCATAAGTTAATATTCATAGCTTGTGATTTGCCATGGCAGAGTTTTTTGAATTCGCACCAGCACGCTACGCACACAGTGTGTGTACACTGCATGTTCGCCGTCTTCGT	2137	1625	2559	1362	1382	1884	804	824	0.596237	0.464039	2370	1031	1051	0.760492	0.733464
NR_002848|696	TCAGAAGACGCACCGGCTGCCATGGCAAATTACAAATGTTAATATTCATAGCGTTTGTGATTTGCCATGGCAGTTTTTTGAATTCGCACCAGCACGCTACGCATGGTGTGTGTGTACACTGACGTTTCGCCGTCTTCGT	991	754	1361	724	744	219	93	113	0.151882	0.118206	2456	1069	1089	1.46371	1.41169
NR_002848|697	TCAGAAGACGCACCGGCCGGATTGGAAGGATTCTTATGTTAATATTCATAGCATGAGGATCCTTCCAATCCGGTTTTTTGAATTCGCACCAGCACGCTACGCAACCAGTGTGTGTACACTGACCATTCGCCGTCTTCGT	823	626	1449	771	791	2949	1259	1279	1.61694	1.25843	6487	2823	2843	3.59418	3.46645
NR_002848|698	TCAGAAGACGCACCGGGCTCTATGTAGCTGGTTGAATGTTAATATTCATAGCATTCGACCAGCTACATGGAGCTTTTTTGAATTCGCACCAGCACGCTACGCACATGGTGTGTGTACACTGACACTTCGCCGTCTTCGT	234	178	347	185	205	690	295	315	1.53659	1.19589	12	5	25	0.121951	0.117617
NR_002848|699	TCAGAAGACGCACCGGGCTGGTTGAATAGCTTTGGTAGTTAATATTCATAGCTACCAGAGCTATTCGACCAGCTTTTTTGAATTCGCACCAGCACGCTACGCAGTACGTGTGTGTACACTGACTGTTCGCCGTCTTCGT	907	690	1492	794	814	3296	1407	1427	1.75307	1.36438	4227	1839	1859	2.28378	2.20262
NR_002848|700	TCAGAAGACGCACCGGGAGCCTGTCATTATTTAGAGAGTTAATATTCATAGCTCTCTGAATAATGACAGGCTCTTTTTTGAATTCGCACCAGCACGCTACGCAACCAGTGTGTGTACACTGTGGTTTCGCCGTCTTCGT	360	274	477	254	274	441	188	208	0.759124	0.590811	1903	828	848	3.09489	2.9849
NR_002849|701	TCAGAAGACGCACCGGCAGCTGCAGTATAAATAGGTTGTTAATATTCATAGCAACCTGTTTATGCTGCAGCTGTTTTTTGAATTCGCACCAGCACGCTACGCACAACGTGTGTGTACACTGTGCATTCGCCGTCTTCGT	1255	954	1714	912	932	4627	1975	1995	2.14056	1.66595	251	109	129	0.138412	0.133493
NR_002849|702	TCAGAAGACGCACCGGCCCTTCCTAAATAGACTCTTTGTTAATATTCATAGCAGAGAGTCTATTTGGGAAGGGTTTTTTGAATTCGCACCAGCACGCTACGCAGTGTGTGTGTGTACACTGTGACTTCGCCGTCTTCGT	352	268	446	237	257	496	212	232	0.902724	0.702572	7	3	23	0.0894942	0.0863136
NR_002849|703	TCAGAAGACGCACCGGCCTAGGTGGGTATTATAATTGGTTAATATTCATAGCCAGTTATAATACCCACCTAGGTTTTTTGAATTCGCACCAGCACGCTACGCATGTGGTGTGTGTACACTGTGTGTTCGCCGTCTTCGT	837	637	1391	740	760	2321	991	1011	1.33026	1.03532	3644	1586	1606	2.11316	2.03806
NR_002849|704	TCAGAAGACGCACCGGCAGTGGTGCCATTTATTTATGGTTAATATTCATAGCCATGAATAAATGGCACCACTGTTTTTTGAATTCGCACCAGCACGCTACGCAGTACGTGTGTGTACTGGTGTGTTTCGCCGTCTTCGT	2270	1726	3426	1824	1844	8685	3708	3728	2.02169	1.57344	1970	857	877	0.475597	0.458694
NR_002849|705	TCAGAAGACGCACCGGCCTCCTGTTAGTAGACCTTATGTTAATATTCATAGCATAGGGTCTACTGACAGGAGGTTTTTTGAATTCGCACCAGCACGCTACGCATGTGGTGTGTGTACTGGTGTCATTCGCCGTCTTCGT	2482	1887	4430	2358	2378	2562	1094	1114	0.468461	0.364594	4217	1835	1855	0.780067	0.752344
NR_002849|706	TCAGAAGACGCACCGGCTCCTGTTAGTAGACCTTATTGTTAATATTCATAGCAATAGGGTCTACTGACAGGAGTTTTTTGAATTCGCACCAGCACGCTACGCAACCAGTGTGTGTACTGGTGTACTTCGCCGTCTTCGT	621	472	1458	776	796	2658	1135	1155	1.45101	1.12929	4624	2012	2032	2.55276	2.46204
NR_002849|707	TCAGAAGACGCACCGGCCTGTTAGTAGACCTTATTGAGTTAATATTCATAGCTCAATAGGGTCTACTGACAGGTTTTTTGAATTCGCACCAGCACGCTACGCACAGTGTGTGTGTACTGGTGTTGTTCGCCGTCTTCGT	2041	1552	2936	1563	1583	3473	1483	1503	0.949463	0.738948	5513	2399	2419	1.52811	1.4738
NR_002853|708	TCAGAAGACGCACCGGCCCTCTCAGTCTTATTTATACGTTAATATTCATAGCGTGTAAATAGGACTGAGAGGGTTTTTTGAATTCGCACCAGCACGCTACGCATGTGGTGTGTGTACTGGTCAGTTTCGCCGTCTTCGT	662	503	1144	609	629	1459	623	643	1.02226	0.795602	25	11	31	0.0492846	0.047533
NR_002853|709	TCAGAAGACGCACCGGCGCAGTATACTACTAGAAGGTGTTAATATTCATAGCACCTTCTGGTAGTATGCTGCGTTTTTTGAATTCGCACCAGCACGCTACGCAACGTGTGTGTGTACTGGTCACATTCGCCGTCTTCGT	1317	1002	1802	959	979	936	400	420	0.429009	0.333889	1530	666	686	0.700715	0.675812
NR_002853|710	TCAGAAGACGCACCGGGCGTGTCTGCTTTAGTGAAATGTTAATATTCATAGCGTTTCACTGAAGCAGACACGCTTTTTTGAATTCGCACCAGCACGCTACGCACAACGTGTGTGTACTGGTCAACTTCGCCGTCTTCGT	158	120	391	208	228	8	3	23	0.100877	0.0785107	11	5	25	0.109649	0.105752
NR_002853|711	TCAGAAGACGCACCGGCCTGTGTTCACTTTAGGGAAAGTTAATATTCATAGCTTTCCCTGAAGTGGACACAGGTTTTTTGAATTCGCACCAGCACGCTACGCAGTCAGTGTGTGTACTGGTCATGTTCGCCGTCTTCGT	1203	915	2894	1541	1561	3120	1332	1352	0.866111	0.674077	2377	1034	1054	0.675208	0.651212
NR_002853|712	TCAGAAGACGCACCGGGAGTCTGAAGAGCAAATATGAGTTAATATTCATAGCTCATGTTTGCTCTTCGGACTCTTTTTTGAATTCGCACCAGCACGCTACGCAACGTGTGTGTGTACTGGTACGTTTCGCCGTCTTCGT	1273	968	900	479	499	487	208	228	0.456914	0.355607	1176	512	532	1.06613	1.02824
NR_002853|713	TCAGAAGACGCACCGGGCCATCACCTAATAGGGATATGTTAATATTCATAGCATGTCCCTGTTAGGTGATGGCTTTTTTGAATTCGCACCAGCACGCTACGCACACAGTGTGTGTACTGGTACCATTCGCCGTCTTCGT	1279	973	1805	961	981	1410	602	622	0.634047	0.493466	614	267	287	0.292559	0.282161
NR_002853|714	TCAGAAGACGCACCGGCCTGTTTGGAGGTGGTTCTTTGTTAATATTCATAGCAAAGAACCACTTCTAAACAGGTTTTTTGAATTCGCACCAGCACGCTACGCAGTTGGTGTGTGTACTGGTACACTTCGCCGTCTTCGT	479	364	613	326	346	1744	745	765	2.21098	1.72076	10	4	24	0.0693642	0.066899
NR_002854|715	TCAGAAGACGCACCGGGACACACGAGGATCTTGATTTGTTAATATTCATAGCAAGTCAAGGTCCTCGTGTGTCTTTTTTGAATTCGCACCAGCACGCTACGCATGACGTGTGTGTACTGGTACTGTTCGCCGTCTTCGT	1828	1390	1962	1044	1064	1739	742	762	0.716165	0.557377	1667	725	745	0.700188	0.675304
NR_002854|716	TCAGAAGACGCACCGGCCTCTGCCTTCATTGTTCTTTGTTAATATTCATAGCAAGGAACAGTGAAGGCAGAGGTTTTTTGAATTCGCACCAGCACGCTACGCACACAGTGTGTGTACTGGTTGGTTTCGCCGTCTTCGT	712	541	1328	707	727	2236	955	975	1.34113	1.04377	15	7	27	0.0371389	0.035819
NR_002854|717	TCAGAAGACGCACCGGGCTGTTGCATAGTTTCTTGGTGTTAATATTCATAGCACCAAGAAGCTATGCAGCAGCTTTTTTGAATTCGCACCAGCACGCTACGCAGTACGTGTGTGTACTGGTTGCATTCGCCGTCTTCGT	1038	789	2118	1127	1147	2527	1079	1099	0.958152	0.74571	36	16	36	0.0313862	0.0302708
NR_002854|718	TCAGAAGACGCACCGGCCCAGATGGGGAGTTTGGATTGTTAATATTCATAGCAATCCGAACTCCTCATCTGGGTTTTTTGAATTCGCACCAGCACGCTACGCATGGTGTGTGTGTACTGGTTGACTTCGCCGTCTTCGT	272	207	496	264	284	7	3	23	0.0809859	0.0630297	5	2	22	0.0774648	0.0747117
NR_002854|719	TCAGAAGACGCACCGGGAGCTAGGGTAAATAGTTTGAGTTAATATTCATAGCTCAAACTGTTTGCCCTAGCTCTTTTTTGAATTCGCACCAGCACGCTACGCAACTGGTGTGTGTACTGGTTGTGTTCGCCGTCTTCGT	638	485	617	328	348	459	196	216	0.62069	0.48307	9	4	24	0.0689655	0.0665145
NR_002854|720	TCAGAAGACGCACCGGGCAGAGACCTTTGTTAATGTTGTTAATATTCATAGCAGCATTAACAAGGGTCTCTGCTTTTTTGAATTCGCACCAGCACGCTACGCACACAGTGTGTGTACTGCAGTGTTTCGCCGTCTTCGT	701	533	1316	701	721	350	149	169	0.234397	0.182426	23	10	30	0.0416089	0.0401301
NR_002854|721	TCAGAAGACGCACCGGCGCAGCTATTGTCTTTGTAGAGTTAATATTCATAGCTCTGCAAAGGCAATAGCTGCGTTTTTTGAATTCGCACCAGCACGCTACGCAGTACGTGTGTGTACTGCAGTCATTCGCCGTCTTCGT	3679	2798	6597	3512	3532	12502	5337	5357	1.5167	1.18042	6735	2931	2951	0.835504	0.80581
NR_002855|722	TCAGAAGACGCACCGGCAGGGACCTATTTGCTAAGTAGTTAATATTCATAGCTGCTTAGCAAGTAGGTCCCTGTTTTTTGAATTCGCACCAGCACGCTACGCATGGTGTGTGTGTACTGCAGTACTTCGCCGTCTTCGT	641	487	956	509	529	755	322	342	0.646503	0.50316	11	5	25	0.047259	0.0455794
NR_002855|723	TCAGAAGACGCACCGGCTCACAGGGACTTACTTGTTAGTTAATATTCATAGCTAGCAAGTAGGTCCCTGTGAGTTTTTTGAATTCGCACCAGCACGCTACGCAACTGGTGTGTGTACTGCAGTTGTTCGCCGTCTTCGT	3195	2430	4176	2223	2243	6378	2723	2743	1.22292	0.951771	558	243	263	0.117254	0.113087
NR_002855|724	TCAGAAGACGCACCGGCACAGGGACTTACTTGTTAAGGTTAATATTCATAGCCTTAGCAAGTAGGTCCCTGTGTTTTTTGAATTCGCACCAGCACGCTACGCAGTACGTGTGTGTACTGCACAGTTTCGCCGTCTTCGT	1653	1257	2432	1295	1315	3221	1375	1395	1.06084	0.825628	3520	1532	1552	1.18023	1.13828
NR_002855|725	TCAGAAGACGCACCGGCGGGAAACGTAGTTCAAATCAGTTAATATTCATAGCTGGTTTGAGCTACGTTTCCCGTTTTTTGAATTCGCACCAGCACGCTACGCATGTGGTGTGTGTACTGCACACATTCGCCGTCTTCGT	1567	1192	1222	650	670	0	0	20	0.0298507	0.0232322	18	8	28	0.041791	0.0403058
NR_002855|726	TCAGAAGACGCACCGGCCTGGGAAGAAGTTACTATCTGTTAATATTCATAGCAGGTAGTGACTTCTTCCCAGGTTTTTTGAATTCGCACCAGCACGCTACGCAACCAGTGTGTGTACTGCACAACTTCGCCGTCTTCGT	531	404	315	168	188	811	346	366	1.94681	1.51516	5	2	22	0.117021	0.112862
NR_002855|727	TCAGAAGACGCACCGGCTCGTGTCTGTTTGGCTTATAGTTAATATTCATAGCTGTAAGCCAAGCAGACACGAGTTTTTTGAATTCGCACCAGCACGCTACGCACAGTGTGTGTGTACTGCACATGTTCGCCGTCTTCGT	2555	1943	3437	1830	1850	1248	533	553	0.298919	0.232643	3788	1648	1668	0.901622	0.869578
NR_002855|728	TCAGAAGACGCACCGGGCTCCTGTGTTAGAGATATCTGTTAATATTCATAGCAGGTATCTCTAGCACAGGAGCTTTTTTGAATTCGCACCAGCACGCTACGCATGTGGTGTGTGTACTGCAACGTTTCGCCGTCTTCGT	1002	762	1860	990	1010	1005	429	449	0.444554	0.345988	40	17	37	0.0366337	0.0353317
NR_002857|729	TCAGAAGACGCACCGGCAGTCTGCTAGAGGATCTTATGTTAATATTCATAGCGTAAGATCCTCTGGCAGACTGTTTTTTGAATTCGCACCAGCACGCTACGCAACGTGTGTGTGTACTGCAACCATTCGCCGTCTTCGT	3286	2499	4079	2171	2191	4023	1717	1737	0.792789	0.617011	3705	1612	1632	0.744865	0.718393
NR_002857|730	TCAGAAGACGCACCGGGTCTGCTAGAGGATCTTATAGGTTAATATTCATAGCCTGTAAGATCCTCTGGCAGACTTTTTTGAATTCGCACCAGCACGCTACGCACAACGTGTGTGTACTGCAACACTTCGCCGTCTTCGT	627	477	1380	735	755	16	7	27	0.0357616	0.0278325	38	17	37	0.0490066	0.0472649
NR_002857|731	TCAGAAGACGCACCGGGCCAGAGGATCTTATAGCTATGTTAATATTCATAGCATGGCTGTAAGATCCTCTGGCTTTTTTGAATTCGCACCAGCACGCTACGCAGTCAGTGTGTGTACTGCAACTGTTCGCCGTCTTCGT	1446	1100	2070	1102	1122	2903	1239	1259	1.1221	0.87331	2178	948	968	0.862745	0.832083
NR_002857|732	TCAGAAGACGCACCGGCAGCCATAGCTTGGTTTAAAGGTTAATATTCATAGCCTTTGAACCAGGCTATGGCTGTTTTTTGAATTCGCACCAGCACGCTACGCAACGTGTGTGTGTACTGCATGGTTTCGCCGTCTTCGT	900	684	1584	843	863	1493	637	657	0.761298	0.592503	147	64	84	0.0973349	0.0938756
NR_002857|733	TCAGAAGACGCACCGGGCCATAGCTTGGTTTAAAGGAGTTAATATTCATAGCTCCTTTGAACCAGGCTATGGCTTTTTTGAATTCGCACCAGCACGCTACGCACACAGTGTGTGTACTGCATGCATTCGCCGTCTTCGT	1001	761	1459	777	797	1868	797	817	1.02509	0.79781	2969	1292	1312	1.64617	1.58767
NR_002857|734	TCAGAAGACGCACCGGGCCTGGTTTAAAGGAGTGATAGTTAATATTCATAGCTGTCACTCCTTTGAACCAGGCTTTTTTGAATTCGCACCAGCACGCTACGCAGTTGGTGTGTGTACTGCATGACTTCGCCGTCTTCGT	409	311	482	257	277	0	0	20	0.0722022	0.0561935	10	4	24	0.0866426	0.0835634
NR_002857|735	TCAGAAGACGCACCGGGACGGGAGGTTCTTCTTCTTAGTTAATATTCATAGCTGAGAAGAAGAACTTCCCGTCTTTTTTGAATTCGCACCAGCACGCTACGCATGACGTGTGTGTACTGCATGTGTTCGCCGTCTTCGT	1364	1037	2196	1169	1189	4389	1874	1894	1.59294	1.23975	7710	3355	3375	2.83852	2.73764
NR_002858|736	TCAGAAGACGCACCGGCCCATGGTGGAAATTGATGGGGTTAATATTCATAGCTCCATCGATTTCCACCATGGGTTTTTTGAATTCGCACCAGCACGCTACGCATGGTGTGTGTGTACTGACGTGTTTCGCCGTCTTCGT	1035	787	1091	581	601	3756	1603	1623	2.7005	2.10174	1609	700	720	1.198	1.15543
NR_002858|737	TCAGAAGACGCACCGGCAGACTAGTGCTATCTTAAGAGTTAATATTCATAGCTCTTAAGATGGCACTGGTCTGTTTTTTGAATTCGCACCAGCACGCTACGCAACCAGTGTGTGTACTGACGTCATTCGCCGTCTTCGT	2141	1628	2369	1261	1281	3549	1515	1535	1.19828	0.932599	2554	1111	1131	0.882904	0.851526
NR_002858|738	TCAGAAGACGCACCGGCACCGAGCTACAATAAGATTTGTTAATATTCATAGCGAATCTTGTTGTAGCTCGGTGTTTTTTGAATTCGCACCAGCACGCTACGCACATGGTGTGTGTACTGACGTACTTCGCCGTCTTCGT	704	535	952	507	527	1253	535	555	1.05313	0.819631	16	7	27	0.0512334	0.0494126
NR_002858|739	TCAGAAGACGCACCGGGCTGATGTCTAGCTCTTTGAAGTTAATATTCATAGCTTCAAGGAGCTGGACATCAGCTTTTTTGAATTCGCACCAGCACGCTACGCAGTACGTGTGTGTACTGACGTTGTTCGCCGTCTTCGT	1523	1158	1903	1013	1033	2882	1230	1250	1.21007	0.941771	1104	480	500	0.484027	0.466825
NR_002858|740	TCAGAAGACGCACCGGGTCCAGCTCTTTGAAGTTATCGTTAATATTCATAGCGATGACTTCAAGGAGCTGGACTTTTTTGAATTCGCACCAGCACGCTACGCAACCAGTGTGTGTACTGACCAGTTTCGCCGTCTTCGT	621	472	1103	587	607	0	0	20	0.0329489	0.0256435	1836	799	819	1.34926	1.30131
NR_002858|741	TCAGAAGACGCACCGGGCGATCTATTGGGACTGTAAAGTTAATATTCATAGCTTTGCAGTCCCAATGGATCGCTTTTTTGAATTCGCACCAGCACGCTACGCACAACGTGTGTGTACTGACCACATTCGCCGTCTTCGT	331	252	395	210	230	919	392	412	1.7913	1.39414	5	2	22	0.0956522	0.0922527
NR_002858|742	TCAGAAGACGCACCGGCTCCCTCTTTCTGTTAGGAATGTTAATATTCATAGCATTCCTGACAGAGAGAGGGAGTTTTTTGAATTCGCACCAGCACGCTACGCAGTGTGTGTGTGTACTGACCAACTTCGCCGTCTTCGT	411	313	818	435	455	854	365	385	0.846154	0.658544	3791	1650	1670	3.67033	3.53989
NR_002859|743	TCAGAAGACGCACCGGGCACCAGCAATTGTTCTTTGTGTTAATATTCATAGCGCAAAGAACAGTTGCTGGTGCTTTTTTGAATTCGCACCAGCACGCTACGCATGTGGTGTGTGTACTGACCATGTTCGCCGTCTTCGT	326	248	223	119	139	191	82	102	0.733813	0.571112	5	2	22	0.158273	0.152648
NR_002859|744	TCAGAAGACGCACCGGGAGCAGGATTGTCCATTAGAAGTTAATATTCATAGCTTCTGATGGACGATCCTGCTCTTTTTTGAATTCGCACCAGCACGCTACGCACAACGTGTGTGTACTGACACGTTTCGCCGTCTTCGT	819	623	973	518	538	476	203	223	0.414498	0.322596	34	15	35	0.0650558	0.0627437
NR_002859|745	TCAGAAGACGCACCGGGCAGGATCGTCCATTAGAAATGTTAATATTCATAGCGTTTCTGATGGACGATCCTGCTTTTTTGAATTCGCACCAGCACGCTACGCAGTTGGTGTGTGTACTGACACCATTCGCCGTCTTCGT	548	417	998	531	551	662	283	303	0.549909	0.427983	25	11	31	0.0562613	0.0542618
NR_002859|746	TCAGAAGACGCACCGGCTCCACACACCTATGTATTTGGTTAATATTCATAGCCAAGTACATGGGTGTGTGGAGTTTTTTGAATTCGCACCAGCACGCTACGCATGCAGTGTGTGTACTGACACACTTCGCCGTCTTCGT	469	357	1226	653	673	904	386	406	0.603269	0.469512	22	10	30	0.0445765	0.0429923
NR_002859|747	TCAGAAGACGCACCGGCCTGGGTATTTAACTTGTTGTGTTAATATTCATAGCACAGCAAGTTAAATACCCAGGTTTTTTGAATTCGCACCAGCACGCTACGCAACGTGTGTGTGTACTGACACTGTTCGCCGTCTTCGT	1360	1034	2375	1264	1284	5112	2182	2202	1.71495	1.33471	13096	5699	5719	4.45405	4.29575
NR_002859|748	TCAGAAGACGCACCGGCCATCTCCATACACCTATGTAGTTAATATTCATAGCTACATGGGTGTGTGGAGATGGTTTTTTGAATTCGCACCAGCACGCTACGCAGTTGGTGTGTGTACTGACTGGTTTCGCCGTCTTCGT	398	303	1229	654	674	975	416	436	0.646884	0.503457	28	12	32	0.0474777	0.0457904
NR_002859|749	TCAGAAGACGCACCGGCAGAGCACTAGCAATTGTTCTGTTAATATTCATAGCAGAACAGTTGCTGGTGCTCTGTTTTTTGAATTCGCACCAGCACGCTACGCATGGTGTGTGTGTACTGACTGCATTCGCCGTCTTCGT	1058	805	444	236	256	44	19	39	0.152344	0.118566	3	1	21	0.0820312	0.0791159
NR_002861|750	TCAGAAGACGCACCGGCCACTTGATAGCATCCTGAAAGTTAATATTCATAGCTTTCGGGATGCTATCAGGTGGTTTTTTGAATTCGCACCAGCACGCTACGCAACACGTGTGTGTACTGACTGACTTCGCCGTCTTCGT	258	196	441	235	255	1	0	20	0.0784314	0.0610416	13	6	26	0.101961	0.0983371
NR_002861|751	TCAGAAGACGCACCGGGTCACTCTAGGAGGAATTGTTGTTAATATTCATAGCAACAGTTCCTCCTGGAGTGACTTTTTTGAATTCGCACCAGCACGCTACGCACACAGTGTGTGTACTGACTGTGTTCGCCGTCTTCGT	833	633	1367	728	748	1190	508	528	0.705882	0.549374	2044	889	909	1.21524	1.17205
NR_002861|752	TCAGAAGACGCACCGGCACTCTAGGAGGAATTGTTCTGTTAATATTCATAGCAGAACAGTTCCTCCTGGAGTGTTTTTTGAATTCGCACCAGCACGCTACGCAACTGGTGTGTGTACTGTGGTGTTTCGCCGTCTTCGT	2378	1808	3410	1815	1835	2607	1113	1133	0.617439	0.48054	4041	1758	1778	0.968937	0.934502
NR_002861|753	TCAGAAGACGCACCGGCTGGTTGGATTCTTGGGATTTGTTAATATTCATAGCAAGTCCCAAGAATCCAGCCAGTTTTTTGAATTCGCACCAGCACGCTACGCACAGTGTGTGTGTACTGTGGTCATTCGCCGTCTTCGT	2106	1602	2450	1304	1324	2159	922	942	0.71148	0.553731	6564	2856	2876	2.17221	2.09501
NR_002861|754	TCAGAAGACGCACCGGCTGGGCTTTAACCTCATAAAGGTTAATATTCATAGCCTTTGTGAGGTTGAAGCCCAGTTTTTTGAATTCGCACCAGCACGCTACGCAGTACGTGTGTGTACTGTGGTACTTCGCCGTCTTCGT	339	258	381	203	223	840	359	379	1.69955	1.32273	11	5	25	0.112108	0.108123
NR_002861|755	TCAGAAGACGCACCGGCTGAGCCTAAATGTAAGGGTGGTTAATATTCATAGCCATCCTTACATTTGGGCTCAGTTTTTTGAATTCGCACCAGCACGCTACGCATGCAGTGTGTGTACTGTGGTTGTTCGCCGTCTTCGT	1193	907	1716	913	933	3686	1574	1594	1.70847	1.32967	3312	1441	1461	1.56592	1.51026
NR_002861|756	TCAGAAGACGCACCGGGCCGTATTCTGTTCCACTTTAGTTAATATTCATAGCTAGAGTGGAGCAGAATACGGCTTTTTTGAATTCGCACCAGCACGCTACGCACAGTGTGTGTGTACTGTGCAGTTTCGCCGTCTTCGT	470	357	824	439	459	27	12	32	0.0697168	0.0542592	2188	952	972	2.11765	2.04239
NR_002862|757	TCAGAAGACGCACCGGCCCACCAAAGTCTATAGCTAAGTTAATATTCATAGCTTGGCTATGGACTTTGGTGGGTTTTTTGAATTCGCACCAGCACGCTACGCAGTCAGTGTGTGTACTGTGCACATTCGCCGTCTTCGT	1336	1016	1618	861	881	1747	746	766	0.869467	0.676688	26	11	31	0.0351873	0.0339367
NR_002862|758	TCAGAAGACGCACCGGCACACGCTGTATGTATTGGTTGTTAATATTCATAGCAACCAGTACATGCAGCGTGTGTTTTTTGAATTCGCACCAGCACGCTACGCATGTGGTGTGTGTACTGTGCAACTTCGCCGTCTTCGT	648	493	838	446	466	2537	1083	1103	2.36695	1.84215	3284	1429	1449	3.10944	2.99893
NR_002862|759	TCAGAAGACGCACCGGCACGCTGTATGTATTGGTTAGGTTAATATTCATAGCCTAACCAGTACATGCAGCGTGTTTTTTGAATTCGCACCAGCACGCTACGCAACACGTGTGTGTACTGTGCATGTTCGCCGTCTTCGT	1841	1400	2760	1469	1489	6156	2628	2648	1.77837	1.38407	3159	1375	1395	0.93687	0.903574
NR_002862|760	TCAGAAGACGCACCGGCGCTGCATGTATTGGTTAGTTGTTAATATTCATAGCGACTAACCAGTACATGCAGCGTTTTTTGAATTCGCACCAGCACGCTACGCAGTCAGTGTGTGTACTGTGACGTTTCGCCGTCTTCGT	2377	1808	2589	1378	1398	3043	1299	1319	0.943491	0.7343	4691	2041	2061	1.47425	1.42185
NR_002862|761	TCAGAAGACGCACCGGCCCACAATGTGTCCATTTATCGTTAATATTCATAGCGATGAATGGACGCATTGTGGGTTTTTTGAATTCGCACCAGCACGCTACGCATGACGTGTGTGTACTGTGACCATTCGCCGTCTTCGT	1722	1310	2001	1065	1085	3453	1474	1494	1.37696	1.07166	4352	1894	1914	1.76406	1.70136
NR_002862|762	TCAGAAGACGCACCGGCCCACGAATACTTTACGGTTAGTTAATATTCATAGCTGACCGTAAAGTGTTCGTGGGTTTTTTGAATTCGCACCAGCACGCTACGCAACGTGTGTGTGTACTGTGACACTTCGCCGTCTTCGT	404	307	440	234	254	914	390	410	1.61417	1.25628	10	4	24	0.0944882	0.0911301
NR_002862|763	TCAGAAGACGCACCGGCAGCTAGGTTTGAATGTATTGGTTAATATTCATAGCCAATGCATTCAAACCTGGCTGTTTTTTGAATTCGCACCAGCACGCTACGCACATGGTGTGTGTACTGTGACTGTTCGCCGTCTTCGT	1746	1328	3179	1692	1712	3271	1396	1416	0.827103	0.643717	993	432	452	0.264019	0.254636
NR_002863|764	TCAGAAGACGCACCGGGAGCTAATGAGGCAGTTTGTTGTTAATATTCATAGCAACAAGCTGCCTCATTGGCTCTTTTTTGAATTCGCACCAGCACGCTACGCATGACGTGTGTGTACTGTGTGGTTTCGCCGTCTTCGT	525	399	594	316	336	616	263	283	0.842262	0.655515	10	4	24	0.0714286	0.06889
NR_002863|765	TCAGAAGACGCACCGGGCCCATAAATGCTTCATTTCTGTTAATATTCATAGCAGGAATGAAGCATTTATGGGCTTTTTTGAATTCGCACCAGCACGCTACGCAACTGGTGTGTGTACTGTGTGCATTCGCCGTCTTCGT	894	680	1508	803	823	1691	722	742	0.90158	0.701681	636	277	297	0.360875	0.348049
NR_002863|766	TCAGAAGACGCACCGGGCCAATGAGGTAGTTTGTTAGGTTAATATTCATAGCCTAACAAGCTGCCTCATTGGCTTTTTTGAATTCGCACCAGCACGCTACGCACACAGTGTGTGTACTGTGTGACTTCGCCGTCTTCGT	224	170	218	116	136	145	62	82	0.602941	0.469257	9	4	24	0.176471	0.170199
NR_002863|767	TCAGAAGACGCACCGGGAGGCAGTTTGTTAGCACTTAGTTAATATTCATAGCTGAGTGCTAACAAGCTGCCTCTTTTTTGAATTCGCACCAGCACGCTACGCAGTGTGTGTGTGTACTGTGTGTGTTCGCCGTCTTCGT	696	529	654	348	368	195	83	103	0.279891	0.217834	1157	503	523	1.4212	1.37069
NR_002863|768	TCAGAAGACGCACCGGGCCATGTCTGTACTGTGTAAAGTTAATATTCATAGCTTTGCACAGTGCAGACATGGCTTTTTTGAATTCGCACCAGCACGCTACGCATGTGGTGTGTGTTGGTGTGTGTTTCGCCGTCTTCGT	959	729	1572	837	857	2554	1090	1110	1.29522	1.00804	32	14	34	0.0396733	0.0382633
NR_002863|769	TCAGAAGACGCACCGGCCAGCTTGCTTAGTCAAATTGGTTAATATTCATAGCCGATTTGACTAGGCAAGCTGGTTTTTTGAATTCGCACCAGCACGCTACGCAACGTGTGTGTGTTGGTGTGTCATTCGCCGTCTTCGT	1895	1441	3338	1777	1797	2595	1108	1128	0.627713	0.488536	3325	1447	1467	0.816361	0.787347
NR_002863|770	TCAGAAGACGCACCGGCCAGTGTTCTTCACTTTGAGTGTTAATATTCATAGCACTCAGAGTGAAGAACGCTGGTTTTTTGAATTCGCACCAGCACGCTACGCACAACGTGTGTGTTGGTGTGTACTTCGCCGTCTTCGT	408	310	434	231	251	1	0	20	0.0796813	0.0620143	16	7	27	0.10757	0.103747
NR_002864|771	TCAGAAGACGCACCGGCCTTCGAGTGTTGAGATATCTGTTAATATTCATAGCAGGTATCTCAACGCTCGAAGGTTTTTTGAATTCGCACCAGCACGCTACGCAGTCAGTGTGTGTTGGTGTGTTGTTCGCCGTCTTCGT	3748	2850	7036	3745	3765	10009	4273	4293	1.14024	0.887425	8347	3632	3652	0.969987	0.935514
NR_002864|772	TCAGAAGACGCACCGGCGAGTGTTGAGATACCTTTGAGTTAATATTCATAGCTCGAAGGTATCTCAACGCTCGTTTTTTGAATTCGCACCAGCACGCTACGCAACGTGTGTGTGTTGGTGTCAGTTTCGCCGTCTTCGT	984	748	2243	1194	1214	2013	859	879	0.724053	0.563516	3674	1599	1619	1.33361	1.28621
NR_002864|773	TCAGAAGACGCACCGGGCGCGTTGTGGTTGTAGCATAGTTAATATTCATAGCTGTGCTACAACCACAATGCGCTTTTTTGAATTCGCACCAGCACGCTACGCACACAGTGTGTGTTGGTGTCACATTCGCCGTCTTCGT	427	325	462	246	266	975	416	436	1.6391	1.27568	8	3	23	0.0864662	0.0833932
NR_002864|774	TCAGAAGACGCACCGGGAGGGTGGATCATTTGAGTGGGTTAATATTCATAGCCCATTCAAGTGATCCACCCTCTTTTTTGAATTCGCACCAGCACGCTACGCAGTTGGTGTGTGTTGGTGTCAACTTCGCCGTCTTCGT	218	166	281	150	170	628	268	288	1.69412	1.3185	5	2	22	0.129412	0.124813
NR_002864|775	TCAGAAGACGCACCGGCAGCATTTGGGTATTAAGGATGTTAATATTCATAGCATCCTTAATGCCCAGATGCTGTTTTTTGAATTCGCACCAGCACGCTACGCATGACGTGTGTGTTGGTGTCATGTTCGCCGTCTTCGT	1094	832	2075	1105	1125	2345	1001	1021	0.907556	0.706332	693	302	322	0.286222	0.27605
NR_002864|776	TCAGAAGACGCACCGGGCACAGTGAGAAGTGTTCTTTGTTAATATTCATAGCAAAGGACGCTTCTCACTGTGCTTTTTTGAATTCGCACCAGCACGCTACGCACACAGTGTGTGTTGGTGTACGTTTCGCCGTCTTCGT	634	482	965	514	534	241	103	123	0.230337	0.179267	1778	774	794	1.48689	1.43405
NR_002864|777	TCAGAAGACGCACCGGCTCATCCATTGGATTTCTCTTGTTAATATTCATAGCAAGAGAAATCCAGTGGGTGAGTTTTTTGAATTCGCACCAGCACGCTACGCAGTACGTGTGTGTTGGTGTACCATTCGCCGTCTTCGT	2671	2031	5173	2754	2774	7938	3389	3409	1.22891	0.956437	5532	2407	2427	0.87491	0.843816
NR_002866|778	TCAGAAGACGCACCGGGCTCCTCTGAGTTTACAGATTGTTAATATTCATAGCGATCTGTAAGCTCAGAGGAGCTTTTTTGAATTCGCACCAGCACGCTACGCATGGTGTGTGTGTTGGTGTACACTTCGCCGTCTTCGT	292	222	341	182	202	2254	962	982	4.86139	3.78352	6	3	23	0.113861	0.109815
NR_002866|779	TCAGAAGACGCACCGGCCCTTCTCGTATTGTGTGTGTGTTAATATTCATAGCACACACATAATGCGAGAAGGGTTTTTTGAATTCGCACCAGCACGCTACGCAACTGGTGTGTGTTGGTGTACTGTTCGCCGTCTTCGT	1706	1297	2577	1372	1392	8016	3422	3442	2.4727	1.92445	2415	1051	1071	0.769397	0.742052
NR_002866|780	TCAGAAGACGCACCGGGCCCAATAAAGCTTTGTGTAAGTTAATATTCATAGCTTGCACAAAGCTTTATTGGGCTTTTTTGAATTCGCACCAGCACGCTACGCAGTACGTGTGTGTTGGTGTTGGTTTCGCCGTCTTCGT	408	310	636	339	359	446	190	210	0.584958	0.455261	12	5	25	0.0696379	0.067163
NR_002866|781	TCAGAAGACGCACCGGCAGCTTGTGAAAGTGGTTCTTGTTAATATTCATAGCAAGAGCCACTTTCACAGGCTGTTTTTTGAATTCGCACCAGCACGCTACGCATGTGGTGTGTGTTGGTGTTGCATTCGCCGTCTTCGT	1235	939	2122	1130	1150	1787	763	783	0.68087	0.529907	5998	2610	2630	2.28696	2.20568
NR_002866|782	TCAGAAGACGCACCGGGAGAGACCAGTTACCTAATTTGTTAATATTCATAGCAAGTTAGGTAGCTGGTCTCTCTTTTTTGAATTCGCACCAGCACGCTACGCAACCAGTGTGTGTTGGTGTTGACTTCGCCGTCTTCGT	170	129	148	79	99	0	0	20	0.20202	0.157228	2	1	21	0.212121	0.204583
NR_002866|783	TCAGAAGACGCACCGGGAGACTAGCTACTTAACTTTCGTTAATATTCATAGCGAAAGTTAGGTAGCTGGTCTCTTTTTTGAATTCGCACCAGCACGCTACGCACAGTGTGTGTGTTGGTGTTGTGTTCGCCGTCTTCGT	585	445	487	259	279	0	0	20	0.0716846	0.0557907	14	6	26	0.09319	0.089878
NR_002866|784	TCAGAAGACGCACCGGGACCAGCTACTTAACTTTCTTGTTAATATTCATAGCGAGAAAGTTAGGTAGCTGGTCTTTTTTGAATTCGCACCAGCACGCTACGCAGTACGTGTGTGTTGGTCAGTGTTTCGCCGTCTTCGT	2030	1544	3902	2077	2097	6238	2663	2683	1.27945	0.995768	11945	5198	5218	2.48832	2.39988
NR_002867|785	TCAGAAGACGCACCGGCCACAACTTGGAGACTAAGAAGTTAATATTCATAGCTTCTTGGTCTCCAGGTTGTGGTTTTTTGAATTCGCACCAGCACGCTACGCATGTGGTGTGTGTTGGTCAGTCATTCGCCGTCTTCGT	2065	1570	3421	1821	1841	3512	1499	1519	0.825095	0.642155	2064	898	918	0.498642	0.48092
NR_002867|786	TCAGAAGACGCACCGGCACAGAGCTACAAGGTAAGTTGTTAATATTCATAGCAACTTGCCTTGTGGCTCTGTGTTTTTTGAATTCGCACCAGCACGCTACGCAACCAGTGTGTGTTGGTCAGTACTTCGCCGTCTTCGT	1075	817	1685	897	917	1777	759	779	0.849509	0.661156	567	247	267	0.291167	0.280819
NR_002867|787	TCAGAAGACGCACCGGCAGAGCTACAAGGTAAGTTTGGTTAATATTCATAGCCAAACTTGCCTTGTGGCTCTGTTTTTTGAATTCGCACCAGCACGCTACGCACAGTGTGTGTGTTGGTCAGTTGTTCGCCGTCTTCGT	2978	2265	2209	1176	1196	535	228	248	0.207358	0.161382	763	332	352	0.294314	0.283855
NR_002867|788	TCAGAAGACGCACCGGGAGCTACAAGGTAAGTTTGTGGTTAATATTCATAGCCACAAACTTGCCTTGTGGCTCTTTTTTGAATTCGCACCAGCACGCTACGCATGTGGTGTGTGTTGGTCACAGTTTCGCCGTCTTCGT	685	521	955	508	528	1912	816	836	1.58333	1.23228	2250	979	999	1.89205	1.8248
NR_002867|789	TCAGAAGACGCACCGGCCTGGGAAGGTGGAGATATTCGTTAATATTCATAGCGAGTATCTCCATCTTCCCAGGTTTTTTGAATTCGCACCAGCACGCTACGCAACGTGTGTGTGTTGGTCACACATTCGCCGTCTTCGT	1529	1163	2188	1165	1185	1896	809	829	0.699578	0.544467	3677	1600	1620	1.36709	1.3185
NR_002867|790	TCAGAAGACGCACCGGCAGGTGGTATTCTGATGTATTGTTAATATTCATAGCAGTACATCAGAATGCCACCTGTTTTTTGAATTCGCACCAGCACGCTACGCACAACGTGTGTGTTGGTCACAACTTCGCCGTCTTCGT	496	377	1207	643	663	1910	815	835	1.25943	0.980187	30	13	33	0.0497738	0.0480048
NR_002867|791	TCAGAAGACGCACCGGGACTGGAGCAAGTTGGTATAAGTTAATATTCATAGCTTGTACCAGCTTGCTCCAGTCTTTTTTGAATTCGCACCAGCACGCTACGCAGTCAGTGTGTGTTGGTCACATGTTCGCCGTCTTCGT	2026	1541	1890	1006	1026	1074	459	479	0.466862	0.363349	42	18	38	0.037037	0.0357208
NR_002868|792	TCAGAAGACGCACCGGGCTGCTGAAATAGTATTAGGAGTTAATATTCATAGCTCCTGATACTGTTTCAGCAGCTTTTTTGAATTCGCACCAGCACGCTACGCAACGTGTGTGTGTTGGTCAACGTTTCGCCGTCTTCGT	1085	825	1061	565	585	1364	582	602	1.02906	0.800897	27	12	32	0.0547009	0.0527568
NR_002868|793	TCAGAAGACGCACCGGCAGTATCAGGAGCTTATGAATGTTAATATTCATAGCATTCATGAGCTCCTGATACTGTTTTTTGAATTCGCACCAGCACGCTACGCACACAGTGTGTGTTGGTCAACCATTCGCCGTCTTCGT	3738	2843	4517	2404	2424	1798	768	788	0.325083	0.253005	81	35	55	0.0226898	0.0218834
NR_002868|794	TCAGAAGACGCACCGGCAGGAGCTTATGAATGTTAAGGTTAATATTCATAGCCTTGACATTCATGAGCTCCTGTTTTTTGAATTCGCACCAGCACGCTACGCAGTTGGTGTGTGTTGGTCAACACTTCGCCGTCTTCGT	570	433	690	367	387	935	399	419	1.08269	0.842634	9	4	24	0.0620155	0.0598115
NR_002868|795	TCAGAAGACGCACCGGGCAGCTACTCTTATGGTAGTAGTTAATATTCATAGCTACTGCCATAGGAGTAGCTGCTTTTTTGAATTCGCACCAGCACGCTACGCATGACGTGTGTGTTGGTCAACTGTTCGCCGTCTTCGT	733	557	1320	703	723	1726	737	757	1.04703	0.814879	2751	1197	1217	1.68326	1.62344
NR_002868|796	TCAGAAGACGCACCGGGCCTTGAAGGTGGTTTAAGTGGTTAATATTCATAGCCACTGAAGCCACCTTCAAGGCTTTTTTGAATTCGCACCAGCACGCTACGCACACAGTGTGTGTTGGTCATGGTTTCGCCGTCTTCGT	776	590	793	422	442	2071	884	904	2.04525	1.59178	2611	1136	1156	2.61538	2.52243
NR_002868|797	TCAGAAGACGCACCGGGTGGCAGTCTTTCTACCATTAGTTAATATTCATAGCTGATGGTAGAAGGACTGCCACTTTTTTGAATTCGCACCAGCACGCTACGCAGTACGTGTGTGTTGGTCATGCATTCGCCGTCTTCGT	706	537	1401	746	766	243	104	124	0.16188	0.125988	172	75	95	0.124021	0.119613
NR_002868|798	TCAGAAGACGCACCGGGCTGCTGAAAGTTGTGGTGTAGTTAATATTCATAGCTGCACCACAGCTTTCAGCAGCTTTTTTGAATTCGCACCAGCACGCTACGCATGGTGTGTGTGTTGGTCATGACTTCGCCGTCTTCGT	335	255	172	92	112	1338	571	591	5.27679	4.10682	21	9	29	0.258929	0.249726
NR_002869|799	TCAGAAGACGCACCGGGCAGAAGGCTAAACAGTATATGTTAATATTCATAGCATGTACTGTTTGGCCTTCTGCTTTTTTGAATTCGCACCAGCACGCTACGCAACTGGTGTGTGTTGGTCATGTGTTCGCCGTCTTCGT	429	326	526	280	300	248	106	126	0.42	0.326878	15	7	27	0.09	0.0868014
NR_002869|800	TCAGAAGACGCACCGGCAGGTGGTGTTAGCAATAGTTGTTAATATTCATAGCAACTGTTGCTGACACCACCTGTTTTTTGAATTCGCACCAGCACGCTACGCAACCAGTGTGTGTTGGTACGTGTTTCGCCGTCTTCGT	1422	1081	2138	1138	1158	2322	991	1011	0.873057	0.679483	634	276	296	0.255613	0.246529
NR_002869|801	TCAGAAGACGCACCGGCTCAGATGCCAACATAAATCTGTTAATATTCATAGCAGATTTGTGTTGGCATCTGAGTTTTTTGAATTCGCACCAGCACGCTACGCACAACGTGTGTGTTGGTACGTCATTCGCCGTCTTCGT	3811	2898	5514	2935	2955	11408	4870	4890	1.65482	1.28791	5393	2347	2367	0.801015	0.772547
NR_002869|802	TCAGAAGACGCACCGGCAGATGCCAACACAAATTTCAGTTAATATTCATAGCTGAGATTTGTGTTGGCATCTGTTTTTTGAATTCGCACCAGCACGCTACGCAGTGTGTGTGTGTTGGTACGTACTTCGCCGTCTTCGT	732	557	498	265	285	392	167	187	0.65614	0.510661	12	5	25	0.0877193	0.0846018
NR_002869|803	TCAGAAGACGCACCGGCAGCATTATCGTTGAGATTGAGTTAATATTCATAGCTCAATCTCAGCGATGATGCTGTTTTTTGAATTCGCACCAGCACGCTACGCATGTGGTGTGTGTTGGTACGTTGTTCGCCGTCTTCGT	2389	1817	4192	2231	2251	3498	1493	1513	0.672146	0.523117	4720	2054	2074	0.921368	0.888623
NR_002869|804	TCAGAAGACGCACCGGGCAGATATAGGGATGACTTATGTTAATATTCATAGCATAGGTCATCCCTATGTCTGCTTTTTTGAATTCGCACCAGCACGCTACGCACAACGTGTGTGTTGGTACCAGTTTCGCCGTCTTCGT	228	173	461	245	265	532	227	247	0.932075	0.725416	5	2	22	0.0830189	0.0800684
NR_002869|805	TCAGAAGACGCACCGGCAGAGGTTGAGATTTGAGATTGTTAATATTCATAGCAATCTCAGATCTCAGCCTCTGTTTTTTGAATTCGCACCAGCACGCTACGCAGTTGGTGTGTGTTGGTACCACATTCGCCGTCTTCGT	1036	788	1563	832	852	1270	542	562	0.659624	0.513372	1404	611	631	0.74061	0.714289
NR_002870|806	TCAGAAGACGCACCGGCTGGGAGGTTTGTGTTGAGTAGTTAATATTCATAGCTGCTCAATACAAACCTCCCAGTTTTTTGAATTCGCACCAGCACGCTACGCATGCAGTGTGTGTTGGTACCAACTTCGCCGTCTTCGT	191	145	560	298	318	0	0	20	0.0628931	0.0489484	7	3	23	0.072327	0.0697566
NR_002870|807	TCAGAAGACGCACCGGGCTCTGTTAAAGAAAGTTCTGGTTAATATTCATAGCCAGAACTTTCTTTAACGGAGCTTTTTTGAATTCGCACCAGCACGCTACGCAACGTGTGTGTGTTGGTACCATGTTCGCCGTCTTCGT	756	575	1207	643	663	1437	613	633	0.954751	0.743064	2891	1258	1278	1.9276	1.8591
NR_002870|808	TCAGAAGACGCACCGGCCCTAGTTTGCTGTAAATGTGGTTAATATTCATAGCCACATTTGCAGCAGACTAGGGTTTTTTGAATTCGCACCAGCACGCTACGCAGTTGGTGTGTGTTGGTACACGTTTCGCCGTCTTCGT	1324	1007	1550	825	845	603	257	277	0.327811	0.255128	31	13	33	0.0390533	0.0376653
NR_002870|809	TCAGAAGACGCACCGGGCTGCTGTACCTATAAAGTTTGTTAATATTCATAGCAGACTTTATGGGTACAGCAGCTTTTTTGAATTCGCACCAGCACGCTACGCATGGTGTGTGTGTTGGTACACCATTCGCCGTCTTCGT	914	695	1342	714	734	3614	1543	1563	2.12943	1.65729	240	104	124	0.168937	0.162933
NR_002870|810	TCAGAAGACGCACCGGGAGGTACCATTTATTGTTCTGGTTAATATTCATAGCCAGAACAATGAATGGTGCCTCTTTTTTGAATTCGCACCAGCACGCTACGCAACACGTGTGTGTTGGTACACACTTCGCCGTCTTCGT	250	190	577	307	327	498	213	233	0.712538	0.554554	16	7	27	0.0825688	0.0796343
NR_002870|811	TCAGAAGACGCACCGGCTGTGTGTTGGTGGATATATTGTTAATATTCATAGCGATATATCCACCAGCACACAGTTTTTTGAATTCGCACCAGCACGCTACGCACACAGTGTGTGTTGGTACACTGTTCGCCGTCTTCGT	1282	975	587	312	332	0	0	20	0.060241	0.0468843	12	5	25	0.0753012	0.072625
NR_002870|812	TCAGAAGACGCACCGGGTGCTGGTGGATGTATCCTTTGTTAATATTCATAGCAAGGGATATATCCACCAGCACTTTTTTGAATTCGCACCAGCACGCTACGCATGGTGTGTGTGTTGGTACTGGTTTCGCCGTCTTCGT	161	122	32	17	37	0	0	20	0.540541	0.420692	0	0	20	0.540541	0.52133
NR_002871|813	TCAGAAGACGCACCGGGCAGGGAAATGTACCTAGTTTGTTAATATTCATAGCAAGCTAGGTGCATTTCCCTGCTTTTTTGAATTCGCACCAGCACGCTACGCAACCAGTGTGTGTTGGTACTGCATTCGCCGTCTTCGT	356	271	580	309	329	0	0	20	0.0607903	0.0473118	434	189	209	0.635258	0.612682
NR_002871|814	TCAGAAGACGCACCGGCCTGTAGGGTCTATTAATGTAGTTAATATTCATAGCTGCATTAATGGACCCTACAGGTTTTTTGAATTCGCACCAGCACGCTACGCACATGGTGTGTGTTGGTACTGACTTCGCCGTCTTCGT	316	240	129	69	89	0	0	20	0.224719	0.174894	2	1	21	0.235955	0.227569
NR_002871|815	TCAGAAGACGCACCGGCCTCCAGTTTCTACCTCTTAAGTTAATATTCATAGCTTAGGAGGTGGAAACTGGAGGTTTTTTGAATTCGCACCAGCACGCTACGCAGTACGTGTGTGTTGGTACTGTGTTCGCCGTCTTCGT	1116	849	920	490	510	1609	687	707	1.38627	1.07891	2386	1038	1058	2.07451	2.00078
NR_002871|816	TCAGAAGACGCACCGGGACGCTGAGAATGGATATTCTGTTAATATTCATAGCAGGATATCCGTTCTCAGCGTCTTTTTTGAATTCGCACCAGCACGCTACGCACAGTGTGTGTGTTGGTTGGTGTTTCGCCGTCTTCGT	1461	1111	1916	1020	1040	2768	1182	1202	1.15577	0.899512	171	74	94	0.0903846	0.0871724
NR_002871|817	TCAGAAGACGCACCGGCACGAGTACTCATCCTTAGATGTTAATATTCATAGCATCTAGGGATGGGTACTCGTGTTTTTTGAATTCGCACCAGCACGCTACGCAGTCAGTGTGTGTTGGTTGGTCATTCGCCGTCTTCGT	4045	3076	5155	2744	2764	3790	1618	1638	0.592619	0.461224	3267	1422	1442	0.521708	0.503166
NR_002871|818	TCAGAAGACGCACCGGCCACCTCTTAAGTGTTAGGATGTTAATATTCATAGCATCCTAGCACTTAGGAGGTGGTTTTTTGAATTCGCACCAGCACGCTACGCATGTGGTGTGTGTTGGTTGGTACTTCGCCGTCTTCGT	273	208	331	176	196	834	356	376	1.91837	1.49303	12	5	25	0.127551	0.123018
NR_002871|819	TCAGAAGACGCACCGGCGTTGGGTCGATTTCAGATTAGTTAATATTCATAGCTAGTCTGAGATCGACCCAACGTTTTTTGAATTCGCACCAGCACGCTACGCAACACGTGTGTGTTGGTTGGTTGTTCGCCGTCTTCGT	4164	3167	5342	2844	2864	2500	1067	1087	0.379539	0.295388	6323	2751	2771	0.967528	0.933142
NR_002872|820	TCAGAAGACGCACCGGGCATGAGGAGGAGGAGTAGATGTTAATATTCATAGCATCTGCTCCTTCTCCTCATGCTTTTTTGAATTCGCACCAGCACGCTACGCAGTCAGTGTGTGTTGGTTGCAGTTTCGCCGTCTTCGT	638	485	802	427	447	1002	428	448	1.00224	0.780021	15	7	27	0.0604027	0.058256
NR_002872|821	TCAGAAGACGCACCGGGAGGAGAAGGAGTAGATTAAGGTTAATATTCATAGCCTTGATCTGCTCCTTCTCCTCTTTTTTGAATTCGCACCAGCACGCTACGCATGACGTGTGTGTTGGTTGCACATTCGCCGTCTTCGT	1027	781	699	372	392	200	85	105	0.267857	0.208468	83	36	56	0.142857	0.13778
NR_002872|822	TCAGAAGACGCACCGGGAGAAGGAGTAGATTAAGTGTGTTAATATTCATAGCACACTTGATCTGCTCCTTCTCTTTTTTGAATTCGCACCAGCACGCTACGCAACGTGTGTGTGTTGGTTGCAACTTCGCCGTCTTCGT	245	186	679	361	381	562	240	260	0.682415	0.53111	3163	1376	1396	3.66404	3.53382
NR_002872|823	TCAGAAGACGCACCGGGAGCAGATTAAGTGTCTTAACGTTAATATTCATAGCGTTGAGACACTTGATCTGCTCTTTTTTGAATTCGCACCAGCACGCTACGCACATGGTGTGTGTTGGTTGCATGTTCGCCGTCTTCGT	995	757	729	388	408	2	1	21	0.0514706	0.0400585	2890	1258	1278	3.13235	3.02103
NR_002872|824	TCAGAAGACGCACCGGGCAGATTAAGTGTCTCAATAGGTTAATATTCATAGCCTGTTGAGACACTTGATCTGCTTTTTTGAATTCGCACCAGCACGCTACGCATGACGTGTGTGTTGGTTGACGTTTCGCCGTCTTCGT	407	310	658	350	370	2757	1177	1197	3.23514	2.51784	1816	790	810	2.18919	2.11139
NR_002872|825	TCAGAAGACGCACCGGGCAGCCTTTATCGATAAGATGGTTAATATTCATAGCCATCTTGTCGATGAAGGCTGCTTTTTTGAATTCGCACCAGCACGCTACGCAACTGGTGTGTGTTGGTTGACCATTCGCCGTCTTCGT	520	395	798	425	445	2540	1084	1104	2.4809	1.93083	2613	1137	1157	2.6	2.5076
NR_002872|826	TCAGAAGACGCACCGGCAGCCTTTATCGATAAGATGGGTTAATATTCATAGCCCATCTTGTCGATGAAGGCTGTTTTTTGAATTCGCACCAGCACGCTACGCACACAGTGTGTGTTGGTTGACACTTCGCCGTCTTCGT	490	373	1077	573	593	520	222	242	0.408094	0.317612	1117	486	506	0.853288	0.822963
NR_002873|827	TCAGAAGACGCACCGGCTGAGGCTATTGCTTTAGTGTGTTAATATTCATAGCACACTGAAGCAATGGCCTCAGTTTTTTGAATTCGCACCAGCACGCTACGCAGTGTGTGTGTGTTGGTTGACTGTTCGCCGTCTTCGT	1025	779	1231	655	675	838	358	378	0.56	0.435837	31	13	33	0.0488889	0.0471514
NR_002873|828	TCAGAAGACGCACCGGCCTCTTCCCTTTGTTCCTTATGTTAATATTCATAGCATAGGGAACAGAGGGAAGAGGTTTTTTGAATTCGCACCAGCACGCTACGCAACTGGTGTGTGTTGGTTGTGGTTTCGCCGTCTTCGT	511	389	1025	546	566	2081	888	908	1.60424	1.24855	770	335	355	0.627208	0.604918
NR_002873|829	TCAGAAGACGCACCGGGAGGTGTGTTCACTTTGAAAGGTTAATATTCATAGCCTTTCAAGGTGAGCACACCTCTTTTTTGAATTCGCACCAGCACGCTACGCACAGTGTGTGTGTTGGTTGTGCATTCGCCGTCTTCGT	984	748	969	516	536	1035	442	462	0.86194	0.670831	1391	605	625	1.16604	1.1246
NR_002873|830	TCAGAAGACGCACCGGCTCCCTTCTTTCTGACTAGATGTTAATATTCATAGCATCTGGTCAGAAAGGAGGGAGTTTTTTGAATTCGCACCAGCACGCTACGCAGTACGTGTGTGTTGGTTGTGACTTCGCCGTCTTCGT	563	428	903	481	501	870	371	391	0.780439	0.6074	16	7	27	0.0538922	0.0519769
NR_002873|831	TCAGAAGACGCACCGGCCTCCTTAGAATTTGGAATGAGTTAATATTCATAGCTCATTCCAGATTCTAGGGAGGTTTTTTGAATTCGCACCAGCACGCTACGCATGCAGTGTGTGTTGGTTGTGTGTTCGCCGTCTTCGT	1058	805	1284	683	703	816	348	368	0.523471	0.407407	518	225	245	0.348506	0.336121
NR_002873|832	TCAGAAGACGCACCGGGACTGACGGTAAGAAAGTATTGTTAATATTCATAGCGATACTTTCTTGCCGTCAGTCTTTTTTGAATTCGCACCAGCACGCTACGCAACACGTGTGTGTTGCAGTGTGTTTCGCCGTCTTCGT	1944	1478	2687	1430	1450	4345	1855	1875	1.2931	1.0064	3185	1386	1406	0.969655	0.935194
NR_002873|833	TCAGAAGACGCACCGGCCAGGGAAATGTACCTAGTTTGTTAATATTCATAGCAAGCTAGGTGCATTTCCCTGGTTTTTTGAATTCGCACCAGCACGCTACGCACATGGTGTGTGTTGCAGTGTCATTCGCCGTCTTCGT	1595	1213	1912	1018	1038	1926	822	842	0.811175	0.631321	4242	1846	1866	1.79769	1.7338
NR_002874|834	TCAGAAGACGCACCGGGCAGGCAAGAGATATCAGTAAGTTAATATTCATAGCTTGCTGATGTCTCTTGCCTGCTTTTTTGAATTCGCACCAGCACGCTACGCAGTCAGTGTGTGTTGCAGTGTACTTCGCCGTCTTCGT	168	128	206	110	130	0	0	20	0.153846	0.119735	1110	483	503	3.86923	3.73172
NR_002874|835	TCAGAAGACGCACCGGCAGGCAAGAGATATCAGTAAAGTTAATATTCATAGCTTTGCTGATGTCTCTTGCCTGTTTTTTGAATTCGCACCAGCACGCTACGCATGGTGTGTGTGTTGCAGTGTTGTTCGCCGTCTTCGT	2728	2075	2536	1350	1370	4636	1979	1999	1.45912	1.13561	3172	1380	1400	1.0219	0.98558
NR_002874|836	TCAGAAGACGCACCGGGCAAGAGACATCAGTAAAGATGTTAATATTCATAGCATCTTTGCTGATGTCTCTTGCTTTTTTGAATTCGCACCAGCACGCTACGCACATGGTGTGTGTTGCAGTCAGTTTCGCCGTCTTCGT	252	192	461	245	265	496	212	232	0.875472	0.681362	9	4	24	0.090566	0.0873474
NR_002874|837	TCAGAAGACGCACCGGGTCGTGGAAGGAGGTTTCTAAGTTAATATTCATAGCTTGGAAACTTCCTTCCACGACTTTTTTGAATTCGCACCAGCACGCTACGCAGTGTGTGTGTGTTGCAGTCACATTCGCCGTCTTCGT	904	687	1373	731	751	1358	580	600	0.798935	0.621795	964	419	439	0.584554	0.563779
NR_002874|838	TCAGAAGACGCACCGGCACATGGGTGGGAATCTTTGTGTTAATATTCATAGCACAAGGATTTCCACCCATGTGTTTTTTGAATTCGCACCAGCACGCTACGCATGACGTGTGTGTTGCAGTCAACTTCGCCGTCTTCGT	462	351	688	366	386	50	21	41	0.106218	0.082667	21	9	29	0.0751295	0.0724595
NR_002874|839	TCAGAAGACGCACCGGGTCTAGCAAGAGTAGAATGAAGTTAATATTCATAGCTTCATTCTGCTCTTGCTAGACTTTTTTGAATTCGCACCAGCACGCTACGCAACCAGTGTGTGTTGCAGTCATGTTCGCCGTCTTCGT	1127	857	1529	814	834	3300	1409	1429	1.71343	1.33353	708	308	328	0.393285	0.379308
NR_002874|840	TCAGAAGACGCACCGGCCAAACGCGTTTGTATAATGTGTTAATATTCATAGCACGTTATACAGACGCGTTTGGTTTTTTGAATTCGCACCAGCACGCTACGCAGTGTGTGTGTGTTGCAGTACGTTTCGCCGTCTTCGT	832	633	1347	717	737	2520	1076	1096	1.48711	1.15739	2038	887	907	1.23066	1.18693
NR_002875|841	TCAGAAGACGCACCGGGCGGTTTGTGCTTTCGTCATAGTTAATATTCATAGCTGTGATGAAAGCACAAACCGCTTTTTTGAATTCGCACCAGCACGCTACGCATGCAGTGTGTGTTGCAGTACCATTCGCCGTCTTCGT	658	500	877	467	487	130	55	75	0.154004	0.119858	945	411	431	0.88501	0.853557
NR_002875|842	TCAGAAGACGCACCGGCGGTTTGTGCTTTCATTACATGTTAATATTCATAGCATGTGATGAAAGCACAAACCGTTTTTTGAATTCGCACCAGCACGCTACGCAACTGGTGTGTGTTGCAGTACACTTCGCCGTCTTCGT	561	427	974	518	538	0	0	20	0.0371747	0.0289323	20	9	29	0.0539033	0.0519876
NR_002875|843	TCAGAAGACGCACCGGGCATGTAGATCTTTGTGAAGAGTTAATATTCATAGCTCTTCACGAAGATCTGCATGCTTTTTTGAATTCGCACCAGCACGCTACGCACAACGTGTGTGTTGCAGTACTGTTCGCCGTCTTCGT	1111	845	320	170	190	2	1	21	0.110526	0.0860204	5	2	22	0.115789	0.111674
NR_002875|844	TCAGAAGACGCACCGGCGAGAATGTGAAGGCTAAGATGTTAATATTCATAGCATCTTGGCCTTCACGTTCTCGTTTTTTGAATTCGCACCAGCACGCTACGCATGCAGTGTGTGTTGCAGTTGGTTTCGCCGTCTTCGT	621	472	976	520	540	1570	670	690	1.27778	0.994469	20	9	29	0.0537037	0.0517951
NR_002875|845	TCAGAAGACGCACCGGGCCAAGATCTAGGATAAAGGGGTTAATATTCATAGCCTCTTTATCCTGGATCTTGGCTTTTTTGAATTCGCACCAGCACGCTACGCAACACGTGTGTGTTGCAGTTGCATTCGCCGTCTTCGT	606	461	737	392	412	281	120	140	0.339806	0.264464	3022	1315	1335	3.24029	3.12513
NR_002875|846	TCAGAAGACGCACCGGCCCTCTCTGATTATAACATTCGTTAATATTCATAGCGGATGTTGTAATCAGAGAGGGTTTTTTGAATTCGCACCAGCACGCTACGCACAGTGTGTGTGTTGCAGTTGACTTCGCCGTCTTCGT	347	264	678	361	381	684	292	312	0.818898	0.637332	2677	1165	1185	3.11024	2.9997
NR_002875|847	TCAGAAGACGCACCGGCCAGTGATACCATTGAGAATGGTTAATATTCATAGCCATTCTCGATGGTGTCACTGGTTTTTTGAATTCGCACCAGCACGCTACGCAGTTGGTGTGTGTTGCAGTTGTGTTCGCCGTCTTCGT	514	391	426	227	247	532	227	247	1	0.77828	11	5	25	0.101215	0.0976174
NR_002879|848	TCAGAAGACGCACCGGGAGAGTTGTTGTCTGCATAAAGTTAATATTCATAGCTTTGTGCAGGCAACAACTCTCTTTTTTGAATTCGCACCAGCACGCTACGCATGCAGTGTGTGTTGCACAGTGTTTCGCCGTCTTCGT	965	734	924	492	512	1	0	20	0.0390625	0.0304016	24	10	30	0.0585938	0.0565113
NR_002879|849	TCAGAAGACGCACCGGGAGTTGTTGCCTGTACAAATTGTTAATATTCATAGCAGTTTGTGCAGGCAACAACTCTTTTTTGAATTCGCACCAGCACGCTACGCAACACGTGTGTGTTGCACAGTCATTCGCCGTCTTCGT	3294	2505	3422	1822	1842	1982	846	866	0.470141	0.365901	6624	2882	2902	1.57546	1.51947
NR_002879|850	TCAGAAGACGCACCGGCCTGCACAAACTAAGTGTTAAGTTAATATTCATAGCTTAGCACTTAGTTTGTGCAGGTTTTTTGAATTCGCACCAGCACGCTACGCACAGTGTGTGTGTTGCACAGTACTTCGCCGTCTTCGT	738	561	773	411	431	2053	876	896	2.07889	1.61796	19	8	28	0.0649652	0.0626564
NR_002879|851	TCAGAAGACGCACCGGCTGCACAAACTAAGTGTTAACGTTAATATTCATAGCGTTAGCACTTAGTTTGTGCAGTTTTTTGAATTCGCACCAGCACGCTACGCAGTTGGTGTGTGTTGCACAGTTGTTCGCCGTCTTCGT	2766	2103	3286	1749	1769	3378	1442	1462	0.826456	0.643214	1409	613	633	0.357829	0.345112
NR_002879|852	TCAGAAGACGCACCGGGCACAAACTAAGTGCTAATTTGTTAATATTCATAGCAAGTTAGCACTTAGTTTGTGCTTTTTTGAATTCGCACCAGCACGCTACGCAACACGTGTGTGTTGCACACAGTTTCGCCGTCTTCGT	494	376	863	459	479	11	5	25	0.0521921	0.04062	23	10	30	0.0626305	0.0604046
NR_002879|853	TCAGAAGACGCACCGGGCATCATTATGCCTGAAGTTTGTTAATATTCATAGCGAACTTCAGGCATAATGATGCTTTTTTGAATTCGCACCAGCACGCTACGCACATGGTGTGTGTTGCACACACATTCGCCGTCTTCGT	869	661	1393	742	762	755	322	342	0.448819	0.349307	2520	1097	1117	1.46588	1.41378
NR_002879|854	TCAGAAGACGCACCGGGCCTGAAGTTTAAAGTATGGTGTTAATATTCATAGCACCATGCTTTGAACTTCAGGCTTTTTTGAATTCGCACCAGCACGCTACGCAGTCAGTGTGTGTTGCACACAACTTCGCCGTCTTCGT	449	341	1061	565	585	2112	902	922	1.57607	1.22662	4346	1891	1911	3.26667	3.15057
NR_002881|855	TCAGAAGACGCACCGGGCATTTGCCCTGTTTCTTTATGTTAATATTCATAGCGTAAAGAAACAGGGCAAATGCTTTTTTGAATTCGCACCAGCACGCTACGCATGGTGTGTGTGTTGCACACATGTTCGCCGTCTTCGT	1211	921	1630	868	888	1853	791	811	0.913288	0.710794	2122	923	943	1.06194	1.0242
NR_002881|856	TCAGAAGACGCACCGGGCTGTGTCCATTTGCAATGTTGTTAATATTCATAGCAACGTTGCAAGTGGACACAGCTTTTTTGAATTCGCACCAGCACGCTACGCACATGGTGTGTGTTGCACAACGTTTCGCCGTCTTCGT	989	752	2009	1069	1089	2903	1239	1259	1.15611	0.899774	1761	766	786	0.721763	0.696112
NR_002881|857	TCAGAAGACGCACCGGCTGTGTCCATTTGCAATGTTTGTTAATATTCATAGCAAACGTTGCAAGTGGACACAGTTTTTTGAATTCGCACCAGCACGCTACGCAGTGTGTGTGTGTTGCACAACCATTCGCCGTCTTCGT	2754	2094	4162	2216	2236	12918	5515	5535	2.4754	1.92656	9390	4086	4106	1.83631	1.77105
NR_002881|858	TCAGAAGACGCACCGGGTGTCCATTTGCAATGTTTAGGTTAATATTCATAGCCTAAACGTTGCAAGTGGACACTTTTTTGAATTCGCACCAGCACGCTACGCATGACGTGTGTGTTGCACAACACTTCGCCGTCTTCGT	381	290	675	359	379	3186	1360	1380	3.64116	2.83384	16	7	27	0.0712401	0.0687083
NR_002881|859	TCAGAAGACGCACCGGGTCCACTTGCAATGTTTAGTTGTTAATATTCATAGCAGCTAAACGTTGCAAGTGGACTTTTTTGAATTCGCACCAGCACGCTACGCAACCAGTGTGTGTTGCACAACTGTTCGCCGTCTTCGT	2040	1551	2357	1255	1275	2785	1189	1209	0.948235	0.737992	4010	1745	1765	1.38431	1.33512
NR_002881|860	TCAGAAGACGCACCGGGAGAGGAGGTAAATGCTAGTAGTTAATATTCATAGCTACTGGCATTTGCCTCCTCTCTTTTTTGAATTCGCACCAGCACGCTACGCAGTGTGTGTGTGTTGCACATGGTTTCGCCGTCTTCGT	552	420	630	335	355	274	117	137	0.385915	0.30035	35	15	35	0.0985915	0.0950876
NR_002881|861	TCAGAAGACGCACCGGGAGGAGGTAAATGCTAGTATAGTTAATATTCATAGCTATACTGGCATTTGCCTCCTCTTTTTTGAATTCGCACCAGCACGCTACGCATGCAGTGTGTGTTGCACATGCATTCGCCGTCTTCGT	988	751	1200	639	659	0	0	20	0.030349	0.02362	26	11	31	0.047041	0.0453692
NR_002883|862	TCAGAAGACGCACCGGCAGCTAGGAAACAAAGTTTAGGTTAATATTCATAGCCTAAGCTTTGTTTCCTGGCTGTTTTTTGAATTCGCACCAGCACGCTACGCAACTGGTGTGTGTTGCACATGACTTCGCCGTCTTCGT	446	339	959	510	530	1332	569	589	1.11132	0.864919	4751	2067	2087	3.93774	3.79779
NR_002883|863	TCAGAAGACGCACCGGGCCAGGAAATAAAGCTTAGTAGTTAATATTCATAGCTGCTAAGCTTTGTTTCCTGGCTTTTTTGAATTCGCACCAGCACGCTACGCACAACGTGTGTGTTGCACATGTGTTCGCCGTCTTCGT	883	671	1481	788	808	3204	1368	1388	1.71782	1.33695	3623	1576	1596	1.97525	1.90505
NR_002883|864	TCAGAAGACGCACCGGCAGGACCTACTTGCTATAAAGGTTAATATTCATAGCCTTTGTAGCAGGTAGGTCCTGTTTTTTGAATTCGCACCAGCACGCTACGCACAGTGTGTGTGTTGCAACGTGTTTCGCCGTCTTCGT	1399	1064	1768	941	961	518	221	241	0.25078	0.195177	3068	1335	1355	1.40999	1.35988
NR_002883|865	TCAGAAGACGCACCGGGCCATTGTGGAAGAAGTGGGTGTTAATATTCATAGCATCCACTTCTTCCACAGTGGCTTTTTTGAATTCGCACCAGCACGCTACGCAGTCAGTGTGTGTTGCAACGTCATTCGCCGTCTTCGT	1562	1188	2245	1195	1215	3493	1491	1511	1.24362	0.967885	2589	1127	1147	0.944033	0.910482
NR_002883|866	TCAGAAGACGCACCGGCTCTACCGTCATGTTTAAGTAGTTAATATTCATAGCTACTTAGACATGACGGTAGAGTTTTTTGAATTCGCACCAGCACGCTACGCATGTGGTGTGTGTTGCAACGTACTTCGCCGTCTTCGT	680	517	1126	599	619	2396	1023	1043	1.68498	1.31138	2423	1054	1074	1.73506	1.67339
NR_002883|867	TCAGAAGACGCACCGGCCGTCATGTTTAAGTAGTTCAGTTAATATTCATAGCTGGACTACTTAGACATGACGGTTTTTTGAATTCGCACCAGCACGCTACGCAACACGTGTGTGTTGCAACGTTGTTCGCCGTCTTCGT	1261	959	1840	979	999	1918	819	839	0.83984	0.65363	39	17	37	0.037037	0.0357208
NR_002883|868	TCAGAAGACGCACCGGGTGGATGCTGCTATGAATGTAGTTAATATTCATAGCTGCATTCATGGCAGCATCCACTTTTTTGAATTCGCACCAGCACGCTACGCAGTCAGTGTGTGTTGCAACCAGTTTCGCCGTCTTCGT	256	195	394	210	230	910	388	408	1.77391	1.3806	2303	1002	1022	4.44348	4.28556
NR_002885|869	TCAGAAGACGCACCGGCAGCTAGGAAACAAAGTTTAGGTTAATATTCATAGCCTAAGCTTTGTTTCCTGGCTGTTTTTTGAATTCGCACCAGCACGCTACGCATGACGTGTGTGTTGCAACCACATTCGCCGTCTTCGT	1136	864	1913	1018	1038	3137	1339	1359	1.30925	1.01896	1545	672	692	0.666667	0.642974
NR_002885|870	TCAGAAGACGCACCGGGCCATTGTGGAAGAAGTGGGTGTTAATATTCATAGCATCCACTTCTTCCACAGTGGCTTTTTTGAATTCGCACCAGCACGCTACGCAACGTGTGTGTGTTGCAACCAACTTCGCCGTCTTCGT	183	139	410	218	238	5	2	22	0.092437	0.0719418	5	2	22	0.092437	0.0891518
NR_002885|871	TCAGAAGACGCACCGGGCCAGGAAATAAAGCTTAGTAGTTAATATTCATAGCTGCTAAGCTTTGTTTCCTGGCTTTTTTGAATTCGCACCAGCACGCTACGCACATGGTGTGTGTTGCAACCATGTTCGCCGTCTTCGT	384	292	426	227	247	506	216	236	0.955466	0.74362	5	2	22	0.0890688	0.0859034
NR_002885|872	TCAGAAGACGCACCGGGACTGTGTGGTAGTGAGAGGTGTTAATATTCATAGCATCTCTCATTACCACACAGTCTTTTTTGAATTCGCACCAGCACGCTACGCATGACGTGTGTGTTGCAACACGTTTCGCCGTCTTCGT	1412	1074	2416	1286	1306	4373	1867	1887	1.44487	1.12451	2479	1079	1099	0.841501	0.811594
NR_002885|873	TCAGAAGACGCACCGGGCTGAAGGCTCTTGTAACTTTGTTAATATTCATAGCAGAGTTACGAGAGCCTTCAGCTTTTTTGAATTCGCACCAGCACGCTACGCAACTGGTGTGTGTTGCAACACCATTCGCCGTCTTCGT	1042	792	1718	915	935	1848	789	809	0.865241	0.673399	4935	2147	2167	2.31765	2.23528
NR_002885|874	TCAGAAGACGCACCGGCTGAAGGCTCTTGTAACTTTAGTTAATATTCATAGCTAGAGTTACGAGAGCCTTCAGTTTTTTGAATTCGCACCAGCACGCTACGCACACAGTGTGTGTTGCAACACACTTCGCCGTCTTCGT	216	164	383	204	224	411	175	195	0.870536	0.67752	4230	1841	1861	8.30804	8.01277
NR_002885|875	TCAGAAGACGCACCGGGCTTTGGGTTTGTCATATATGGTTAATATTCATAGCCATATGTGACAAACCCAAAGCTTTTTTGAATTCGCACCAGCACGCTACGCAGTGTGTGTGTGTTGCAACACTGTTCGCCGTCTTCGT	1486	1130	1040	554	574	4	2	22	0.0383275	0.0298295	23	10	30	0.0522648	0.0504073
NR_002888|876	TCAGAAGACGCACCGGGACACTGAGATGGAGGAAGTGGTTAATATTCATAGCTACTTCCTCCATCTCGGTGTCTTTTTTGAATTCGCACCAGCACGCTACGCAACTGGTGTGTGTTGCAACTGGTTTCGCCGTCTTCGT	542	412	974	518	538	1623	693	713	1.32528	1.03144	6674	2904	2924	5.43494	5.24179
NR_002888|877	TCAGAAGACGCACCGGCCGACACTATAGAACAGAGTAGTTAATATTCATAGCTGCTCTGTTCTATGGTGTCGGTTTTTTGAATTCGCACCAGCACGCTACGCACAGTGTGTGTGTTGCAACTGCATTCGCCGTCTTCGT	534	406	485	258	278	849	362	382	1.3741	1.06943	562	245	265	0.953237	0.91936
NR_002888|878	TCAGAAGACGCACCGGCTCCAACTTCACCTTTGAAGAGTTAATATTCATAGCTCTTCAAGGGTGAGGTTGGAGTTTTTTGAATTCGCACCAGCACGCTACGCAGTACGTGTGTGTTGCAACTGACTTCGCCGTCTTCGT	565	430	766	408	428	1812	774	794	1.85514	1.44382	18	8	28	0.0654206	0.0630955
NR_002888|879	TCAGAAGACGCACCGGCCTCCTTCGTTGAATTAAAGTGTTAATATTCATAGCGCTTTAATTCGACGAAGGAGGTTTTTTGAATTCGCACCAGCACGCTACGCATGCAGTGTGTGTTGCAACTGTGTTCGCCGTCTTCGT	1154	878	1792	954	974	146	62	82	0.0841889	0.0655225	2971	1293	1313	1.34805	1.30014
NR_002888|880	TCAGAAGACGCACCGGCTCAGTAGGGAAGATGGATAAGTTAATATTCATAGCTTGTCCATCTTCCCTGCTGAGTTTTTTGAATTCGCACCAGCACGCTACGCAGTTGGTGTGTGTTGCATGGTGTTTCGCCGTCTTCGT	2448	1862	3510	1868	1888	6575	2807	2827	1.49735	1.16536	106	46	66	0.0349576	0.0337152
NR_002888|881	TCAGAAGACGCACCGGCCAACTTCACCTTTGAAGATGGTTAATATTCATAGCCATCTTCAAGGGTGAGGTTGGTTTTTTGAATTCGCACCAGCACGCTACGCATGGTGTGTGTGTTGCATGGTCATTCGCCGTCTTCGT	1772	1348	2352	1252	1272	3214	1372	1392	1.09434	0.851702	4153	1807	1827	1.43632	1.38527
NR_002888|882	TCAGAAGACGCACCGGCCTCACCTTTGAAGATGAAATGTTAATATTCATAGCGTTTCATCTTCAAGGGTGAGGTTTTTTGAATTCGCACCAGCACGCTACGCAACACGTGTGTGTTGCATGGTACTTCGCCGTCTTCGT	483	367	1031	549	569	1977	844	864	1.51845	1.18178	2305	1003	1023	1.79789	1.73399
NR_002889|883	TCAGAAGACGCACCGGCCCTTGATTCTGCTAGAAAGGGTTAATATTCATAGCTCTTTCTGGCAGAATCAAGGGTTTTTTGAATTCGCACCAGCACGCTACGCACACAGTGTGTGTTGCATGGTTGTTCGCCGTCTTCGT	2987	2271	2910	1549	1569	3267	1395	1415	0.901848	0.70189	2616	1138	1158	0.73805	0.71182
NR_002889|884	TCAGAAGACGCACCGGCCCACATGGTTTCTGAAGTTAGTTAATATTCATAGCTAGCTTCAGAAGCCATGTGGGTTTTTTGAATTCGCACCAGCACGCTACGCATGGTGTGTGTGTTGCATGCAGTTTCGCCGTCTTCGT	825	627	1318	702	722	1869	798	818	1.13296	0.881763	34	15	35	0.0484765	0.0467536
NR_002889|885	TCAGAAGACGCACCGGCCACATGGTTTCTGAAGTTAAGTTAATATTCATAGCTTAGCTTCAGAAGCCATGTGGTTTTTTGAATTCGCACCAGCACGCTACGCAACCAGTGTGTGTTGCATGCACATTCGCCGTCTTCGT	1127	857	1098	584	604	3155	1347	1367	2.26325	1.76144	576	251	271	0.448675	0.43273
NR_002889|886	TCAGAAGACGCACCGGCCTTGATTCTGCTAGAAAGATGTTAATATTCATAGCATCTTTCTGGCAGAATCAAGGTTTTTTGAATTCGCACCAGCACGCTACGCACATGGTGTGTGTTGCATGCAACTTCGCCGTCTTCGT	615	468	956	509	529	1297	554	574	1.08507	0.844485	2040	888	908	1.71645	1.65544
NR_002889|887	TCAGAAGACGCACCGGCCTGGTGTGAGTATTCTTGGGGTTAATATTCATAGCTCCAAGAATGCTCACACCAGGTTTTTTGAATTCGCACCAGCACGCTACGCAGTACGTGTGTGTTGCATGCATGTTCGCCGTCTTCGT	1501	1141	2893	1540	1560	7055	3012	3032	1.94359	1.51266	6658	2897	2917	1.86987	1.80342
NR_002889|888	TCAGAAGACGCACCGGCTGGTGTGAGTATTCTTGGGTGTTAATATTCATAGCATCCAAGAATGCTCACACCAGTTTTTTGAATTCGCACCAGCACGCTACGCAACCAGTGTGTGTTGCATGACGTTTCGCCGTCTTCGT	1000	760	1253	667	687	1887	806	826	1.20233	0.935748	3660	1593	1613	2.34789	2.26445
NR_002889|889	TCAGAAGACGCACCGGGCCCTTGGTTCTGCTAGAAAGGTTAATATTCATAGCCTTTCTGGCAGAATCAAGGGCTTTTTTGAATTCGCACCAGCACGCTACGCACAACGTGTGTGTTGCATGACCATTCGCCGTCTTCGT	1187	903	1469	782	802	793	339	359	0.447631	0.348382	53	23	43	0.053616	0.0517105
NR_002890|890	TCAGAAGACGCACCGGCCTGGAGAAATCTGCTAAGTAGTTAATATTCATAGCTACTTGGCAGGTTTCTCCAGGTTTTTTGAATTCGCACCAGCACGCTACGCAGTGTGTGTGTGTTGCATGACACTTCGCCGTCTTCGT	498	379	626	333	353	56	24	44	0.124646	0.0970094	11	5	25	0.0708215	0.0683046
NR_002890|891	TCAGAAGACGCACCGGCCTGCTAAGTATGATGATATCGTTAATATTCATAGCGATGTCATCATACTTGGCAGGTTTTTTGAATTCGCACCAGCACGCTACGCATGTGGTGTGTGTTGCATGACTGTTCGCCGTCTTCGT	1370	1042	1659	883	903	741	316	336	0.372093	0.289592	2449	1066	1086	1.20266	1.15992
NR_002890|892	TCAGAAGACGCACCGGGCTGGCATTGCTCTTAATGATGTTAATATTCATAGCGTCATTGAGAGCAATGCCAGCTTTTTTGAATTCGCACCAGCACGCTACGCACAACGTGTGTGTTGCATGTGGTTTCGCCGTCTTCGT	401	305	717	382	402	565	241	261	0.649254	0.505301	10	4	24	0.0597015	0.0575797
NR_002890|893	TCAGAAGACGCACCGGCAGTGGTAAAGTGGAGGTTGTGTTAATATTCATAGCACAATCTCCACTTTGCCACTGTTTTTTGAATTCGCACCAGCACGCTACGCAGTTGGTGTGTGTTGCATGTGCATTCGCCGTCTTCGT	1894	1440	3169	1687	1707	1837	784	804	0.471002	0.366571	4601	2002	2022	1.18453	1.14244
NR_002890|894	TCAGAAGACGCACCGGGTGGTAAAGTGGAGGTTGTTGGTTAATATTCATAGCCAACAATCTCCACTTTGCCACTTTTTTGAATTCGCACCAGCACGCTACGCATGCAGTGTGTGTTGCATGTGACTTCGCCGTCTTCGT	156	119	283	151	171	474	202	222	1.29825	1.0104	8	3	23	0.134503	0.129723
NR_002890|895	TCAGAAGACGCACCGGCAGCAGTAGTAGCAGATTATTGTTAATATTCATAGCAATAGTCTGCTGCTACTGCTGTTTTTTGAATTCGCACCAGCACGCTACGCAACGTGTGTGTGTTGCATGTGTGTTCGCCGTCTTCGT	1467	1116	931	496	516	730	312	332	0.643411	0.500754	13	6	26	0.0503876	0.0485968
NR_002890|896	TCAGAAGACGCACCGGGCAGTGGTAAAGTGGAGGTTGGTTAATATTCATAGCCAATCTCCACTTTGCCACTGCTTTTTTGAATTCGCACCAGCACGCTACGCAGTGTGTGTGTGTTGACGTGTGTTTCGCCGTCTTCGT	540	411	939	500	520	541	231	251	0.482692	0.37567	2108	917	937	1.80192	1.73788
NR_002891|897	TCAGAAGACGCACCGGGCCAGAGATCTTGGAAATGGGGTTAATATTCATAGCCTCATTTCCAGGATCTCTGGCTTTTTTGAATTCGCACCAGCACGCTACGCATGCAGTGTGTGTTGACGTGTCATTCGCCGTCTTCGT	1413	1075	1801	959	979	572	244	264	0.269663	0.209873	40	17	37	0.0377937	0.0364505
NR_002891|898	TCAGAAGACGCACCGGCCTGGTAAGTTTACACAGTATGTTAATATTCATAGCATGCTGTGTAAACTTGCCAGGTTTTTTGAATTCGCACCAGCACGCTACGCAACTGGTGTGTGTTGACGTGTACTTCGCCGTCTTCGT	386	294	457	243	263	0	0	20	0.0760456	0.0591848	9	4	24	0.0912548	0.0880116
NR_002891|899	TCAGAAGACGCACCGGCCTGATGTAGTGCACAGTATTGTTAATATTCATAGCAATGCTGTGCACTGCATCAGGTTTTTTGAATTCGCACCAGCACGCTACGCACAACGTGTGTGTTGACGTGTTGTTCGCCGTCTTCGT	2648	2014	3348	1782	1802	2263	966	986	0.54717	0.425851	92	40	60	0.0332963	0.032113
NR_002891|900	TCAGAAGACGCACCGGGCAGTGCACAGTATTTGTAACGTTAATATTCATAGCGTTGCAAATGCTGTGCACTGCTTTTTTGAATTCGCACCAGCACGCTACGCATGCAGTGTGTGTTGACGTCAGTTTCGCCGTCTTCGT	231	176	207	110	130	858	366	386	2.96923	2.31089	5	2	22	0.169231	0.163216
NR_002891|901	TCAGAAGACGCACCGGCACCTGGGAAGTTTGTCTTAAGTTAATATTCATAGCTTGAGACAGACTTCCCAGGTGTTTTTTGAATTCGCACCAGCACGCTACGCAACACGTGTGTGTTGACGTCACATTCGCCGTCTTCGT	1896	1442	1817	967	987	1009	431	451	0.45694	0.355627	35	15	35	0.035461	0.0342007
NR_002891|902	TCAGAAGACGCACCGGCCTGTGGAATGTGTAGGGTTGGTTAATATTCATAGCTAACCCTACACGTTCCACAGGTTTTTTGAATTCGCACCAGCACGCTACGCACAGTGTGTGTGTTGACGTCAACTTCGCCGTCTTCGT	329	250	465	248	268	435	186	206	0.768657	0.59823	2556	1112	1132	4.22388	4.07377
NR_002891|903	TCAGAAGACGCACCGGCCTGGGAAGTTTGTCTTAAGAGTTAATATTCATAGCTCTTGAGACAGACTTCCCAGGTTTTTTGAATTCGCACCAGCACGCTACGCAGTTGGTGTGTGTTGACGTCATGTTCGCCGTCTTCGT	933	710	1386	738	758	298	127	147	0.193931	0.150933	447	195	215	0.283641	0.273561
NR_002896|904	TCAGAAGACGCACCGGCCGTACTAGGAAAGTTGAAGTGTTAATATTCATAGCGCTTCAACTTTCCTGGTACGGTTTTTTGAATTCGCACCAGCACGCTACGCAACACGTGTGTGTTGACGTACGTTTCGCCGTCTTCGT	980	745	981	522	542	0	0	20	0.0369004	0.0287188	27	12	32	0.0590406	0.0569423
NR_002896|905	TCAGAAGACGCACCGGCGTACTAGGAAAGTTGAAGTAGTTAATATTCATAGCTGCTTCAACTTTCCTGGTACGTTTTTTGAATTCGCACCAGCACGCTACGCACATGGTGTGTGTTGACGTACCATTCGCCGTCTTCGT	2491	1894	3322	1768	1788	3130	1336	1356	0.758389	0.590239	4283	1864	1884	1.05369	1.01624
NR_002896|906	TCAGAAGACGCACCGGCAGGCATTTAAAGGTTCTGTTGTTAATATTCATAGCAACAGAACCTTTGAATGCCTGTTTTTTGAATTCGCACCAGCACGCTACGCAGTCAGTGTGTGTTGACGTACACTTCGCCGTCTTCGT	597	454	965	514	534	1055	450	470	0.88015	0.685003	915	398	418	0.782772	0.754952
NR_002896|907	TCAGAAGACGCACCGGGCAGTGTCATATTTGTGGGTTGTTAATATTCATAGCAACCCACAAGTATGGCACTGCTTTTTTGAATTCGCACCAGCACGCTACGCATGGTGTGTGTGTTGACGTACTGTTCGCCGTCTTCGT	611	465	533	284	304	559	239	259	0.851974	0.663074	16	7	27	0.0888158	0.0856593
NR_002896|908	TCAGAAGACGCACCGGGCTGTGACAATATGAAGAGTTGTTAATATTCATAGCAACTCTTCATGTTGTCACAGCTTTTTTGAATTCGCACCAGCACGCTACGCACATGGTGTGTGTTGACGTTGGTTTCGCCGTCTTCGT	375	285	778	414	434	827	353	373	0.859447	0.66889	2338	1017	1037	2.3894	2.30448
NR_002896|909	TCAGAAGACGCACCGGCAGTGTCATATTTGTGGGTTTGTTAATATTCATAGCAAACCCACAAGTATGGCACTGTTTTTTGAATTCGCACCAGCACGCTACGCAGTGTGTGTGTGTTGACGTTGCATTCGCCGTCTTCGT	1568	1192	2206	1174	1194	2636	1125	1145	0.958961	0.74634	48	21	41	0.0343384	0.033118
NR_002896|910	TCAGAAGACGCACCGGGTGTGTCTGGTTGAGAATAAAGTTAATATTCATAGCTTTGTTCTCAGCCAGACACACTTTTTTGAATTCGCACCAGCACGCTACGCATGACGTGTGTGTTGACGTTGACTTCGCCGTCTTCGT	268	204	356	190	210	0	0	20	0.0952381	0.0741219	13	6	26	0.12381	0.119409
NR_002926|911	TCAGAAGACGCACCGGCCACTGCTTTGAATCTGTTTAGTTAATATTCATAGCTAGACAGATTCAAGGCAGTGGTTTTTTGAATTCGCACCAGCACGCTACGCAACCAGTGTGTGTTGACGTTGTGTTCGCCGTCTTCGT	600	456	1033	550	570	402	172	192	0.336842	0.262157	2208	961	981	1.72105	1.65989
NR_002926|912	TCAGAAGACGCACCGGGCCTTGAACAAGAAACTATACGTTAATATTCATAGCGTATGGTTTCTTGTTCAAGGCTTTTTTGAATTCGCACCAGCACGCTACGCACATGGTGTGTGTTGACCAGTGTTTCGCCGTCTTCGT	1512	1150	2679	1426	1446	4114	1756	1776	1.22822	0.955896	4239	1845	1865	1.28976	1.24393
NR_002926|913	TCAGAAGACGCACCGGGCTGTGTTACTCATGATTGTTGTTAATATTCATAGCAACAGTCATGAGTAACACAGCTTTTTTGAATTCGCACCAGCACGCTACGCAGTGTGTGTGTGTTGACCAGTCATTCGCCGTCTTCGT	2127	1618	3055	1626	1646	3822	1632	1652	1.00365	0.781117	1629	709	729	0.442892	0.427152
NR_002926|914	TCAGAAGACGCACCGGGTGGATGTGGTACTAAGTTATGTTAATATTCATAGCGTAACTTAGTACCACATCCACTTTTTTGAATTCGCACCAGCACGCTACGCATGACGTGTGTGTTGACCAGTACTTCGCCGTCTTCGT	221	168	267	142	162	637	272	292	1.80247	1.40283	2073	902	922	5.69136	5.48909
NR_002926|915	TCAGAAGACGCACCGGCACCTGTTCTGTAAACTAGAAGTTAATATTCATAGCTTCTGGTTTGCAGAACAGGTGTTTTTTGAATTCGCACCAGCACGCTACGCAACCAGTGTGTGTTGACCAGTTGTTCGCCGTCTTCGT	3626	2757	4919	2618	2638	3892	1662	1682	0.637604	0.496235	5634	2452	2472	0.937074	0.90377
NR_002926|916	TCAGAAGACGCACCGGCCTGTTCTGCAAATCAGAATTGTTAATATTCATAGCAGTTCTGGTTTGCAGAACAGGTTTTTTGAATTCGCACCAGCACGCTACGCAGTGTGTGTGTGTTGACCACAGTTTCGCCGTCTTCGT	1123	854	979	521	541	2651	1132	1152	2.12939	1.65726	18	8	28	0.051756	0.0499166
NR_002926|917	TCAGAAGACGCACCGGGCTGTGTCAGTGTGATAAAGTGTTAATATTCATAGCGCTTTATCGCACTGACACAGCTTTTTTGAATTCGCACCAGCACGCTACGCATGCAGTGTGTGTTGACCACACATTCGCCGTCTTCGT	945	719	647	344	364	227	97	117	0.321429	0.250161	1856	808	828	2.27473	2.19388
NR_002928|918	TCAGAAGACGCACCGGCTGGTAGTGTGCTTTCTTTGGGTTAATATTCATAGCCCAAAGAAAGCACACTGCCAGTTTTTTGAATTCGCACCAGCACGCTACGCAACTGGTGTGTGTTGACCACAACTTCGCCGTCTTCGT	410	312	704	375	395	553	236	256	0.648101	0.504404	12	5	25	0.0632911	0.0610418
NR_002928|919	TCAGAAGACGCACCGGGACCAGGATGGCTTTGATTTAGTTAATATTCATAGCGAAGTCAAAGCCATCCTGGTCTTTTTTGAATTCGCACCAGCACGCTACGCACAACGTGTGTGTTGACCACATGTTCGCCGTCTTCGT	1790	1361	3700	1970	1990	5638	2407	2427	1.2196	0.949189	2973	1294	1314	0.660302	0.636835
NR_002928|920	TCAGAAGACGCACCGGCCAGGGTGGCTTTGATTTCTGGTTAATATTCATAGCCAGAAGTCAAAGCCATCCTGGTTTTTTGAATTCGCACCAGCACGCTACGCATGCAGTGTGTGTTGACCAACGTTTCGCCGTCTTCGT	780	593	1825	971	991	492	210	230	0.232089	0.18063	38	17	37	0.037336	0.0360091
NR_002928|921	TCAGAAGACGCACCGGGCTCAGTGATTATGAGGATTAGTTAATATTCATAGCTAGTCCTCATAATCGCTGAGCTTTTTTGAATTCGCACCAGCACGCTACGCAACACGTGTGTGTTGACCAACCATTCGCCGTCTTCGT	1423	1082	2655	1413	1433	353	151	171	0.11933	0.0928722	8408	3659	3679	2.56734	2.4761
NR_002928|922	TCAGAAGACGCACCGGGTGGCTGTCATCATTGTTTGTGTTAATATTCATAGCACAAGCAATGGTGACAGCCACTTTTTTGAATTCGCACCAGCACGCTACGCACAGTGTGTGTGTTGACCAACACTTCGCCGTCTTCGT	260	198	242	129	149	580	248	268	1.79866	1.39986	3	1	21	0.14094	0.135931
NR_002928|923	TCAGAAGACGCACCGGGCTGTCATCATTGTTTGTTGAGTTAATATTCATAGCTCAACAAGCAATGGTGACAGCTTTTTTGAATTCGCACCAGCACGCTACGCAGTTGGTGTGTGTTGACCAACTGTTCGCCGTCTTCGT	1008	767	1579	841	861	1458	622	642	0.745645	0.58032	1278	556	576	0.66899	0.645214
NR_002928|924	TCAGAAGACGCACCGGGCAGTTCTAGGAATCACTTTAGTTAATATTCATAGCTAAGGTGGTTCCTAGAACTGCTTTTTTGAATTCGCACCAGCACGCTACGCAACACGTGTGTGTTGACCATGGTTTCGCCGTCTTCGT	266	202	413	220	240	0	0	20	0.0833333	0.0648567	12	5	25	0.104167	0.100465
NR_003100|925	TCAGAAGACGCACCGGCGCTTCTCTTTATCACATATGGTTAATATTCATAGCCATGTGTGATAAAGGGAAGCGTTTTTTGAATTCGCACCAGCACGCTACGCACATGGTGTGTGTTGACCATGCATTCGCCGTCTTCGT	1910	1452	2535	1349	1369	3990	1703	1723	1.25858	0.97953	3917	1704	1724	1.25931	1.21456
NR_003100|926	TCAGAAGACGCACCGGGTGTGGGTCATCAATTTGTGTGTTAATATTCATAGCACACGAATTGGTGACCCACACTTTTTTGAATTCGCACCAGCACGCTACGCAGTCAGTGTGTGTTGACCATGACTTCGCCGTCTTCGT	276	210	545	290	310	5	2	22	0.0709677	0.0552328	9	4	24	0.0774194	0.0746679
NR_003100|927	TCAGAAGACGCACCGGGAGTGGCTTTCTGGGAACTTTGTTAATATTCATAGCAGAGTTTCCAGAAAGCCACTCTTTTTTGAATTCGCACCAGCACGCTACGCATGGTGTGTGTGTTGACCATGTGTTCGCCGTCTTCGT	1109	843	1722	917	937	1538	657	677	0.722519	0.562322	2939	1279	1299	1.38634	1.33707
NR_003100|928	TCAGAAGACGCACCGGGTCAGCTCAGAATTAATGTGAGTTAATATTCATAGCTCACATTGATTCTGAGCTGACTTTTTTGAATTCGCACCAGCACGCTACGCATGACGTGTGTGTTGACACGTGTTTCGCCGTCTTCGT	1162	884	2175	1158	1178	1194	510	530	0.449915	0.35016	2558	1113	1133	0.9618	0.927618
NR_003100|929	TCAGAAGACGCACCGGCGTCCTTTCTGTGTGGGAGATGTTAATATTCATAGCATTTCCCACATAGAAAGGACGTTTTTTGAATTCGCACCAGCACGCTACGCAACTGGTGTGTGTTGACACGTCATTCGCCGTCTTCGT	1732	1317	2501	1331	1351	3777	1612	1632	1.20799	0.940157	3455	1503	1523	1.12731	1.08725
NR_003100|930	TCAGAAGACGCACCGGCTGCTGTCATTAGATATGAAGGTTAATATTCATAGCCTTCATATCTGATGACAGCAGTTTTTTGAATTCGCACCAGCACGCTACGCACACAGTGTGTGTTGACACGTACTTCGCCGTCTTCGT	463	352	955	508	528	1734	740	760	1.43939	1.12025	1764	768	788	1.49242	1.43938
NR_003100|931	TCAGAAGACGCACCGGGACTGCAGTCTAAAGATCTTAGTTAATATTCATAGCTGAGATCTTTGGACTGCAGTCTTTTTTGAATTCGCACCAGCACGCTACGCAGTGTGTGTGTGTTGACACGTTGTTCGCCGTCTTCGT	2510	1909	3173	1689	1709	4792	2046	2066	1.20889	0.940858	2039	887	907	0.53072	0.511858
NR_003107|932	TCAGAAGACGCACCGGCTCGTAGAGGATGTCATTGTTGTTAATATTCATAGCAACAGTGACATCCTCTGCGAGTTTTTTGAATTCGCACCAGCACGCTACGCAACTGGTGTGTGTTGACACCAGTTTCGCCGTCTTCGT	658	500	1448	771	791	941	402	422	0.533502	0.415214	35	15	35	0.0442478	0.0426752
NR_003107|933	TCAGAAGACGCACCGGCGCAGAGGATGTCATTGTTGGGTTAATATTCATAGCTCAACAGTGACATCCTCTGCGTTTTTTGAATTCGCACCAGCACGCTACGCACAGTGTGTGTGTTGACACCACATTCGCCGTCTTCGT	1395	1061	2304	1226	1246	2285	976	996	0.799358	0.622124	49	21	41	0.0329053	0.0317359
NR_003107|934	TCAGAAGACGCACCGGCGTACCACACAGGTTCTTTATGTTAATATTCATAGCGTAAAGGACCTGTGTGGTACGTTTTTTGAATTCGCACCAGCACGCTACGCAGTACGTGTGTGTTGACACCAACTTCGCCGTCTTCGT	492	374	584	311	331	841	359	379	1.14502	0.891142	11	5	25	0.0755287	0.0728444
NR_003107|935	TCAGAAGACGCACCGGGCTTCTGGGAGTTATGAGATAGTTAATATTCATAGCTGTCTCATAGCTCCCAGAAGCTTTTTTGAATTCGCACCAGCACGCTACGCATGCAGTGTGTGTTGACACCATGTTCGCCGTCTTCGT	813	618	1507	802	822	3960	1691	1711	2.08151	1.62	474	206	226	0.274939	0.265168
NR_003107|936	TCAGAAGACGCACCGGCTGGGAGTTATGAGACAGTATGTTAATATTCATAGCATGCTGTCTCATAGCTCCCAGTTTTTTGAATTCGCACCAGCACGCTACGCACAGTGTGTGTGTTGACACACGTTTCGCCGTCTTCGT	700	532	973	518	538	1133	484	504	0.936803	0.729095	23	10	30	0.0557621	0.0537803
NR_003107|937	TCAGAAGACGCACCGGCAGCCCTTGTTCAAATAATGTGTTAATATTCATAGCGCATTATTTGAACAAGGGCTGTTTTTTGAATTCGCACCAGCACGCTACGCAGTCAGTGTGTGTTGACACACCATTCGCCGTCTTCGT	2209	1680	1894	1008	1028	1774	757	777	0.755837	0.588252	744	324	344	0.33463	0.322738
NR_003107|938	TCAGAAGACGCACCGGGAGCTATGAGACAGTATTGTAGTTAATATTCATAGCTACAATGCTGTCTCATAGCTCTTTTTTGAATTCGCACCAGCACGCTACGCATGTGGTGTGTGTTGACACACACTTCGCCGTCTTCGT	280	213	523	278	298	1220	521	541	1.81544	1.41292	7	3	23	0.0771812	0.0744382
NR_003145|939	TCAGAAGACGCACCGGGCCATGCATATGGACATCTAAGTTAATATTCATAGCTTGGATGTCCATGTGCATGGCTTTTTTGAATTCGCACCAGCACGCTACGCAACACGTGTGTGTTGACACACTGTTCGCCGTCTTCGT	910	692	1787	951	971	1744	745	765	0.787848	0.613166	41	18	38	0.0391349	0.0377441
NR_003145|940	TCAGAAGACGCACCGGCCTCTGATTCTAGGTACTATAGTTAATATTCATAGCTATGGTACCTGGAATCAGAGGTTTTTTGAATTCGCACCAGCACGCTACGCAGTCAGTGTGTGTTGACACTGGTTTCGCCGTCTTCGT	527	401	597	318	338	1103	471	491	1.45266	1.13058	3689	1605	1625	4.80769	4.63683
NR_003145|941	TCAGAAGACGCACCGGCGTGGGATTCTTTCTCTAGAAGTTAATATTCATAGCTTCTGGAGGAAGAATCCCACGTTTTTTGAATTCGCACCAGCACGCTACGCATGACGTGTGTGTTGACACTGCATTCGCCGTCTTCGT	1446	1100	1966	1047	1067	2405	1027	1047	0.981256	0.763692	5077	2209	2229	2.08903	2.01479
NR_003145|942	TCAGAAGACGCACCGGGTGGGATTCTTTCTCTAGAATGTTAATATTCATAGCATTCTGGAGGAAGAATCCCACTTTTTTGAATTCGCACCAGCACGCTACGCAACGTGTGTGTGTTGACACTGACTTCGCCGTCTTCGT	125	95	222	118	138	0	0	20	0.144928	0.112794	1	0	20	0.144928	0.139777
NR_003145|943	TCAGAAGACGCACCGGCGTGCATGTATCTTTAGAAGAGTTAATATTCATAGCTCTTCTGAAGATGCATGCACGTTTTTTGAATTCGCACCAGCACGCTACGCACATGGTGTGTGTTGACACTGTGTTCGCCGTCTTCGT	1303	991	1688	899	919	3243	1384	1404	1.52775	1.18902	53	23	43	0.04679	0.0451271
NR_003145|944	TCAGAAGACGCACCGGCTGATTCCAGGTACCATATAAGTTAATATTCATAGCTTGTATGGTACCTGGAATCAGTTTTTTGAATTCGCACCAGCACGCTACGCAACCAGTGTGTGTTGACTGGTGTTTCGCCGTCTTCGT	1161	883	1919	1022	1042	1331	568	588	0.564299	0.439183	34	15	35	0.0335893	0.0323955
NR_003145|945	TCAGAAGACGCACCGGGCTTGCAGGATCCTTTGATTTGTTAATATTCATAGCGAATCAGAGGATCCTGCAAGCTTTTTTGAATTCGCACCAGCACGCTACGCACAACGTGTGTGTTGACTGGTCATTCGCCGTCTTCGT	3270	2487	3372	1795	1815	1311	560	580	0.319559	0.248707	1298	565	585	0.322314	0.310859
NR_003146|946	TCAGAAGACGCACCGGCTCTTCAAGAGGAATTATTGAGTTAATATTCATAGCTCAATGATTCCTCTTGAAGAGTTTTTTGAATTCGCACCAGCACGCTACGCAGTGTGTGTGTGTTGACTGGTACTTCGCCGTCTTCGT	825	627	1185	631	651	1858	793	813	1.24885	0.971953	3117	1356	1376	2.11367	2.03855
NR_003146|947	TCAGAAGACGCACCGGGCCTGAATGGGATCTATAGAAGTTAATATTCATAGCTTCTGTAGGTCCCATTCAGGCTTTTTTGAATTCGCACCAGCACGCTACGCATGTGGTGTGTGTTGACTGGTTGTTCGCCGTCTTCGT	1531	1164	1874	998	1018	70	30	50	0.0491159	0.0382259	581	253	273	0.268173	0.258642
NR_003146|948	TCAGAAGACGCACCGGCCTGAATGGGATCTATAGAAAGTTAATATTCATAGCTTTCTGTAGGTCCCATTCAGGTTTTTTGAATTCGCACCAGCACGCTACGCACAACGTGTGTGTTGACTGCAGTTTCGCCGTCTTCGT	980	745	1135	604	624	1004	429	449	0.719551	0.560012	25	11	31	0.0496795	0.0479139
NR_003146|949	TCAGAAGACGCACCGGCCAGAAGGTTCTTCTCTTTAAGTTAATATTCATAGCTTGAAGAGAAGAGCCTTCTGGTTTTTTGAATTCGCACCAGCACGCTACGCAGTTGGTGTGTGTTGACTGCACATTCGCCGTCTTCGT	662	503	1420	756	776	790	337	357	0.460052	0.358049	1241	540	560	0.721649	0.696002
NR_003146|950	TCAGAAGACGCACCGGGACCTACAGAAAGGGTTATTTGTTAATATTCATAGCAAATGACCCTTTCTGTAGGTCTTTTTTGAATTCGCACCAGCACGCTACGCATGCAGTGTGTGTTGACTGCAACTTCGCCGTCTTCGT	446	339	515	274	294	1433	612	632	2.14966	1.67304	2102	915	935	3.18027	3.06725
NR_003146|951	TCAGAAGACGCACCGGGCTCTTCTCTTTAAGAGGAATGTTAATATTCATAGCATTCCTCTTGAAGAGAAGAGCTTTTTTGAATTCGCACCAGCACGCTACGCAACGTGTGTGTGTTGACTGCATGTTCGCCGTCTTCGT	826	628	1181	629	649	981	419	439	0.676425	0.526448	1679	731	751	1.15716	1.11604
NR_003146|952	TCAGAAGACGCACCGGCTCTTCTCTTCAAGAGGAATTGTTAATATTCATAGCGATTCCTCTTGAAGAGAAGAGTTTTTTGAATTCGCACCAGCACGCTACGCAGTTGGTGTGTGTTGACTGACGTTTCGCCGTCTTCGT	2142	1629	3874	2062	2082	4067	1736	1756	0.84342	0.656417	1251	544	564	0.270893	0.261266
NR_003185|953	TCAGAAGACGCACCGGGCTGCATTGCTTTGTATTTCAGTTAATATTCATAGCTGGAATACAAAGCGATGCAGCTTTTTTGAATTCGCACCAGCACGCTACGCATGGTGTGTGTGTTGACTGACCATTCGCCGTCTTCGT	997	758	1887	1004	1024	4359	1861	1881	1.83691	1.42963	184	80	100	0.0976562	0.0941856
NR_003185|954	TCAGAAGACGCACCGGGCTCGGAGGGAAGATTAGATGGTTAATATTCATAGCCATCTGATCTTCCCTCTGAGCTTTTTTGAATTCGCACCAGCACGCTACGCAACACGTGTGTGTTGACTGACACTTCGCCGTCTTCGT	228	173	425	226	246	24	10	30	0.121951	0.0949122	8	3	23	0.0934959	0.0901731
NR_003185|955	TCAGAAGACGCACCGGGCAACACCTCTATCTTCTATTGTTAATATTCATAGCAATGGAAGATGGAGGTGTTGCTTTTTTGAATTCGCACCAGCACGCTACGCACACAGTGTGTGTTGACTGACTGTTCGCCGTCTTCGT	495	376	421	224	244	1234	527	547	2.2418	1.74475	1086	473	493	2.02049	1.94868
NR_003185|956	TCAGAAGACGCACCGGGCAAAGTGCCTAGAGTCTTATGTTAATATTCATAGCATAGGACTCTGGGCACTTTGCTTTTTTGAATTCGCACCAGCACGCTACGCATGGTGTGTGTGTTGACTGTGGTTTCGCCGTCTTCGT	210	160	400	213	233	1	0	20	0.0858369	0.0668051	2	1	21	0.0901288	0.0869256
NR_003185|957	TCAGAAGACGCACCGGCCTGAGATTTCAGCATTATGTGTTAATATTCATAGCACATAGTGCTGAAATCTCAGGTTTTTTGAATTCGCACCAGCACGCTACGCAACCAGTGTGTGTTGACTGTGCATTCGCCGTCTTCGT	1451	1103	1923	1024	1044	2629	1122	1142	1.09387	0.851337	2784	1211	1231	1.17912	1.13721
NR_003185|958	TCAGAAGACGCACCGGCCTCCATCTTCCATTTAAATCGTTAATATTCATAGCGGTTTAAATGGAAGATGGAGGTTTTTTGAATTCGCACCAGCACGCTACGCACATGGTGTGTGTTGACTGTGACTTCGCCGTCTTCGT	345	262	425	226	246	1116	476	496	2.01626	1.56921	11	5	25	0.101626	0.0980143
NR_003185|959	TCAGAAGACGCACCGGCTCAGTTATGCCAGTAGAAATGTTAATATTCATAGCATTTCTGCTGGCATGACTGAGTTTTTTGAATTCGCACCAGCACGCTACGCAGTACGTGTGTGTTGACTGTGTGTTCGCCGTCTTCGT	1684	1281	3248	1729	1749	4926	2103	2123	1.21384	0.944704	3483	1516	1536	0.878216	0.847005
NR_003188|960	TCAGAAGACGCACCGGCCAGGAGGTTCATAGATCTTTGTTAATATTCATAGCAGAGATCTGTGAACCTCCTGGTTTTTTGAATTCGCACCAGCACGCTACGCACACAGTGTGTGTTGTGGTGTGTTTCGCCGTCTTCGT	934	710	1477	786	806	2426	1036	1056	1.31017	1.01968	3117	1356	1376	1.7072	1.64652
NR_003188|961	TCAGAAGACGCACCGGCCTGGGTAAGATATACATTTGGTTAATATTCATAGCCAAGTGTGTATCTTACCCAGGTTTTTTGAATTCGCACCAGCACGCTACGCAGTACGTGTGTGTTGTGGTGTCATTCGCCGTCTTCGT	2824	2148	2528	1346	1366	3343	1427	1447	1.0593	0.82443	5203	2264	2284	1.67204	1.61261
NR_003188|962	TCAGAAGACGCACCGGGTGCGGTATGTGAGGAGTGTGGTTAATATTCATAGCTACACTCTTCACATACCGCACTTTTTTGAATTCGCACCAGCACGCTACGCATGGTGTGTGTGTTGTGGTGTACTTCGCCGTCTTCGT	185	141	88	47	67	522	223	243	3.62687	2.82272	2	1	21	0.313433	0.302294
NR_003188|963	TCAGAAGACGCACCGGCCGTTTCCTATAATGCTTTGTGTTAATATTCATAGCACAAAGCATTATGGGAAACGGTTTTTTGAATTCGCACCAGCACGCTACGCAACTGGTGTGTGTTGTGGTGTTGTTCGCCGTCTTCGT	1533	1166	2695	1435	1455	1916	818	838	0.575945	0.448246	1232	536	556	0.382131	0.36855
NR_003188|964	TCAGAAGACGCACCGGCTGTGATCCTAGAGAGTTAATGTTAATATTCATAGCGTTAACTCTCTGGGATCACAGTTTTTTGAATTCGCACCAGCACGCTACGCAGTACGTGTGTGTTGTGGTCAGTTTCGCCGTCTTCGT	815	620	1216	647	667	2981	1273	1293	1.93853	1.50872	31	13	33	0.0494753	0.0477169
NR_003188|965	TCAGAAGACGCACCGGGCTCTGAGGGTTTCTGGAGGAGTTAATATTCATAGCTTCTCCAGAAACCTTCAGAGCTTTTTTGAATTCGCACCAGCACGCTACGCATGTGGTGTGTGTTGTGGTCACATTCGCCGTCTTCGT	627	477	1093	582	602	936	400	420	0.697674	0.542986	24	10	30	0.0498339	0.0480628
NR_003188|966	TCAGAAGACGCACCGGCGTTTCCTATAATGCTTTGTTGTTAATATTCATAGCAACAAAGCATTATGGGAAACGTTTTTTGAATTCGCACCAGCACGCTACGCAACCAGTGTGTGTTGTGGTCAACTTCGCCGTCTTCGT	609	463	1024	545	565	1012	432	452	0.8	0.622624	1304	567	587	1.03894	1.00201
NR_003202|967	TCAGAAGACGCACCGGCCAGATTCGCATTATTTGAGTGTTAATATTCATAGCACTCAAATGATGCGAGTCTGGTTTTTTGAATTCGCACCAGCACGCTACGCACAGTGTGTGTGTTGTGGTCATGTTCGCCGTCTTCGT	501	381	572	304	324	1051	449	469	1.44753	1.12658	3840	1671	1691	5.21914	5.03365
NR_003202|968	TCAGAAGACGCACCGGGCTGAGTGGTATCATAGTCTTGTTAATATTCATAGCAAGACTGTGATGCCACTCAGCTTTTTTGAATTCGCACCAGCACGCTACGCATGTGGTGTGTGTTGTGGTACGTTTCGCCGTCTTCGT	694	528	716	381	401	1902	812	832	2.07481	1.61479	2115	920	940	2.34414	2.26083
NR_003202|969	TCAGAAGACGCACCGGCTGGCTTGAAGAAGTTGTGTGGTTAATATTCATAGCCACACAATTTCTTCGAGCCAGTTTTTTGAATTCGCACCAGCACGCTACGCAACGTGTGTGTGTTGTGGTACCATTCGCCGTCTTCGT	1374	1045	1962	1044	1064	2092	893	913	0.858083	0.667828	2331	1014	1034	0.971805	0.937267
NR_003202|970	TCAGAAGACGCACCGGCCGGATGATCTATCTCTTATGGTTAATATTCATAGCCATGAGAGATGGATCATCCGGTTTTTTGAATTCGCACCAGCACGCTACGCACAACGTGTGTGTTGTGGTACACTTCGCCGTCTTCGT	265	202	472	251	271	4	2	22	0.0811808	0.0631814	8	3	23	0.0848708	0.0818546
NR_003202|971	TCAGAAGACGCACCGGGCTGTGACTTGGATAGATATCGTTAATATTCATAGCGGTATCTATCCAGGTCACAGCTTTTTTGAATTCGCACCAGCACGCTACGCAGTCAGTGTGTGTTGTGGTACTGTTCGCCGTCTTCGT	967	735	1184	630	650	1634	698	718	1.10462	0.8597	2388	1039	1059	1.62923	1.57133
NR_003202|972	TCAGAAGACGCACCGGCTGTGACTTGGATAGATATCAGTTAATATTCATAGCTGGTATCTATCCAGGTCACAGTTTTTTGAATTCGCACCAGCACGCTACGCAACGTGTGTGTGTTGTGGTTGGTTTCGCCGTCTTCGT	525	399	523	278	298	1	0	20	0.0671141	0.0522335	12	5	25	0.0838926	0.0809111
NR_003202|973	TCAGAAGACGCACCGGGACCTGGATAGATACTAAACTGTTAATATTCATAGCAGTTTGGTATCTATCCAGGTCTTTTTTGAATTCGCACCAGCACGCTACGCACACAGTGTGTGTTGTGGTTGCATTCGCCGTCTTCGT	1266	963	1823	970	990	4394	1876	1896	1.91515	1.49052	3584	1560	1580	1.59596	1.53924
NR_003243|974	TCAGAAGACGCACCGGCAGGTGTGTTTGGGTTGAGGTGTTAATATTCATAGCATCTCAACCCAGACACACCTGTTTTTTGAATTCGCACCAGCACGCTACGCAGTTGGTGTGTGTTGTGGTTGACTTCGCCGTCTTCGT	301	229	389	207	227	1156	494	514	2.26432	1.76227	890	387	407	1.79295	1.72923
NR_003243|975	TCAGAAGACGCACCGGCCAGCCATGATAGAAACATCAGTTAATATTCATAGCTGGTGTTTCTGTCATGGCTGGTTTTTTGAATTCGCACCAGCACGCTACGCATGACGTGTGTGTTGTGGTTGTGTTCGCCGTCTTCGT	362	275	396	211	231	1	0	20	0.0865801	0.0673835	11	5	25	0.108225	0.104379
NR_003243|976	TCAGAAGACGCACCGGCAGTTTCGTTGCTTTGTAGAAGTTAATATTCATAGCTTCTACAAAGCAGCGAGACTGTTTTTTGAATTCGCACCAGCACGCTACGCAACGTGTGTGTGTTGTGCAGTGTTTCGCCGTCTTCGT	3619	2752	4430	2358	2378	4799	2049	2069	0.870059	0.677149	6116	2661	2681	1.12742	1.08735
NR_003243|977	TCAGAAGACGCACCGGCCAAGAGAGTATAGCTATGATGTTAATATTCATAGCATCATGGCTATGCTCTCTTGGTTTTTTGAATTCGCACCAGCACGCTACGCACACAGTGTGTGTTGTGCAGTCATTCGCCGTCTTCGT	2198	1671	3899	2076	2096	4799	2049	2069	0.987118	0.768254	3745	1630	1650	0.787214	0.759236
NR_003243|978	TCAGAAGACGCACCGGCTCGTTGCTTTGTAGAAGTATGTTAATATTCATAGCATGCTTCTACAAAGCAGCGAGTTTTTTGAATTCGCACCAGCACGCTACGCAGTTGGTGTGTGTTGTGCAGTACTTCGCCGTCTTCGT	941	716	1601	852	872	1858	793	813	0.932339	0.725621	4425	1925	1945	2.2305	2.15123
NR_003243|979	TCAGAAGACGCACCGGCGCTGCTTTGTAGAAGTATATGTTAATATTCATAGCGTATGCTTCTACAAAGCAGCGTTTTTTGAATTCGCACCAGCACGCTACGCATGACGTGTGTGTTGTGCAGTTGTTCGCCGTCTTCGT	5301	4031	7292	3882	3902	4425	1889	1909	0.489236	0.380763	12863	5597	5617	1.43952	1.38836
NR_003243|980	TCAGAAGACGCACCGGGCTGCTTTGTAGAAGTATACAGTTAATATTCATAGCTGTATGCTTCTACAAAGCAGCTTTTTTGAATTCGCACCAGCACGCTACGCACACAGTGTGTGTTGTGCACAGTTTCGCCGTCTTCGT	829	630	1108	590	610	537	229	249	0.408197	0.317691	33	14	34	0.0557377	0.0537568
NR_003247|981	TCAGAAGACGCACCGGCTGCTCATAGCTTCCTTTCTAGTTAATATTCATAGCTAGAAGGGAAGCTGTGAGCAGTTTTTTGAATTCGCACCAGCACGCTACGCAGTACGTGTGTGTTGTGCACACATTCGCCGTCTTCGT	1666	1267	3428	1825	1845	2665	1138	1158	0.627642	0.488481	3131	1362	1382	0.749051	0.72243
NR_003247|982	TCAGAAGACGCACCGGCGTGTGTAAGGTGGATAAGGGGTTAATATTCATAGCCCTTTATCCACCTTGCACACGTTTTTTGAATTCGCACCAGCACGCTACGCATGGTGTGTGTGTTGTGCACAACTTCGCCGTCTTCGT	1029	783	1105	588	608	1045	446	466	0.766447	0.596511	35	15	35	0.0575658	0.0555199
NR_003247|983	TCAGAAGACGCACCGGCACTTGTGTGTAAGGTGGATAGTTAATATTCATAGCTATCCACCTTGCACACGAGTGTTTTTTGAATTCGCACCAGCACGCTACGCAACTGGTGTGTGTTGTGCACATGTTCGCCGTCTTCGT	2817	2142	3836	2042	2062	11945	5100	5120	2.48303	1.93249	2166	943	963	0.467022	0.450425
NR_003247|984	TCAGAAGACGCACCGGCCAGACATAGTGAGGTAATGAGTTAATATTCATAGCTCATTGCCTCACTGTGTCTGGTTTTTTGAATTCGCACCAGCACGCTACGCAGTACGTGTGTGTTGTGCAACGTTTCGCCGTCTTCGT	1154	878	3162	1683	1703	3968	1694	1714	1.00646	0.783307	2326	1012	1032	0.605989	0.584453
NR_003247|985	TCAGAAGACGCACCGGCCCTGGATTTCAGTAAGGGGAGTTAATATTCATAGCTCCTCTTATTGAAATCCAGGGTTTTTTGAATTCGCACCAGCACGCTACGCATGTGGTGTGTGTTGTGCAACCATTCGCCGTCTTCGT	3319	2524	6931	3689	3709	6330	2702	2722	0.733891	0.571172	7840	3411	3431	0.925047	0.892171
NR_003247|986	TCAGAAGACGCACCGGGTCCAGGGATTTGATTTGTAAGTTAATATTCATAGCTTGCAAATCAGATCCCTGGACTTTTTTGAATTCGCACCAGCACGCTACGCAACCAGTGTGTGTTGTGCAACACTTCGCCGTCTTCGT	541	411	769	409	429	807	345	365	0.850816	0.662173	697	303	323	0.752914	0.726155
NR_003247|987	TCAGAAGACGCACCGGCCTGGATTTCAATAGGAGGGTGTTAATATTCATAGCATCCTCTTATTGAAATCCAGGTTTTTTGAATTCGCACCAGCACGCTACGCACAGTGTGTGTGTTGTGCAACTGTTCGCCGTCTTCGT	2569	1954	4313	2296	2316	8692	3711	3731	1.61097	1.25378	5927	2579	2599	1.12219	1.08231
NR_003248|988	TCAGAAGACGCACCGGGCCTAACCACTAGGATATAAGGTTAATATTCATAGCCTTGTATCCTGGTGGTTAGGCTTTTTTGAATTCGCACCAGCACGCTACGCATGTGGTGTGTGTTGTGCATGGTTTCGCCGTCTTCGT	494	376	1173	624	644	493	210	230	0.357143	0.277957	30	13	33	0.0512422	0.0494211
NR_003248|989	TCAGAAGACGCACCGGCTCTGTGTTGAGGTGGATGTGGTTAATATTCATAGCTACATCCACCTCAGCACAGAGTTTTTTGAATTCGCACCAGCACGCTACGCAACGTGTGTGTGTTGTGCATGCATTCGCCGTCTTCGT	3466	2636	4637	2468	2488	2317	989	1009	0.405547	0.315629	3356	1460	1480	0.594855	0.573714
NR_003248|990	TCAGAAGACGCACCGGGCCTGGAACTTTCTTGTAGATGTTAATATTCATAGCGTCTACAAGAGAGTTCCAGGCTTTTTTGAATTCGCACCAGCACGCTACGCACAACGTGTGTGTTGTGCATGACTTCGCCGTCTTCGT	377	287	812	432	452	841	359	379	0.838496	0.652584	11272	4905	4925	10.896	10.5088
NR_003248|991	TCAGAAGACGCACCGGCTCCAAGTTTGGCACTATATAGTTAATATTCATAGCTATATGGTGCCAAGCTTGGAGTTTTTTGAATTCGCACCAGCACGCTACGCAGTCAGTGTGTGTTGTGCATGTGTTCGCCGTCTTCGT	2391	1818	1996	1063	1083	440	188	208	0.192059	0.149476	3373	1468	1488	1.37396	1.32513
NR_003248|992	TCAGAAGACGCACCGGCCAAGCTTGGCACTATATAATGTTAATATTCATAGCGTTATATGGTGCCAAGCTTGGTTTTTTGAATTCGCACCAGCACGCTACGCAGTTGGTGTGTGTTGTGACGTGTTTCGCCGTCTTCGT	789	600	1162	619	639	1076	459	479	0.749609	0.583405	491	214	234	0.366197	0.353183
NR_003248|993	TCAGAAGACGCACCGGCCTGGAGTTTGAGATACTTCTGTTAATATTCATAGCAGGAGTATCTCAAGCTCCAGGTTTTTTGAATTCGCACCAGCACGCTACGCATGGTGTGTGTGTTGTGACGTCATTCGCCGTCTTCGT	2491	1894	2507	1335	1355	3741	1597	1617	1.19336	0.928766	3714	1616	1636	1.20738	1.16447
NR_003248|994	TCAGAAGACGCACCGGCCTGGATTGGATATAAAGAAGGTTAATATTCATAGCCTTCTTTGTATCCAGTCCAGGTTTTTTGAATTCGCACCAGCACGCTACGCAACACGTGTGTGTTGTGACGTACTTCGCCGTCTTCGT	558	424	487	259	279	939	401	421	1.50896	1.17439	12	5	25	0.0896057	0.0864212
NR_003258|995	TCAGAAGACGCACCGGGAGGCTATTGAAACTATTGTGGTTAATATTCATAGCCACAATGGTTTCAATGGCCTCTTTTTTGAATTCGCACCAGCACGCTACGCACACAGTGTGTGTTGTGACGTTGTTCGCCGTCTTCGT	1352	1028	2062	1098	1118	493	210	230	0.205725	0.160111	47	20	40	0.0357782	0.0345066
NR_003258|996	TCAGAAGACGCACCGGGTGTCCTGACCTTTGGAATTTGTTAATATTCATAGCAGATTCCAGAGGTCAGGACACTTTTTTGAATTCGCACCAGCACGCTACGCATGGTGTGTGTGTTGTGACCAGTTTCGCCGTCTTCGT	415	316	467	249	269	0	0	20	0.0743494	0.0578647	9	4	24	0.0892193	0.0860485
NR_003258|997	TCAGAAGACGCACCGGCAGCAGCAGTTACAATATGGTGTTAATATTCATAGCACCATGTTGTAGCTGCTGCTGTTTTTTGAATTCGCACCAGCACGCTACGCAACCAGTGTGTGTTGTGACCACATTCGCCGTCTTCGT	1225	932	1732	922	942	2221	948	968	1.0276	0.799761	33	14	34	0.0360934	0.0348107
NR_003258|998	TCAGAAGACGCACCGGGCAGCAGCTACAATATGGTTAGTTAATATTCATAGCTGACCATGTTGTAGCTGCTGCTTTTTTGAATTCGCACCAGCACGCTACGCACATGGTGTGTGTTGTGACCAACTTCGCCGTCTTCGT	102	78	76	40	60	3	1	21	0.35	0.272398	1	0	20	0.333333	0.321487
NR_003258|999	TCAGAAGACGCACCGGCGCACCATCTTTGTGATTCTTGTTAATATTCATAGCGAGAATCACAGAGATGGTGCGTTTTTTGAATTCGCACCAGCACGCTACGCAGTACGTGTGTGTTGTGACCATGTTCGCCGTCTTCGT	1286	978	2105	1121	1141	1656	707	727	0.63716	0.495889	39	17	37	0.0324277	0.0312752
NR_003258|1000	TCAGAAGACGCACCGGGCTGGTAAATTGAAGATTGAGGTTAATATTCATAGCCTCAATCTTCGATTTGCCAGCTTTTTTGAATTCGCACCAGCACGCTACGCAACCAGTGTGTGTTGTGACACGTTTCGCCGTCTTCGT	661	503	971	517	537	3314	1415	1435	2.67225	2.07976	21	9	29	0.0540037	0.0520845
NR_003258|1001	TCAGAAGACGCACCGGCGGGATGGGTTTCTGAGAATTGTTAATATTCATAGCGATTCTCAGAAACTCATCCCGTTTTTTGAATTCGCACCAGCACGCTACGCACAACGTGTGTGTTGTGACACCATTCGCCGTCTTCGT	1499	1140	2210	1176	1196	1538	657	677	0.566054	0.440548	6447	2805	2825	2.36204	2.27809
NR_003270|1002	TCAGAAGACGCACCGGGTCGCTTTCTTGGTGTGTTTGGTTAATATTCATAGCCAAGCACACCAAGAGAGCGACTTTTTTGAATTCGCACCAGCACGCTACGCAGTGTGTGTGTGTTGTGACACACTTCGCCGTCTTCGT	331	252	611	325	345	1226	523	543	1.57391	1.22494	1764	768	788	2.28406	2.20288
NR_003270|1003	TCAGAAGACGCACCGGCGCTTTCTTGGTGTGTTTGTTGTTAATATTCATAGCAACAAGCACACCAAGAGAGCGTTTTTTGAATTCGCACCAGCACGCTACGCATGTGGTGTGTGTTGTGACACTGTTCGCCGTCTTCGT	2211	1681	4133	2200	2220	2905	1240	1260	0.567568	0.441726	6949	3024	3044	1.37117	1.32244
NR_003270|1004	TCAGAAGACGCACCGGCTGTTCCCACATTCTTTGTAAGTTAATATTCATAGCTTACAGAGAATGTGGGAACAGTTTTTTGAATTCGCACCAGCACGCTACGCACAACGTGTGTGTTGTGACTGGTTTCGCCGTCTTCGT	660	502	562	299	319	287	123	143	0.448276	0.348884	8	3	23	0.0721003	0.0695379
NR_003270|1005	TCAGAAGACGCACCGGCTCTCTTGGTGTGTTTGTTCTGTTAATATTCATAGCAGAACAAGCACACCAAGAGAGTTTTTTGAATTCGCACCAGCACGCTACGCAGTTGGTGTGTGTTGTGACTGCATTCGCCGTCTTCGT	2371	1803	2531	1347	1367	1502	641	661	0.483541	0.37633	2980	1297	1317	0.963424	0.929184
NR_003270|1006	TCAGAAGACGCACCGGCTCTTGGTGTGTTTGTTCTTGGTTAATATTCATAGCCAAGAACAAGCACACCAAGAGTTTTTTGAATTCGCACCAGCACGCTACGCATGCAGTGTGTGTTGTGACTGACTTCGCCGTCTTCGT	608	462	615	327	347	948	405	425	1.22478	0.953225	16	7	27	0.0778098	0.0750445
NR_003270|1007	TCAGAAGACGCACCGGCTGCCTACTTAACTTTGGTAAGTTAATATTCATAGCTTACCAGAGTTAAGTAGGCAGTTTTTTGAATTCGCACCAGCACGCTACGCAACGTGTGTGTGTTGTGACTGTGTTCGCCGTCTTCGT	1010	768	1966	1047	1067	1977	844	864	0.809747	0.63021	954	415	435	0.407685	0.393196
NR_003270|1008	TCAGAAGACGCACCGGCGGTCAATGATTTCAGGTATTGTTAATATTCATAGCAGTACCTGAAATCATTGACCGTTTTTTGAATTCGCACCAGCACGCTACGCATGACGTGTGTGTTGTGTGGTGTTTCGCCGTCTTCGT	2236	1700	5264	2802	2822	11902	5081	5101	1.80758	1.40681	4205	1830	1850	0.655563	0.632265
NR_003278|1009	TCAGAAGACGCACCGGGTCTGTCCTATTAACTTTCGAGTTAATATTCATAGCTCGAAAGTTGATAGGGCAGACTTTTTTGAATTCGCACCAGCACGCTACGCAACTGGTGTGTGTTGTGTGGTCATTCGCCGTCTTCGT	2517	1914	2555	1360	1380	1653	706	726	0.526087	0.409443	538	234	254	0.184058	0.177517
NR_003278|1010	TCAGAAGACGCACCGGCTGCTCTATTAACTTTCGATGGTTAATATTCATAGCCATCGAAAGTTGATAGGGCAGTTTTTTGAATTCGCACCAGCACGCTACGCACACAGTGTGTGTTGTGTGGTACTTCGCCGTCTTCGT	389	296	373	199	219	0	0	20	0.0913242	0.0710758	10	4	24	0.109589	0.105694
NR_003278|1011	TCAGAAGACGCACCGGGCCCTATTAACTTTCGGTGGTGTTAATATTCATAGCACCATCGAAAGTTGATAGGGCTTTTTTGAATTCGCACCAGCACGCTACGCAGTGTGTGTGTGTTGTGTGGTTGTTCGCCGTCTTCGT	1276	970	1494	795	815	934	399	419	0.51411	0.400122	3231	1406	1426	1.74969	1.68751
NR_003278|1012	TCAGAAGACGCACCGGCCGGTATAGTGAAACTGTGAAGTTAATATTCATAGCTTCGCAGTTTCACTGTACCGGTTTTTTGAATTCGCACCAGCACGCTACGCAACTGGTGTGTGTTGTGTGCAGTTTCGCCGTCTTCGT	457	348	645	343	363	295	126	146	0.402204	0.313027	8	3	23	0.0633609	0.0611091
NR_003278|1013	TCAGAAGACGCACCGGGCGGTAATTCTAGCTCTAATAGTTAATATTCATAGCTATTGGAGCTGGAATTACCGCTTTTTTGAATTCGCACCAGCACGCTACGCACAGTGTGTGTGTTGTGTGCACATTCGCCGTCTTCGT	369	281	591	315	335	0	0	20	0.0597015	0.0464645	11	5	25	0.0746269	0.0719747
NR_003278|1014	TCAGAAGACGCACCGGGACACGGATAGGATTGATAGAGTTAATATTCATAGCTCTGTCAATCCTGTCCGTGTCTTTTTTGAATTCGCACCAGCACGCTACGCAGTACGTGTGTGTTGTGTGCAACTTCGCCGTCTTCGT	534	406	664	353	373	0	0	20	0.0536193	0.0417308	12	5	25	0.0670241	0.0646421
NR_003278|1015	TCAGAAGACGCACCGGGTGGAGTGATTTGTTTGGTTAGTTAATATTCATAGCTAACCAGACAAATCGCTCCACTTTTTTGAATTCGCACCAGCACGCTACGCATGCAGTGTGTGTTGTGTGCATGTTCGCCGTCTTCGT	410	312	389	207	227	1151	491	511	2.2511	1.75199	8	3	23	0.101322	0.0977207
NR_003279|1016	TCAGAAGACGCACCGGCCCGAAAGGTGGTGAATTATGGTTAATATTCATAGCCATAGTTCACCATCTTTCGGGTTTTTTGAATTCGCACCAGCACGCTACGCACAGTGTGTGTGTTGTGTGACGTTTCGCCGTCTTCGT	1358	1033	2321	1236	1256	2830	1208	1228	0.977707	0.76093	3121	1358	1378	1.09713	1.05814
NR_003279|1017	TCAGAAGACGCACCGGCGGGATAAGGGTTGGCTTTAAGTTAATATTCATAGCTTAGAGCCAATCCTTATCCCGTTTTTTGAATTCGCACCAGCACGCTACGCAGTCAGTGTGTGTTGTGTGACCATTCGCCGTCTTCGT	1802	1370	3934	2094	2114	8741	3732	3752	1.77483	1.38132	13282	5779	5799	2.74314	2.64565
NR_003279|1018	TCAGAAGACGCACCGGCACGAGACTGATAGTCAATAAGTTAATATTCATAGCTTGTTGACTATCGGTCTCGTGTTTTTTGAATTCGCACCAGCACGCTACGCATGTGGTGTGTGTTGTGTGACACTTCGCCGTCTTCGT	539	410	1103	587	607	732	313	333	0.5486	0.426964	2316	1008	1028	1.69357	1.63339
NR_003279|1019	TCAGAAGACGCACCGGCGAGACTGATAGTCAATAAGTGTTAATATTCATAGCACTTGTTGACTATCGGTCTCGTTTTTTGAATTCGCACCAGCACGCTACGCAACACGTGTGTGTTGTGTGACTGTTCGCCGTCTTCGT	1688	1284	2381	1267	1287	3179	1357	1377	1.06993	0.832705	122	53	73	0.0567211	0.0547052
NR_003279|1020	TCAGAAGACGCACCGGCCACAGGGATAATTGGTTTGTGTTAATATTCATAGCACAAGCCAGTTATCCCTGTGGTTTTTTGAATTCGCACCAGCACGCTACGCAGTCAGTGTGTGTTGTGTGTGGTTTCGCCGTCTTCGT	446	339	862	459	479	1240	529	549	1.14614	0.892016	27	12	32	0.0668058	0.0644316
NR_003279|1021	TCAGAAGACGCACCGGCCTCGACATAAGGGTTTGTTTGTTAATATTCATAGCAGACAAACCCTTGTGTCGAGGTTTTTTGAATTCGCACCAGCACGCTACGCATGACGTGTGTGTTGTGTGTGCATTCGCCGTCTTCGT	1242	944	2517	1340	1360	5751	2455	2475	1.81985	1.41635	2462	1071	1091	0.802206	0.773696
NR_003279|1022	TCAGAAGACGCACCGGGACCTGAAAGATGGTGAATTAGTTAATATTCATAGCTAGTTCACCATCTTTCGGGTCTTTTTTGAATTCGCACCAGCACGCTACGCAACGTGTGTGTGTTGTGTGTGACTTCGCCGTCTTCGT	439	334	268	143	163	1340	572	592	3.6319	2.82664	2	1	21	0.128834	0.124256
NR_003282|1023	TCAGAAGACGCACCGGGCTAGCTAGAGCAATCTAGATGTTAATATTCATAGCATCTGGATTGCTCTGGCTAGCTTTTTTGAATTCGCACCAGCACGCTACGCACATGGTGTGTGTTGTGTGTGTGTTCGCCGTCTTCGT	448	341	522	278	298	290	124	144	0.483221	0.376082	12	5	25	0.0838926	0.0809111
NR_003282|1024	TCAGAAGACGCACCGGGTGGGTGTCTTGGATAGGTTTGTTAATATTCATAGCAAACCTGTCCAAGACACCCACTTTTTTGAATTCGCACCAGCACGCTACGCATGACGTGTGTCAGTGTGTGTGTTTCGCCGTCTTCGT	693	527	648	345	365	334	143	163	0.446575	0.347561	18	8	28	0.0767123	0.073986
NR_003282|1025	TCAGAAGACGCACCGGCTGCCCATGTAGATTGTTGTTGTTAATATTCATAGCAGCAACAGTCTACATGGGCAGTTTTTTGAATTCGCACCAGCACGCTACGCAACTGGTGTGTCAGTGTGTGTCATTCGCCGTCTTCGT	2397	1823	2200	1171	1191	892	381	401	0.336692	0.26204	2180	949	969	0.813602	0.784687
NR_003282|1026	TCAGAAGACGCACCGGGCCAGAGCAATCTAGATGATTGTTAATATTCATAGCAGTCATCTGGATTGCTCTGGCTTTTTTGAATTCGCACCAGCACGCTACGCACACAGTGTGTCAGTGTGTGTACTTCGCCGTCTTCGT	314	239	244	130	150	557	238	258	1.72	1.33864	9	4	24	0.16	0.154314
NR_003282|1027	TCAGAAGACGCACCGGGCCCATGTAGATTGTTGTTAGGTTAATATTCATAGCCTAGCAACAGTCTACATGGGCTTTTTTGAATTCGCACCAGCACGCTACGCAGTGTGTGTGTCAGTGTGTGTTGTTCGCCGTCTTCGT	1549	1178	1740	926	946	2744	1171	1191	1.25899	0.979843	303	132	152	0.160677	0.154966
NR_003282|1028	TCAGAAGACGCACCGGGAGGCTAAGAACTTAAAGAGAGTTAATATTCATAGCTCTCTTTAGGTTCTTGGCCTCTTTTTTGAATTCGCACCAGCACGCTACGCAACTGGTGTGTCAGTGTGTCAGTTTCGCCGTCTTCGT	312	237	507	270	290	240	102	122	0.42069	0.327414	928	404	424	1.46207	1.41011
NR_003282|1029	TCAGAAGACGCACCGGCCACCATGTTGAATGAAATAGGTTAATATTCATAGCCTGTTTCATTCAACGTGGTGGTTTTTTGAATTCGCACCAGCACGCTACGCACAGTGTGTGTCAGTGTGTCACATTCGCCGTCTTCGT	754	573	1477	786	806	1813	774	794	0.985112	0.766693	784	341	361	0.447891	0.431973
NR_003283|1030	TCAGAAGACGCACCGGCTCCTTCACATGATGAAGGAAGTTAATATTCATAGCTTCCTTCATCGTGTGGAGGAGTTTTTTGAATTCGCACCAGCACGCTACGCAGTACGTGTGTCAGTGTGTCAACTTCGCCGTCTTCGT	461	351	650	346	366	746	318	338	0.923497	0.718739	4178	1818	1838	5.02186	4.84338
NR_003283|1031	TCAGAAGACGCACCGGCAGCTGTGGTTAGCTTATTGAGTTAATATTCATAGCTCAGTAAGCTGACCACAGCTGTTTTTTGAATTCGCACCAGCACGCTACGCATGCAGTGTGTCAGTGTGTCATGTTCGCCGTCTTCGT	908	690	1719	915	935	3100	1323	1343	1.43636	1.11789	2444	1063	1083	1.15829	1.11712
NR_003283|1032	TCAGAAGACGCACCGGGCTGTGGTTAGCTTATTGAAGGTTAATATTCATAGCCTTCAGTAAGCTGACCACAGCTTTTTTGAATTCGCACCAGCACGCTACGCACAGTGTGTGTCAGTGTGTACGTTTCGCCGTCTTCGT	808	614	1673	891	911	4776	2039	2059	2.26015	1.75903	4516	1965	1985	2.17892	2.10149
NR_003283|1033	TCAGAAGACGCACCGGCCTCTACATGATGAAGGAAAGGTTAATATTCATAGCCTTTCCTTCATCGTGTGGAGGTTTTTTGAATTCGCACCAGCACGCTACGCAGTCAGTGTGTCAGTGTGTACCATTCGCCGTCTTCGT	2315	1760	3568	1899	1919	5192	2217	2237	1.16571	0.90725	73	32	52	0.0270974	0.0261344
NR_003283|1034	TCAGAAGACGCACCGGCCAGGATGTAAAGGCCAATTTGTTAATATTCATAGCAAGTTGGCCTTTGCATCCTGGTTTTTTGAATTCGCACCAGCACGCTACGCATGTGGTGTGTCAGTGTGTACACTTCGCCGTCTTCGT	227	173	357	190	210	270	115	135	0.642857	0.500323	12	5	25	0.119048	0.114817
NR_003283|1035	TCAGAAGACGCACCGGGCAGTGGCTTATTAAGAATTCGTTAATATTCATAGCGGATTCTTAATAAGCCACTGCTTTTTTGAATTCGCACCAGCACGCTACGCAACACGTGTGTCAGTGTGTACTGTTCGCCGTCTTCGT	545	414	787	419	439	2104	898	918	2.09112	1.62747	10	4	24	0.0546697	0.0527268
NR_003283|1036	TCAGAAGACGCACCGGGCCGATTTCTAGAAACCTATTGTTAATATTCATAGCGATAGGTTTCTGGAAATCGGCTTTTTTGAATTCGCACCAGCACGCTACGCAGTCAGTGTGTCAGTGTGTTGGTTTCGCCGTCTTCGT	333	253	317	169	189	626	267	287	1.51852	1.18183	11	5	25	0.132275	0.127574
NR_003292|1037	TCAGAAGACGCACCGGGCCCATTTCGGGGAATAGGAAGTTAATATTCATAGCTTCCTGTTCCCTGAAATGGGCTTTTTTGAATTCGCACCAGCACGCTACGCATGACGTGTGTCAGTGTGTTGCATTCGCCGTCTTCGT	828	630	1182	629	649	2070	884	904	1.39291	1.08408	638	278	298	0.459168	0.442849
NR_003292|1038	TCAGAAGACGCACCGGGACCTTCACCACTTCCTATAAGTTAATATTCATAGCTTGTAGGAGGTGGTGAAGGTCTTTTTTGAATTCGCACCAGCACGCTACGCAACGTGTGTGTCAGTGTGTTGACTTCGCCGTCTTCGT	334	254	205	109	129	1019	435	455	3.52713	2.7451	4	2	22	0.170543	0.164482
NR_003292|1039	TCAGAAGACGCACCGGCACGTCTAAGCACAGTATGAAGTTAATATTCATAGCTTCATGCTGTGCTTGGACGTGTTTTTTGAATTCGCACCAGCACGCTACGCACATGGTGTGTCAGTGTGTTGTGTTCGCCGTCTTCGT	1192	906	1412	752	772	3439	1468	1488	1.92746	1.5001	28	12	32	0.0414508	0.0399776
NR_003292|1040	TCAGAAGACGCACCGGCACCACCTCCTATAAGCTTAAGTTAATATTCATAGCTTGAGCTTGTAGGAGGTGGTGTTTTTTGAATTCGCACCAGCACGCTACGCAGTCAGTGTGTCAGTGTCAGTGTTTCGCCGTCTTCGT	2350	1787	3507	1867	1887	2998	1280	1300	0.688924	0.536176	8008	3485	3505	1.85745	1.79143
NR_003292|1041	TCAGAAGACGCACCGGCGTCTAAGCACAGTATGAAGAGTTAATATTCATAGCTCTTCATGCTGTGCTTGGACGTTTTTTGAATTCGCACCAGCACGCTACGCATGACGTGTGTCAGTGTCAGTCATTCGCCGTCTTCGT	2339	1779	1681	895	915	1591	679	699	0.763934	0.594555	3760	1636	1656	1.80984	1.74552
NR_003292|1042	TCAGAAGACGCACCGGCTGCGGATAATAACAGTAACAGTTAATATTCATAGCTGTTGCTGTTATTATCCGCAGTTTTTTGAATTCGCACCAGCACGCTACGCAACGTGTGTGTCAGTGTCAGTACTTCGCCGTCTTCGT	514	391	1168	622	642	2	1	21	0.0327103	0.0254578	26	11	31	0.0482866	0.0465705
NR_003292|1043	TCAGAAGACGCACCGGGACACCCAGTAATAAGTTGATGTTAATATTCATAGCGTCAACTTATTGCTGGGTGTCTTTTTTGAATTCGCACCAGCACGCTACGCACATGGTGTGTCAGTGTCAGTTGTTCGCCGTCTTCGT	2040	1551	3399	1809	1829	6191	2643	2663	1.45599	1.13317	6380	2776	2796	1.5287	1.47437
NR_003293|1044	TCAGAAGACGCACCGGGCACTCCTTCTTATGGCTATTGTTAATATTCATAGCAATGGCCATGAGAAGGAGTGCTTTTTTGAATTCGCACCAGCACGCTACGCATGACGTGTGTCAGTGTCACAGTTTCGCCGTCTTCGT	377	287	472	251	271	761	325	345	1.27306	0.990799	8	3	23	0.0848708	0.0818546
NR_003293|1045	TCAGAAGACGCACCGGCTGCTGGAGTGTTCTTTATTGGTTAATATTCATAGCCAGTAAAGGAGACTCCAGCAGTTTTTTGAATTCGCACCAGCACGCTACGCAACTGGTGTGTCAGTGTCACACATTCGCCGTCTTCGT	1020	776	2241	1193	1213	2049	875	895	0.73784	0.574246	61	27	47	0.0387469	0.0373699
NR_003293|1046	TCAGAAGACGCACCGGGCTGAGTTGGTAATATAAAGGGTTAATATTCATAGCCCTTTATGTTACCAGCTCAGCTTTTTTGAATTCGCACCAGCACGCTACGCACACAGTGTGTCAGTGTCACAACTTCGCCGTCTTCGT	263	200	481	256	276	332	142	162	0.586957	0.456816	9	4	24	0.0869565	0.0838661
NR_003293|1047	TCAGAAGACGCACCGGCAGCAGTAGAGACTGTAAAGTGTTAATATTCATAGCACTTTGCAGTCTCTGCTGCTGTTTTTTGAATTCGCACCAGCACGCTACGCAGTGTGTGTGTCAGTGTCACATGTTCGCCGTCTTCGT	1689	1284	2314	1232	1252	412	176	196	0.15655	0.121839	2086	908	928	0.741214	0.714872
NR_003293|1048	TCAGAAGACGCACCGGCACGTGGAGGTTTGTTAAGGGGTTAATATTCATAGCCCTTTAACAAACCTCCACGTGTTTTTTGAATTCGCACCAGCACGCTACGCAACTGGTGTGTCAGTGTCAACGTTTCGCCGTCTTCGT	1985	1510	3386	1802	1822	5635	2406	2426	1.3315	1.03628	120	52	72	0.039517	0.0381126
NR_003293|1049	TCAGAAGACGCACCGGGCAGTAGAGACTGTAAAGTGAGTTAATATTCATAGCTCACTTTGCAGTCTCTGCTGCTTTTTTGAATTCGCACCAGCACGCTACGCACAGTGTGTGTCAGTGTCAACCATTCGCCGTCTTCGT	744	566	1111	591	611	971	415	435	0.711948	0.554094	4037	1757	1777	2.90835	2.80499
NR_003293|1050	TCAGAAGACGCACCGGCGTGGTGGAAGGTGACTTTGTGTTAATATTCATAGCACAGAGTCATCTTCCACCACGTTTTTTGAATTCGCACCAGCACGCTACGCAGTACGTGTGTCAGTGTCAACACTTCGCCGTCTTCGT	637	484	1032	549	569	1564	668	688	1.20914	0.941048	24	10	30	0.0527241	0.0508503
NR_003363|1051	TCAGAAGACGCACCGGCGAGCATGTTCTTCTGGTTTAGTTAATATTCATAGCTAAGCCAGAAGAGCATGCTCGTTTTTTGAATTCGCACCAGCACGCTACGCATGCAGTGTGTCAGTGTCAACTGTTCGCCGTCTTCGT	2726	2073	1796	956	976	0	0	20	0.0204918	0.0159484	561	244	264	0.270492	0.260879
NR_003363|1052	TCAGAAGACGCACCGGGAGCCACTATACAGTTAGAAGGTTAATATTCATAGCCTTCTGACTGTATGGTGGCTCTTTTTTGAATTCGCACCAGCACGCTACGCACAGTGTGTGTCAGTGTCATGGTTTCGCCGTCTTCGT	548	417	683	364	384	1	0	20	0.0520833	0.0405354	15	7	27	0.0703125	0.0678136
NR_003363|1053	TCAGAAGACGCACCGGCTGAGTGTGAGTGTGGTATTAGTTAATATTCATAGCTGATACCACACTCACGCTCAGTTTTTTGAATTCGCACCAGCACGCTACGCAGTCAGTGTGTCAGTGTCATGCATTCGCCGTCTTCGT	1110	844	970	516	536	494	211	231	0.43097	0.335415	18	8	28	0.0522388	0.0503823
NR_003363|1054	TCAGAAGACGCACCGGGCACCTATAATGCCTTTAAAGGTTAATATTCATAGCCTTTGAAGGCATTATGGGTGCTTTTTTGAATTCGCACCAGCACGCTACGCATGTGGTGTGTCAGTGTCATGACTTCGCCGTCTTCGT	204	155	191	102	122	0	0	20	0.163934	0.127587	83	36	56	0.459016	0.442703
NR_003363|1055	TCAGAAGACGCACCGGGAGCGTGGGTGTGGTATCATTGTTAATATTCATAGCAGTGATACCACACTCACGCTCTTTTTTGAATTCGCACCAGCACGCTACGCAACACGTGTGTCAGTGTCATGTGTTCGCCGTCTTCGT	1019	775	1299	691	711	4	2	22	0.0309423	0.0240818	2523	1098	1118	1.57243	1.51655
NR_003363|1056	TCAGAAGACGCACCGGGCCACTATACAGTTAGAAGAGGTTAATATTCATAGCCTCTTCTGACTGTATGGTGGCTTTTTTGAATTCGCACCAGCACGCTACGCAACGTGTGTGTCAGTGTACGTGTTTCGCCGTCTTCGT	506	385	1352	720	740	1384	591	611	0.825676	0.642607	28	12	32	0.0432432	0.0417064
NR_003363|1057	TCAGAAGACGCACCGGCTGGTATGGTGGTTATCTTTGGTTAATATTCATAGCCAAAGGTAACCACCATGCCAGTTTTTTGAATTCGCACCAGCACGCTACGCACACAGTGTGTCAGTGTACGTCATTCGCCGTCTTCGT	1502	1142	856	456	476	541	231	251	0.527311	0.410395	2943	1281	1301	2.73319	2.63606
NR_003364|1058	TCAGAAGACGCACCGGCCACCTGTTTGTGAGTTTCTAGTTAATATTCATAGCTGGAAACTCACAAGCAGGTGGTTTTTTGAATTCGCACCAGCACGCTACGCAGTTGGTGTGTCAGTGTACGTACTTCGCCGTCTTCGT	305	232	188	100	120	402	172	192	1.6	1.24525	2	1	21	0.175	0.168781
NR_003364|1059	TCAGAAGACGCACCGGCAGCAGTTGCATTTGTGTTGTGTTAATATTCATAGCACAACACAGATGCAGCTGCTGTTTTTTGAATTCGCACCAGCACGCTACGCATGACGTGTGTCAGTGTACGTTGTTCGCCGTCTTCGT	2715	2065	3522	1875	1895	4502	1922	1942	1.0248	0.797583	6561	2855	2875	1.51715	1.46323
NR_003364|1060	TCAGAAGACGCACCGGGCCAGGAAATTGTTTCTTAGTGTTAATATTCATAGCACTAGGAAGCAATTTCCTGGCTTTTTTGAATTCGCACCAGCACGCTACGCACACAGTGTGTCAGTGTACCAGTTTCGCCGTCTTCGT	289	220	483	257	277	532	227	247	0.891697	0.69399	13	6	26	0.0938628	0.090527
NR_003364|1061	TCAGAAGACGCACCGGGCTCAACGGTTAAGAACATTTGTTAATATTCATAGCAAGTGTTCTTAGCCGTTGAGCTTTTTTGAATTCGCACCAGCACGCTACGCAGTACGTGTGTCAGTGTACCACATTCGCCGTCTTCGT	654	497	953	507	527	1403	599	619	1.17457	0.914147	2988	1300	1320	2.50474	2.41573
NR_003364|1062	TCAGAAGACGCACCGGGTCCATCTGTTTGTGAGTTTCGTTAATATTCATAGCGAAACTCACAAGCAGGTGGACTTTTTTGAATTCGCACCAGCACGCTACGCATGGTGTGTGTCAGTGTACCAACTTCGCCGTCTTCGT	263	200	281	150	170	0	0	20	0.117647	0.0915623	12	5	25	0.147059	0.141832
NR_003364|1063	TCAGAAGACGCACCGGCGGCTAAGAACACTTATTGTTGTTAATATTCATAGCAGCAATAAGTGTTCTTAGCCGTTTTTTGAATTCGCACCAGCACGCTACGCAACTGGTGTGTCAGTGTACCATGTTCGCCGTCTTCGT	854	649	1717	914	934	1630	696	716	0.766595	0.596626	805	350	370	0.396146	0.382067
NR_003364|1064	TCAGAAGACGCACCGGGAGCTAGAGTGAGTAAGTTTGGTTAATATTCATAGCCAAACTTGCTCACTCTGGCTCTTTTTTGAATTCGCACCAGCACGCTACGCAGTACGTGTGTCAGTGTACACGTTTCGCCGTCTTCGT	994	756	399	212	232	266	114	134	0.577586	0.449524	13	6	26	0.112069	0.108086
NR_003368|1065	TCAGAAGACGCACCGGGCCAGGATGAAGAGAAGTTATGTTAATATTCATAGCGTAGCTTCTCTTCATCCTGGCTTTTTTGAATTCGCACCAGCACGCTACGCATGTGGTGTGTCAGTGTACACCATTCGCCGTCTTCGT	777	591	1619	862	882	2733	1167	1187	1.3458	1.04741	1162	506	526	0.596372	0.575177
NR_003368|1066	TCAGAAGACGCACCGGGAGAGGTATGGGAATTTAAGTGTTAATATTCATAGCACTTAGATTCCCATGCCTCTCTTTTTTGAATTCGCACCAGCACGCTACGCAACCAGTGTGTCAGTGTACACACTTCGCCGTCTTCGT	188	143	191	102	122	0	0	20	0.163934	0.127587	5	2	22	0.180328	0.173919
NR_003368|1067	TCAGAAGACGCACCGGCCAGCCATGATATTGACCTTAGTTAATATTCATAGCTAGGGTCAGTATCATGGCTGGTTTTTTGAATTCGCACCAGCACGCTACGCACAGTGTGTGTCAGTGTACACTGTTCGCCGTCTTCGT	873	664	1025	546	566	3409	1455	1475	2.60601	2.0282	500	218	238	0.420495	0.40555
NR_003368|1068	TCAGAAGACGCACCGGCCCTTGAGTTCTGGTTGGTAGGTTAATATTCATAGCTTACCAGCCAGAACTCAAGGGTTTTTTGAATTCGCACCAGCACGCTACGCATGTGGTGTGTCAGTGTACTGGTTTCGCCGTCTTCGT	680	517	1081	575	595	1	0	20	0.0336134	0.0261607	25	11	31	0.0521008	0.0502492
NR_003368|1069	TCAGAAGACGCACCGGGCAGCTATGTTGAACTTATGAGTTAATATTCATAGCTCATAGGTTCAACATGGCTGCTTTTTTGAATTCGCACCAGCACGCTACGCAACGTGTGTGTCAGTGTACTGCATTCGCCGTCTTCGT	371	282	257	137	157	0	0	20	0.127389	0.0991439	3	1	21	0.133758	0.129004
NR_003368|1070	TCAGAAGACGCACCGGCTCCTCCTTTCTTTCTCATTAGTTAATATTCATAGCTGATGAGAAAGAAGGGAGGAGTTTTTTGAATTCGCACCAGCACGCTACGCACAACGTGTGTCAGTGTACTGACTTCGCCGTCTTCGT	400	304	841	448	468	527	225	245	0.523504	0.407433	14	6	26	0.0555556	0.0535811
NR_003368|1071	TCAGAAGACGCACCGGCCTCCTTTCTTTCTCATTAGAGTTAATATTCATAGCTCTGATGAGAAAGAAGGGAGGTTTTTTGAATTCGCACCAGCACGCTACGCAGTCAGTGTGTCAGTGTACTGTGTTCGCCGTCTTCGT	997	758	1199	638	658	2693	1150	1170	1.77812	1.38387	2169	944	964	1.46505	1.41298
NR_003372|1072	TCAGAAGACGCACCGGCCTGCTATTTAGTGTTCTTGAGTTAATATTCATAGCTCAGGAACACTAAATGGCAGGTTTTTTGAATTCGCACCAGCACGCTACGCACATGGTGTGTCAGTGTTGGTGTTTCGCCGTCTTCGT	1434	1091	1791	953	973	2142	914	934	0.959918	0.747085	2986	1299	1319	1.3556	1.30742
NR_003372|1073	TCAGAAGACGCACCGGGTGTGAGGGTGTGTATTTGTTGTTAATATTCATAGCAACAAATGCACACCCTCACACTTTTTTGAATTCGCACCAGCACGCTACGCAGTGTGTGTGTCAGTGTTGGTCATTCGCCGTCTTCGT	1875	1426	1445	769	789	3659	1562	1582	2.00507	1.56051	90	39	59	0.0747782	0.0721206
NR_003372|1074	TCAGAAGACGCACCGGGTGAGGGTGTGTATTTGTTTGGTTAATATTCATAGCCAAACAAATGCACACCCTCACTTTTTTGAATTCGCACCAGCACGCTACGCATGACGTGTGTCAGTGTTGGTACTTCGCCGTCTTCGT	199	151	176	94	114	544	232	252	2.21053	1.72041	1163	506	526	4.61404	4.45005
NR_003372|1075	TCAGAAGACGCACCGGGCGGATGTTAAAGAAGGTGAGGTTAATATTCATAGCTTCACCTTCTTTGACATCCGCTTTTTTGAATTCGCACCAGCACGCTACGCAACCAGTGTGTCAGTGTTGGTTGTTCGCCGTCTTCGT	669	509	1087	579	599	2070	884	904	1.50918	1.17457	2020	879	899	1.50083	1.4475
NR_003372|1076	TCAGAAGACGCACCGGCTGGCCTTGAATTTATGGTAAGTTAATATTCATAGCTTGCCATAAGTTCAAGGCCAGTTTTTTGAATTCGCACCAGCACGCTACGCAGTGTGTGTGTCAGTGTTGCAGTTTCGCCGTCTTCGT	571	434	496	264	284	1659	708	728	2.56338	1.99503	2558	1113	1133	3.98944	3.84765
NR_003372|1077	TCAGAAGACGCACCGGCTCAGGGTGTTTGGTTGAGAGGTTAATATTCATAGCTTCTCAACCAGACACCCTGAGTTTTTTGAATTCGCACCAGCACGCTACGCATGCAGTGTGTCAGTGTTGCACATTCGCCGTCTTCGT	1724	1311	2792	1486	1506	3998	1707	1727	1.14675	0.89249	2131	927	947	0.628818	0.60647
NR_003372|1078	TCAGAAGACGCACCGGCAGGGTGTTTGGTTGAGAATAGTTAATATTCATAGCTGTTCTCAACCAGACACCCTGTTTTTTGAATTCGCACCAGCACGCTACGCAACTGGTGTGTCAGTGTTGCAACTTCGCCGTCTTCGT	332	252	392	209	229	368	157	177	0.772926	0.601553	6	3	23	0.100437	0.0968672
NR_003373|1079	TCAGAAGACGCACCGGCCAGCAAGGTTGTTATCATCAGTTAATATTCATAGCTGGTGATAACGACCTTGCTGGTTTTTTGAATTCGCACCAGCACGCTACGCACAACGTGTGTCAGTGTTGCATGTTCGCCGTCTTCGT	674	513	27	14	34	554	237	257	7.55882	5.88288	1	0	20	0.588235	0.56733
NR_003373|1080	TCAGAAGACGCACCGGCACCAGGTTAAAGCTGGATAAGTTAATATTCATAGCTTGTCCAGCTTTAGCCTGGTGTTTTTTGAATTCGCACCAGCACGCTACGCATGCAGTGTGTCAGTGTTGACGTTTCGCCGTCTTCGT	1687	1283	2235	1190	1210	1271	543	563	0.465289	0.362125	1468	639	659	0.544628	0.525272
NR_003373|1081	TCAGAAGACGCACCGGCACGGCTTTCATTAAAGATTGGTTAATATTCATAGCCAGTCTTTAATGAAAGCCGTGTTTTTTGAATTCGCACCAGCACGCTACGCAACACGTGTGTCAGTGTTGACCATTCGCCGTCTTCGT	2501	1902	1084	577	597	421	180	200	0.335008	0.26073	38	17	37	0.0619765	0.0597739
NR_003373|1082	TCAGAAGACGCACCGGGACCGAAGTAAGAACCGTAAAGTTAATATTCATAGCTTTGCGGTTCTTGCTTCGGTCTTTTTTGAATTCGCACCAGCACGCTACGCACAGTGTGTGTCAGTGTTGACACTTCGCCGTCTTCGT	492	374	151	80	100	0	0	20	0.2	0.155656	7	3	23	0.23	0.221826
NR_003373|1083	TCAGAAGACGCACCGGGCAAGGTGGTCTAAGTGTATAGTTAATATTCATAGCTGTACACTTGGACCACCTTGCTTTTTTGAATTCGCACCAGCACGCTACGCAGTTGGTGTGTCAGTGTTGACTGTTCGCCGTCTTCGT	348	265	164	87	107	0	0	20	0.186916	0.145473	3	1	21	0.196262	0.189287
NR_003373|1084	TCAGAAGACGCACCGGCCAAGTGTATAGGAAGAAGTAGTTAATATTCATAGCTACTTCTTCCTGTACACTTGGTTTTTTGAATTCGCACCAGCACGCTACGCAACACGTGTGTCAGTGTTGTGGTTTCGCCGTCTTCGT	410	312	410	218	238	0	0	20	0.0840336	0.0654017	3	1	21	0.0882353	0.0850994
NR_003373|1085	TCAGAAGACGCACCGGCAGGAAGAAGTACGTTATCTAGTTAATATTCATAGCTAGATGACGTACTTCTTCCTGTTTTTTGAATTCGCACCAGCACGCTACGCACATGGTGTGTCAGTGTTGTGCATTCGCCGTCTTCGT	1437	1093	349	186	206	0	0	20	0.0970874	0.0755611	14	6	26	0.126214	0.121728
NR_003376|1086	TCAGAAGACGCACCGGCCCTGATGTATTGGCTATGTTGTTAATATTCATAGCAACATGGCCAATGCATCAGGGTTTTTTGAATTCGCACCAGCACGCTACGCAGTCAGTGTGTCAGTGTTGTGACTTCGCCGTCTTCGT	390	297	438	233	253	1	0	20	0.0790514	0.0615241	407	177	197	0.778656	0.750983
NR_003376|1087	TCAGAAGACGCACCGGCTGAGCCATTTGGGTTCTTTAGTTAATATTCATAGCTGAAGAACCCAAGTGGCTCAGTTTTTTGAATTCGCACCAGCACGCTACGCATGGTGTGTGTCAGTGTTGTGTGTTCGCCGTCTTCGT	685	521	656	349	369	499	213	233	0.631436	0.491434	64	28	48	0.130081	0.125458
NR_003376|1088	TCAGAAGACGCACCGGGCACTTCTTTCTCTGCCTAATGTTAATATTCATAGCATTGGGCAGAGAAAGAGGTGCTTTTTTGAATTCGCACCAGCACGCTACGCAACCAGTGTGTCAGTCAGTGTGTTTCGCCGTCTTCGT	556	423	1263	672	692	2377	1015	1035	1.49566	1.16405	661	288	308	0.445087	0.429268
NR_003376|1089	TCAGAAGACGCACCGGCAGGAGAGTTTGTCTTTGGATGTTAATATTCATAGCATCCAAAGGCAGACTCTCCTGTTTTTTGAATTCGCACCAGCACGCTACGCACAACGTGTGTCAGTCAGTGTCATTCGCCGTCTTCGT	2423	1843	3291	1752	1772	5947	2539	2559	1.44413	1.12394	181	79	99	0.0558691	0.0538835
NR_003376|1090	TCAGAAGACGCACCGGCCAGGTTATGATCAACTAGTTGTTAATATTCATAGCAACTGGTTGATCATGACCTGGTTTTTTGAATTCGCACCAGCACGCTACGCAGTGTGTGTGTCAGTCAGTGTACTTCGCCGTCTTCGT	305	232	332	177	197	944	403	423	2.14721	1.67113	4215	1834	1854	9.41117	9.0767
NR_003376|1091	TCAGAAGACGCACCGGCCCAACTTCCTTGATGTATTGGTTAATATTCATAGCCAATGCATCAGGGAAGTTGGGTTTTTTGAATTCGCACCAGCACGCTACGCATGTGGTGTGTCAGTCAGTGTTGTTCGCCGTCTTCGT	1777	1351	2849	1517	1537	12974	5539	5559	3.61679	2.81487	5514	2399	2419	1.57385	1.51791
NR_003376|1092	TCAGAAGACGCACCGGCCCTAAGCATGTTCTTTCAGGGTTAATATTCATAGCCTTGAAAGAACGTGCTTAGGGTTTTTTGAATTCGCACCAGCACGCTACGCACAACGTGTGTCAGTCAGTCAGTTTCGCCGTCTTCGT	731	556	905	482	502	1317	562	582	1.15936	0.902308	4918	2140	2160	4.30279	4.14987
NR_003492|1093	TCAGAAGACGCACCGGGAGCTTAAGCGCATTATTGAGGTTAATATTCATAGCCTCAATGATGCGCTTGAGCTCTTTTTTGAATTCGCACCAGCACGCTACGCAGTTGGTGTGTCAGTCAGTCACATTCGCCGTCTTCGT	683	519	732	390	410	837	357	377	0.919512	0.715638	408	178	198	0.482927	0.465764
NR_003492|1094	TCAGAAGACGCACCGGCTGGCTTTCAGAATAGGAGATGTTAATATTCATAGCATCTCCTGTTCTGAAGGCCAGTTTTTTGAATTCGCACCAGCACGCTACGCATGCAGTGTGTCAGTCAGTCAACTTCGCCGTCTTCGT	223	170	199	106	126	1045	446	466	3.69841	2.8784	7	3	23	0.18254	0.176052
NR_003492|1095	TCAGAAGACGCACCGGGCAGGCATAGGGTTGTTTGTGGTTAATATTCATAGCCACAAACAACCCTGTGTCTGCTTTTTTGAATTCGCACCAGCACGCTACGCAACGTGTGTGTCAGTCAGTCATGTTCGCCGTCTTCGT	321	244	592	315	335	504	215	235	0.701493	0.545957	14	6	26	0.0776119	0.0748536
NR_003492|1096	TCAGAAGACGCACCGGCAGACATAGGGTTGTTTGTGTGTTAATATTCATAGCACACAAACAACCCTGTGTCTGTTTTTTGAATTCGCACCAGCACGCTACGCAGTTGGTGTGTCAGTCAGTACGTTTCGCCGTCTTCGT	1420	1080	1736	924	944	3118	1331	1351	1.43114	1.11383	1165	507	527	0.558263	0.538422
NR_003492|1097	TCAGAAGACGCACCGGGAGGGAATGTGGTTTAACTTTGTTAATATTCATAGCAAAGTGAAGCCACATTCCCTCTTTTTTGAATTCGCACCAGCACGCTACGCATGGTGTGTGTCAGTCAGTACCATTCGCCGTCTTCGT	896	681	1572	837	857	1676	716	736	0.85881	0.668394	27	12	32	0.0373396	0.0360125
NR_003492|1098	TCAGAAGACGCACCGGCACAGGGTTGTTTGTGTTTCTGTTAATATTCATAGCAGAAACACAAACAACCCTGTGTTTTTTGAATTCGCACCAGCACGCTACGCAACACGTGTGTCAGTCAGTACACTTCGCCGTCTTCGT	579	440	972	517	537	676	289	309	0.575419	0.447837	1608	700	720	1.34078	1.29313
NR_003492|1099	TCAGAAGACGCACCGGCAGGGTTGTTTGTGTTTCTTGGTTAATATTCATAGCCAAGAAACACAAACAACCCTGTTTTTTGAATTCGCACCAGCACGCTACGCACACAGTGTGTCAGTCAGTACTGTTCGCCGTCTTCGT	1574	1197	2260	1203	1223	1384	591	611	0.499591	0.388822	1157	503	523	0.427637	0.412439
NR_003507|1100	TCAGAAGACGCACCGGCCAGCCTATGATTTATTGGATGTTAATATTCATAGCATCCAGTAAATCATAGGCTGGTTTTTTGAATTCGCACCAGCACGCTACGCATGGTGTGTGTCAGTCAGTTGGTTTCGCCGTCTTCGT	276	210	395	210	230	1257	537	557	2.42174	1.88479	8	3	23	0.1	0.096446
NR_003507|1101	TCAGAAGACGCACCGGCCACTGACCCAATAAGGAATAGTTAATATTCATAGCTGTTCCTTGTTGGGTCAGTGGTTTTTTGAATTCGCACCAGCACGCTACGCAACCAGTGTGTCAGTCAGTTGCATTCGCCGTCTTCGT	661	503	895	476	496	539	230	250	0.504032	0.392278	13	6	26	0.0524194	0.0505564
NR_003507|1102	TCAGAAGACGCACCGGCCGGTTTGAACCTAAAGGATTGTTAATATTCATAGCAGTCCTTTGGGTTCAAACCGGTTTTTTGAATTCGCACCAGCACGCTACGCACATGGTGTGTCAGTCAGTTGACTTCGCCGTCTTCGT	145	110	43	23	43	0	0	20	0.465116	0.361991	1	0	20	0.465116	0.448586
NR_003507|1103	TCAGAAGACGCACCGGCTGGCTGCAATATCCATGTTTGTTAATATTCATAGCAAGCATGGGTATTGCAGCCAGTTTTTTGAATTCGCACCAGCACGCTACGCAGTACGTGTGTCAGTCAGTTGTGTTCGCCGTCTTCGT	724	551	1461	778	798	2757	1177	1197	1.5	1.16742	23	10	30	0.037594	0.0362579
NR_003507|1104	TCAGAAGACGCACCGGCTGCACAGACAGTCTTTCTTAGTTAATATTCATAGCTGAGAAAGGCTGTCTGTGCAGTTTTTTGAATTCGCACCAGCACGCTACGCATGGTGTGTGTCAGTCACAGTGTTTCGCCGTCTTCGT	1489	1132	2486	1323	1343	2516	1074	1094	0.814594	0.633982	2303	1002	1022	0.760983	0.733938
NR_003507|1105	TCAGAAGACGCACCGGGCACAGACAGTCTTTCTCATAGTTAATATTCATAGCTGTGAGAAAGGCTGTCTGTGCTTTTTTGAATTCGCACCAGCACGCTACGCAACCAGTGTGTCAGTCACAGTCATTCGCCGTCTTCGT	1277	971	2577	1372	1392	1310	559	579	0.415948	0.323724	4108	1788	1808	1.29885	1.25269
NR_003507|1106	TCAGAAGACGCACCGGGTGTGGGCTTTCTCTTGTCTTGTTAATATTCATAGCAAGACAAGAGAAAGCCCACACTTTTTTGAATTCGCACCAGCACGCTACGCACATGGTGTGTCAGTCACAGTACTTCGCCGTCTTCGT	404	307	610	325	345	0	0	20	0.057971	0.0451177	18	8	28	0.0811594	0.078275
NR_003508|1107	TCAGAAGACGCACCGGCACAGGTGTTGATTCAGTTAAGTTAATATTCATAGCTTGACTGAATCAACGCCTGTGTTTTTTGAATTCGCACCAGCACGCTACGCAGTACGTGTGTCAGTCACAGTTGTTCGCCGTCTTCGT	3595	2734	4951	2635	2655	1897	810	830	0.312618	0.243304	2158	939	959	0.361205	0.348368
NR_003508|1108	TCAGAAGACGCACCGGCAGGCGTTGATTTAGTCAATTGTTAATATTCATAGCAGTTGACTGAATCAACGCCTGTTTTTTGAATTCGCACCAGCACGCTACGCAACCAGTGTGTCAGTCACACAGTTTCGCCGTCTTCGT	891	678	1665	886	906	643	275	295	0.325607	0.253413	34	15	35	0.0386313	0.0372584
NR_003508|1109	TCAGAAGACGCACCGGGTGGAGAGGTAAAGTCTCTTAGTTAATATTCATAGCTAGGAGACTTTGCCTCTCCACTTTTTTGAATTCGCACCAGCACGCTACGCACAACGTGTGTCAGTCACACACATTCGCCGTCTTCGT	450	342	893	475	495	1320	564	584	1.1798	0.918213	88	38	58	0.117172	0.113007
NR_003508|1110	TCAGAAGACGCACCGGCTGGTGGATAGAGGTATTGAAGTTAATATTCATAGCTTCAGTACCTCTGTCCACCAGTTTTTTGAATTCGCACCAGCACGCTACGCAGTGTGTGTGTCAGTCACACAACTTCGCCGTCTTCGT	301	229	6	3	23	0	0	20	0.869565	0.676765	1	0	20	0.869565	0.838661
NR_003508|1111	TCAGAAGACGCACCGGCTGGAAGAGTCAGTTATAGAAGTTAATATTCATAGCTTCTATAGCTGGCTCTTCCAGTTTTTTGAATTCGCACCAGCACGCTACGCATGTGGTGTGTCAGTCACACATGTTCGCCGTCTTCGT	846	643	1139	606	626	3	1	21	0.0335463	0.0261084	88	38	58	0.0926518	0.0893589
NR_003508|1112	TCAGAAGACGCACCGGGTGGAGGGATAGGGGATATCTGTTAATATTCATAGCAGGTATCCTCTATCCCTCCACTTTTTTGAATTCGCACCAGCACGCTACGCACAACGTGTGTCAGTCACAACGTTTCGCCGTCTTCGT	427	325	939	500	520	2085	890	910	1.75	1.36199	18	8	28	0.0538462	0.0519325
NR_003508|1113	TCAGAAGACGCACCGGCCTCTCAGTCCTAAGATTTATGTTAATATTCATAGCGTAAATCTTGGGACTGAGAGGTTTTTTGAATTCGCACCAGCACGCTACGCAGTTGGTGTGTCAGTCACAACCATTCGCCGTCTTCGT	2445	1859	4401	2343	2363	8136	3473	3493	1.47821	1.15046	5587	2431	2451	1.03724	1.00038
NR_003513|1114	TCAGAAGACGCACCGGCGTTCGATTGCTGTATCTTCTGTTAATATTCATAGCAGAAGATGCAGCAGTCGAACGTTTTTTGAATTCGCACCAGCACGCTACGCATGCAGTGTGTCAGTCACAACACTTCGCCGTCTTCGT	973	740	1737	925	945	3983	1700	1720	1.82011	1.41655	2169	944	964	1.02011	0.983852
NR_003513|1115	TCAGAAGACGCACCGGCTCCATTCAGTCTTTGTAGTTGTTAATATTCATAGCAACTACAAAGGCTGGATGGAGTTTTTTGAATTCGCACCAGCACGCTACGCAACGTGTGTGTCAGTCACAACTGTTCGCCGTCTTCGT	2931	2229	4283	2280	2300	3532	1508	1528	0.664348	0.517049	1956	851	871	0.378696	0.365237
NR_003513|1116	TCAGAAGACGCACCGGCAGCTTCTAAAGCGTCTTTAAGTTAATATTCATAGCTTAAAGGCGCTTTGGAAGCTGTTTTTTGAATTCGCACCAGCACGCTACGCAGTTGGTGTGTCAGTCACATGGTTTCGCCGTCTTCGT	895	681	999	532	552	2248	960	980	1.77536	1.38173	3526	1534	1554	2.81522	2.71517
NR_003513|1117	TCAGAAGACGCACCGGGCTTCCAAAGCGTCTTTAATAGTTAATATTCATAGCTGTTAAAGGCGCTTTGGAAGCTTTTTTGAATTCGCACCAGCACGCTACGCATGGTGTGTGTCAGTCACATGCATTCGCCGTCTTCGT	1176	894	499	266	286	270	115	135	0.472028	0.36737	214	93	113	0.395105	0.381063
NR_003513|1118	TCAGAAGACGCACCGGCCATTCAGTCTTTGTAGTTCTGTTAATATTCATAGCAGAACTACAAAGGCTGGATGGTTTTTTGAATTCGCACCAGCACGCTACGCAACACGTGTGTCAGTCACATGACTTCGCCGTCTTCGT	409	311	467	249	269	132	56	76	0.282528	0.219886	16	7	27	0.100372	0.0968046
NR_003513|1119	TCAGAAGACGCACCGGCGCCTTTAACAATCCATAAAGGTTAATATTCATAGCCTTTGTGGATTGTTAAAGGCGTTTTTTGAATTCGCACCAGCACGCTACGCACACAGTGTGTCAGTCACATGTGTTCGCCGTCTTCGT	1996	1518	2442	1300	1320	1363	582	602	0.456061	0.354943	5778	2514	2534	1.9197	1.85147
NR_003513|1120	TCAGAAGACGCACCGGGACGCCTACATAGTGAATTTCGTTAATATTCATAGCGGAATTCACTGTGTAGGCGTCTTTTTTGAATTCGCACCAGCACGCTACGCACATGGTGTGTCAGTCAACGTGTTTCGCCGTCTTCGT	1308	995	1851	985	1005	4288	1831	1851	1.84179	1.43343	5817	2531	2551	2.53831	2.4481
NR_003517|1121	TCAGAAGACGCACCGGCTGTGAGTCACTAAGAGTGAAGTTAATATTCATAGCTTCACTCTTGGTGGCTCACAGTTTTTTGAATTCGCACCAGCACGCTACGCAGTGTGTGTGTCAGTCAACGTCATTCGCCGTCTTCGT	2812	2138	3600	1916	1936	8101	3458	3478	1.79649	1.39817	10791	4696	4716	2.43595	2.34938
NR_003517|1122	TCAGAAGACGCACCGGGTGCCTACCTAAGATGTGTTAGTTAATATTCATAGCTGACACATCTTGGGTAGGCACTTTTTTGAATTCGCACCAGCACGCTACGCATGACGTGTGTCAGTCAACGTACTTCGCCGTCTTCGT	241	183	370	197	217	0	0	20	0.0921659	0.0717309	1921	836	856	3.9447	3.80451
NR_003517|1123	TCAGAAGACGCACCGGGCCTACCTAAGATGTGTTAGTGTTAATATTCATAGCACTGACACATCTTGGGTAGGCTTTTTTGAATTCGCACCAGCACGCTACGCAACCAGTGTGTCAGTCAACGTTGTTCGCCGTCTTCGT	1498	1139	2977	1585	1605	3876	1655	1675	1.04361	0.812224	79	34	54	0.0336449	0.0324491
NR_003517|1124	TCAGAAGACGCACCGGGCAGGTAAAGGGTGAAACTTAGTTAATATTCATAGCTAGGTTTCGCCCTTTACCTGCTTTTTTGAATTCGCACCAGCACGCTACGCAGTGTGTGTGTCAGTCAACCAGTTTCGCCGTCTTCGT	256	195	589	314	334	42	18	38	0.113772	0.0885468	8	3	23	0.0688623	0.0664149
NR_003517|1125	TCAGAAGACGCACCGGCAGGAGGGATGATTTAGCTTTGTTAATATTCATAGCAGAGCTAGATCATCCCTCCTGTTTTTTGAATTCGCACCAGCACGCTACGCATGCAGTGTGTCAGTCAACCACATTCGCCGTCTTCGT	619	471	1174	625	645	2953	1261	1281	1.98605	1.5457	27	12	32	0.0496124	0.0478492
NR_003517|1126	TCAGAAGACGCACCGGCTGTGTCTACCTAAGATGTGTGTTAATATTCATAGCACACATCTTGGGTAGGCACAGTTTTTTGAATTCGCACCAGCACGCTACGCAACTGGTGTGTCAGTCAACCAACTTCGCCGTCTTCGT	257	195	653	348	368	0	0	20	0.0543478	0.0422978	4	2	22	0.0597826	0.057658
NR_003517|1127	TCAGAAGACGCACCGGCTGGCACTAGTCTTTCAGTATGTTAATATTCATAGCATGCTGAAAGGCTAGTGCCAGTTTTTTGAATTCGCACCAGCACGCTACGCACAACGTGTGTCAGTCAACCATGTTCGCCGTCTTCGT	498	379	799	425	445	753	321	341	0.766292	0.59639	1366	594	614	1.37978	1.33074
NR_003518|1128	TCAGAAGACGCACCGGGTGCCTACCTAAGATGTGTTAGTTAATATTCATAGCTGACACATCTTGGGTAGGCACTTTTTTGAATTCGCACCAGCACGCTACGCATGCAGTGTGTCAGTCAACACGTTTCGCCGTCTTCGT	692	526	637	339	359	0	0	20	0.0557103	0.0433582	13	6	26	0.0724234	0.0698495
NR_003518|1129	TCAGAAGACGCACCGGGCTGCTGACTATACTCCATTAGTTAATATTCATAGCTAGTGGAGTATGGTCAGCAGCTTTTTTGAATTCGCACCAGCACGCTACGCAACACGTGTGTCAGTCAACACCATTCGCCGTCTTCGT	667	507	835	444	464	437	187	207	0.446121	0.347207	45	20	40	0.0862069	0.0831431
NR_003518|1130	TCAGAAGACGCACCGGCAGCGGGTTCTTCTGGTGTAAGTTAATATTCATAGCTTACGCCAGAAGAACTCGCTGTTTTTTGAATTCGCACCAGCACGCTACGCACAGTGTGTGTCAGTCAACACACTTCGCCGTCTTCGT	341	259	375	200	220	543	232	252	1.14545	0.891484	12	5	25	0.113636	0.109598
NR_003518|1131	TCAGAAGACGCACCGGCTGTGAGTCACTAAGAGTGAAGTTAATATTCATAGCTTCACTCTTGGTGGCTCACAGTTTTTTGAATTCGCACCAGCACGCTACGCAGTTGGTGTGTCAGTCAACACTGTTCGCCGTCTTCGT	1644	1250	2761	1470	1490	3530	1507	1527	1.02483	0.797606	757	329	349	0.234228	0.225904
NR_003518|1132	TCAGAAGACGCACCGGGCCTACCTAAGATGTGTTAGTGTTAATATTCATAGCACTGACACATCTTGGGTAGGCTTTTTTGAATTCGCACCAGCACGCTACGCAACACGTGTGTCAGTCAACTGGTTTCGCCGTCTTCGT	408	310	902	480	500	1780	760	780	1.56	1.21412	3245	1412	1432	2.864	2.76221
NR_003518|1133	TCAGAAGACGCACCGGCCTCCAGTGATTCCTTTAGAAGTTAATATTCATAGCTTCTGAAGGAGTCACTGGAGGTTTTTTGAATTCGCACCAGCACGCTACGCACATGGTGTGTCAGTCAACTGCATTCGCCGTCTTCGT	1041	792	1861	991	1011	1783	761	781	0.772502	0.601223	2638	1148	1168	1.15529	1.11423
NR_003518|1134	TCAGAAGACGCACCGGCTGTGTCTACCTAAGATGTGTGTTAATATTCATAGCACACATCTTGGGTAGGCACAGTTTTTTGAATTCGCACCAGCACGCTACGCAGTCAGTGTGTCAGTCAACTGACTTCGCCGTCTTCGT	348	265	480	256	276	1414	604	624	2.26087	1.75959	18	8	28	0.101449	0.0978438
NR_003519|1135	TCAGAAGACGCACCGGCAGCGGGTTCTTCTGGTGTAAGTTAATATTCATAGCTTACGCCAGAAGAACTCGCTGTTTTTTGAATTCGCACCAGCACGCTACGCATGGTGTGTGTCAGTCAACTGTGTTCGCCGTCTTCGT	997	758	1228	654	674	901	385	405	0.60089	0.467661	4447	1935	1955	2.90059	2.79751
NR_003519|1136	TCAGAAGACGCACCGGCCTGTCTGTGATTTGCATTGTGTTAATATTCATAGCACAGTGCAAATCGCAGACAGGTTTTTTGAATTCGCACCAGCACGCTACGCAGTACGTGTGTCAGTCATGGTGTTTCGCCGTCTTCGT	1693	1287	3006	1600	1620	4203	1794	1814	1.11975	0.871481	1487	647	667	0.411728	0.397096
NR_003519|1137	TCAGAAGACGCACCGGCAGCCCATTAAATGGTAAGATGTTAATATTCATAGCATCTTGCCATTTGATGGGCTGTTTTTTGAATTCGCACCAGCACGCTACGCATGTGGTGTGTCAGTCATGGTCATTCGCCGTCTTCGT	2598	1976	3875	2063	2083	4707	2009	2029	0.974076	0.758104	4578	1992	2012	0.965915	0.931586
NR_003519|1138	TCAGAAGACGCACCGGGCAGGTAAAGGGTGTAACTTAGTTAATATTCATAGCTAGGTTACGCCCTTTACCTGCTTTTTTGAATTCGCACCAGCACGCTACGCAACCAGTGTGTCAGTCATGGTACTTCGCCGTCTTCGT	144	110	269	143	163	0	0	20	0.122699	0.0954945	8	3	23	0.141104	0.136089
NR_003519|1139	TCAGAAGACGCACCGGCCTCCAGTGATTCCTTTAGAAGTTAATATTCATAGCTTCTGAAGGAGTCACTGGAGGTTTTTTGAATTCGCACCAGCACGCTACGCACAGTGTGTGTCAGTCATGGTTGTTCGCCGTCTTCGT	2561	1948	3830	2039	2059	2403	1026	1046	0.508014	0.395377	6118	2662	2682	1.30257	1.25628
NR_003519|1140	TCAGAAGACGCACCGGCTGAGCTCCTTTAGTGTTCTTGTTAATATTCATAGCAAGAGGACTAAGGGAGCTCAGTTTTTTGAATTCGCACCAGCACGCTACGCATGTGGTGTGTCAGTCATGCAGTTTCGCCGTCTTCGT	406	309	732	390	410	240	102	122	0.297561	0.231586	19	8	28	0.0682927	0.0658656
NR_003519|1141	TCAGAAGACGCACCGGGCTCCTTTAGTGTTCTTGGTTGTTAATATTCATAGCAACCAAGAGGACTAAGGGAGCTTTTTTGAATTCGCACCAGCACGCTACGCAACGTGTGTGTCAGTCATGCACATTCGCCGTCTTCGT	633	481	999	532	552	2609	1114	1134	2.05435	1.59886	2043	889	909	1.64674	1.58821
NR_003520|1142	TCAGAAGACGCACCGGGCAGGGATAGAGGATACTTTAGTTAATATTCATAGCGAAGGTATCCTCTATCCCTGCTTTTTTGAATTCGCACCAGCACGCTACGCACAACGTGTGTCAGTCATGCAACTTCGCCGTCTTCGT	125	95	270	144	164	7	3	23	0.140244	0.109149	7	3	23	0.140244	0.13526
NR_003520|1143	TCAGAAGACGCACCGGCAGAGGTAGTGGTATTGTTATGTTAATATTCATAGCGTAACAATACCACTGCCTCTGTTTTTTGAATTCGCACCAGCACGCTACGCAGTCAGTGTGTCAGTCATGCATGTTCGCCGTCTTCGT	904	687	2221	1182	1202	897	383	403	0.335275	0.260937	43	19	39	0.0324459	0.0312928
NR_003520|1144	TCAGAAGACGCACCGGGAGGTAGTGGTATTGTTATCAGTTAATATTCATAGCTGGTAACAATACCACTGCCTCTTTTTTGAATTCGCACCAGCACGCTACGCAACGTGTGTGTCAGTCATGACGTTTCGCCGTCTTCGT	596	453	592	315	335	0	0	20	0.0597015	0.0464645	137	60	80	0.238806	0.230319
NR_003520|1145	TCAGAAGACGCACCGGGTGGAGAGGTAAAGTCTCTTAGTTAATATTCATAGCTAGGAGACTTTGCCTCTCCACTTTTTTGAATTCGCACCAGCACGCTACGCACACAGTGTGTCAGTCATGACCATTCGCCGTCTTCGT	598	455	1201	639	659	3164	1351	1371	2.08042	1.61915	2253	980	1000	1.51745	1.46352
NR_003520|1146	TCAGAAGACGCACCGGGTGGAAGAGGCTATTAATAAGGTTAATATTCATAGCCTTGTTAATGGCCTCTTCCACTTTTTTGAATTCGCACCAGCACGCTACGCAGTTGGTGTGTCAGTCATGACACTTCGCCGTCTTCGT	140	106	39	21	41	0	0	20	0.487805	0.379649	2	1	21	0.512195	0.493992
NR_003520|1147	TCAGAAGACGCACCGGCCCAGTAATGTGGACATTGTTGTTAATATTCATAGCAGCAATGTCCACATTGCTGGGTTTTTTGAATTCGCACCAGCACGCTACGCATGACGTGTGTCAGTCATGACTGTTCGCCGTCTTCGT	1347	1024	2435	1296	1316	935	399	419	0.318389	0.247796	3350	1458	1478	1.1231	1.08319
NR_003520|1148	TCAGAAGACGCACCGGGTGCAGGGATAGGGGATATCTGTTAATATTCATAGCAGGTATCCTCTATCCCTGCACTTTTTTGAATTCGCACCAGCACGCTACGCACACAGTGTGTCAGTCATGTGGTTTCGCCGTCTTCGT	258	196	604	322	342	507	216	236	0.690058	0.537059	15	7	27	0.0789474	0.0761416
NR_003522|1149	TCAGAAGACGCACCGGGAGCCGTATATCTTACACTTAGTTAATATTCATAGCTAGGTGTAAGATGTACGGCTCTTTTTTGAATTCGCACCAGCACGCTACGCAGTACGTGTGTCAGTCATGTGCATTCGCCGTCTTCGT	808	614	1004	534	554	1288	550	570	1.02888	0.800757	24	10	30	0.0541516	0.0522271
NR_003522|1150	TCAGAAGACGCACCGGGCCGTATATCTTACACTTAGTGTTAATATTCATAGCACTAGGTGTAAGATGTACGGCTTTTTTGAATTCGCACCAGCACGCTACGCATGGTGTGTGTCAGTCATGTGACTTCGCCGTCTTCGT	198	151	294	157	177	0	0	20	0.112994	0.0879412	7	3	23	0.129944	0.125325
NR_003522|1151	TCAGAAGACGCACCGGCTGTGCTAGCAATATTGAAGAGTTAATATTCATAGCTCTTCAGTATTGCTGGCACAGTTTTTTGAATTCGCACCAGCACGCTACGCAACTGGTGTGTCAGTCATGTGTGTTCGCCGTCTTCGT	1080	821	1522	810	830	3291	1405	1425	1.71687	1.3362	32	14	34	0.0409639	0.039508
NR_003522|1152	TCAGAAGACGCACCGGCTGGATGAGCGTTACACATTTGTTAATATTCATAGCAGATGTGTAGCGCTCATCCAGTTTTTTGAATTCGCACCAGCACGCTACGCAGTTGGTGTGTCAGTACGTGTGTTTCGCCGTCTTCGT	1173	892	787	419	439	10	4	24	0.0546697	0.0425483	3526	1534	1554	3.53986	3.41406
NR_003522|1153	TCAGAAGACGCACCGGGCAGCCTAACAGTACTCATTAGTTAATATTCATAGCTAGTGAGTGCTGTTAGGCTGCTTTTTTGAATTCGCACCAGCACGCTACGCATGGTGTGTGTCAGTACGTGTCATTCGCCGTCTTCGT	797	606	1092	581	601	873	373	393	0.65391	0.508925	35	15	35	0.0582363	0.0561666
NR_003522|1154	TCAGAAGACGCACCGGGCCTTCTTGGAACAACATTGTGTTAATATTCATAGCACAGTGTTGTTCCAGGAAGGCTTTTTTGAATTCGCACCAGCACGCTACGCAACACGTGTGTCAGTACGTGTACTTCGCCGTCTTCGT	386	294	547	291	311	604	258	278	0.893891	0.695697	892	388	408	1.3119	1.26527
NR_003522|1155	TCAGAAGACGCACCGGGCAAGCCTAAGAACTAAGGTAGTTAATATTCATAGCTACCTTGGTTCTTGGGCTTGCTTTTTTGAATTCGCACCAGCACGCTACGCACACAGTGTGTCAGTACGTGTTGTTCGCCGTCTTCGT	1033	786	2025	1078	1098	1058	452	472	0.429872	0.334561	1352	588	608	0.553734	0.534055
NR_003523|1156	TCAGAAGACGCACCGGGCAGTTGAGGATAAGAAGTTTGTTAATATTCATAGCAAGCTTCTTATCCTCAGCTGCTTTTTTGAATTCGCACCAGCACGCTACGCATGGTGTGTGTCAGTACGTCAGTTTCGCCGTCTTCGT	194	148	387	206	226	60	26	46	0.20354	0.158411	7	3	23	0.10177	0.098153
NR_003523|1157	TCAGAAGACGCACCGGCAGGGCTTTCTTTCTATGTGTGTTAATATTCATAGCACACATGGAAAGAAAGCCCTGTTTTTTGAATTCGCACCAGCACGCTACGCAACCAGTGTGTCAGTACGTCACATTCGCCGTCTTCGT	869	661	964	513	533	1512	645	665	1.24765	0.971025	22	10	30	0.0562852	0.0542848
NR_003523|1158	TCAGAAGACGCACCGGCCAAAGGCAAGTTAGAGATAAGTTAATATTCATAGCTTGTCTCTGACTTGCCTTTGGTTTTTTGAATTCGCACCAGCACGCTACGCACATGGTGTGTCAGTACGTCAACTTCGCCGTCTTCGT	199	151	194	103	123	546	233	253	2.05691	1.60085	1	0	20	0.162602	0.156823
NR_003523|1159	TCAGAAGACGCACCGGCGTCGAAGAAGTCTAAAGTAAGTTAATATTCATAGCTTGCTTTAGACTTCTTCGACGTTTTTTGAATTCGCACCAGCACGCTACGCAGTACGTGTGTCAGTACGTCATGTTCGCCGTCTTCGT	1144	870	1950	1038	1058	2428	1037	1057	0.999055	0.777544	34	15	35	0.0330813	0.0319056
NR_003523|1160	TCAGAAGACGCACCGGGTCGAAGAAGTCTAAAGTAAAGTTAATATTCATAGCTTTGCTTTAGACTTCTTCGACTTTTTTGAATTCGCACCAGCACGCTACGCAACCAGTGTGTCAGTACGTACGTTTCGCCGTCTTCGT	901	685	1106	589	609	538	230	250	0.410509	0.319491	23	10	30	0.0492611	0.0475104
NR_003523|1161	TCAGAAGACGCACCGGCCCAGAGTGATATCAGCTATAGTTAATATTCATAGCTATGGCTGATGTCACTCTGGGTTTTTTGAATTCGCACCAGCACGCTACGCACAACGTGTGTCAGTACGTACCATTCGCCGTCTTCGT	1621	1233	2421	1289	1309	432	184	204	0.155844	0.12129	10874	4732	4752	3.63025	3.50123
NR_003523|1162	TCAGAAGACGCACCGGCCAGAGTGATATCAGCTATATGTTAATATTCATAGCATATGGCTGATGTCACTCTGGTTTTTTGAATTCGCACCAGCACGCTACGCAGTGTGTGTGTCAGTACGTACACTTCGCCGTCTTCGT	285	217	426	227	247	544	232	252	1.02024	0.794034	13	6	26	0.105263	0.101522
NR_003544|1163	TCAGAAGACGCACCGGCCATGGCTAACATCTTTGGTTGTTAATATTCATAGCAACCAGAGATGTTGGCCATGGTTTTTTGAATTCGCACCAGCACGCTACGCATGTGGTGTGTCAGTACGTACTGTTCGCCGTCTTCGT	1333	1014	1942	1034	1054	3910	1669	1689	1.60247	1.24717	4091	1780	1800	1.70778	1.64709
NR_003544|1164	TCAGAAGACGCACCGGGCAGTTGTCTGAGGATTTGGTGTTAATATTCATAGCATCAAATCCTCGGACAACTGCTTTTTTGAATTCGCACCAGCACGCTACGCACAACGTGTGTCAGTACGTTGGTTTCGCCGTCTTCGT	206	157	158	84	104	5	2	22	0.211538	0.164636	1	0	20	0.192308	0.185473
NR_003544|1165	TCAGAAGACGCACCGGGAGCTGTTGCTTTGGAATAGTGTTAATATTCATAGCACTGTTCCAAAGCAGCAGCTCTTTTTTGAATTCGCACCAGCACGCTACGCAGTTGGTGTGTCAGTACGTTGCATTCGCCGTCTTCGT	832	633	925	492	512	569	243	263	0.513672	0.39978	76	33	53	0.103516	0.0998367
NR_003544|1166	TCAGAAGACGCACCGGGCTGTTGCTTTGGAACAGTTTGTTAATATTCATAGCGAACTGTTCCAAAGCAGCAGCTTTTTTGAATTCGCACCAGCACGCTACGCATGCAGTGTGTCAGTACGTTGACTTCGCCGTCTTCGT	198	151	141	75	95	0	0	20	0.210526	0.163848	6	3	23	0.242105	0.233501
NR_003544|1167	TCAGAAGACGCACCGGCCCTTGGAGGTTGATTTGAGGGTTAATATTCATAGCCTTCAAGTCAACCTCCAAGGGTTTTTTGAATTCGCACCAGCACGCTACGCAACGTGTGTGTCAGTACGTTGTGTTCGCCGTCTTCGT	1072	815	1994	1061	1081	2755	1176	1196	1.10638	0.861076	1206	525	545	0.504163	0.486245
NR_003544|1168	TCAGAAGACGCACCGGCCAAGGAGGATACGTGAAAGGGTTAATATTCATAGCTCTTTCGCGTATCCTCCTTGGTTTTTTGAATTCGCACCAGCACGCTACGCACAACGTGTGTCAGTACCAGTGTTTCGCCGTCTTCGT	1008	767	1020	543	563	1870	798	818	1.45293	1.13079	274	119	139	0.246892	0.238117
NR_003544|1169	TCAGAAGACGCACCGGGTCAAGTAGGGCTTTAATGTTGTTAATATTCATAGCAACATTGAAGCCCTGCTTGACTTTTTTGAATTCGCACCAGCACGCTACGCAGTTGGTGTGTCAGTACCAGTCATTCGCCGTCTTCGT	2208	1679	3001	1597	1617	5352	2285	2305	1.42548	1.10942	2110	918	938	0.580087	0.559471
NR_003546|1170	TCAGAAGACGCACCGGCGCGAATTGTTAGTAAGAAGTGTTAATATTCATAGCACTTCTTGCTGACAATTCGCGTTTTTTGAATTCGCACCAGCACGCTACGCATGCAGTGTGTCAGTACCAGTACTTCGCCGTCTTCGT	622	473	1053	561	581	1792	765	785	1.35112	1.05155	17	7	27	0.0464716	0.04482
NR_003546|1171	TCAGAAGACGCACCGGCGCCAAGATGGAGGTGAATTCGTTAATATTCATAGCGGATTCACTTCCATCTTGGCGTTTTTTGAATTCGCACCAGCACGCTACGCAACGTGTGTGTCAGTACCAGTTGTTCGCCGTCTTCGT	3517	2675	6715	3575	3595	9769	4171	4191	1.16579	0.907308	11858	5160	5180	1.44089	1.38968
NR_003546|1172	TCAGAAGACGCACCGGGTGTGTTTCTGAGTTAAGGAAGTTAATATTCATAGCTTCCTTAGCTCAGAAGCACACTTTTTTGAATTCGCACCAGCACGCTACGCAGTTGGTGTGTCAGTACCACAGTTTCGCCGTCTTCGT	509	387	605	322	342	300	128	148	0.432749	0.336799	13	6	26	0.0760234	0.0733215
NR_003546|1173	TCAGAAGACGCACCGGGCCATGGTACAAAGATTTCATGTTAATATTCATAGCGTGAAATCTTTGTACCATGGCTTTTTTGAATTCGCACCAGCACGCTACGCATGGTGTGTGTCAGTACCACACATTCGCCGTCTTCGT	972	739	1814	966	986	1762	752	772	0.782961	0.609363	676	294	314	0.318458	0.307141
NR_003546|1174	TCAGAAGACGCACCGGCCATGGTACAAAGATTTCATTGTTAATATTCATAGCAGTGAAATCTTTGTACCATGGTTTTTTGAATTCGCACCAGCACGCTACGCAACACGTGTGTCAGTACCACAACTTCGCCGTCTTCGT	461	351	1116	594	614	8	3	23	0.0374593	0.0291538	47	20	40	0.0651466	0.0628313
NR_003546|1175	TCAGAAGACGCACCGGGCCGTAAAGGATTTAGTGATAGTTAATATTCATAGCTGTCACTAAATCCTTTACGGCTTTTTTGAATTCGCACCAGCACGCTACGCACACAGTGTGTCAGTACCACATGTTCGCCGTCTTCGT	996	757	1856	988	1008	4705	2009	2029	2.0129	1.5666	350	152	172	0.170635	0.164571
NR_003546|1176	TCAGAAGACGCACCGGCCGTAAAGGATTTAGTGATAAGTTAATATTCATAGCTTGTCACTAAATCCTTTACGGTTTTTTGAATTCGCACCAGCACGCTACGCATGGTGTGTGTCAGTACCAACGTTTCGCCGTCTTCGT	1107	842	1597	850	870	2676	1142	1162	1.33563	1.0395	3800	1654	1674	1.92414	1.85575
NR_003547|1177	TCAGAAGACGCACCGGCTGTAGAGAACCAGCTTAAATGTTAATATTCATAGCATTTGAGCTGGTTCTCTACAGTTTTTTGAATTCGCACCAGCACGCTACGCAACCAGTGTGTCAGTACCAACCATTCGCCGTCTTCGT	2286	1738	1008	537	557	758	324	344	0.617594	0.480661	17	7	27	0.048474	0.0467512
NR_003547|1178	TCAGAAGACGCACCGGGCTCGGGGATTACTGAGTTCTGTTAATATTCATAGCAGAACTCGGTAATCCCTGAGCTTTTTTGAATTCGCACCAGCACGCTACGCACATGGTGTGTCAGTACCAACACTTCGCCGTCTTCGT	302	230	550	293	313	428	183	203	0.648562	0.504763	2358	1026	1046	3.34185	3.22308
NR_003547|1179	TCAGAAGACGCACCGGCTGAGGCATTGTGATGATGGTGTTAATATTCATAGCATCATCATCACAGTGCCTCAGTTTTTTGAATTCGCACCAGCACGCTACGCAGTACGTGTGTCAGTACCAACTGTTCGCCGTCTTCGT	1362	1036	1381	735	755	972	415	435	0.576159	0.448413	31	13	33	0.0437086	0.0421552
NR_003547|1180	TCAGAAGACGCACCGGCCCAAGTAAGAGATGGCTTTAGTTAATATTCATAGCTGAAGCCATCTCTTGCTTGGGTTTTTTGAATTCGCACCAGCACGCTACGCAACCAGTGTGTCAGTACCATGGTTTCGCCGTCTTCGT	743	565	904	481	501	504	215	235	0.469062	0.365061	2188	952	972	1.94012	1.87117
NR_003547|1181	TCAGAAGACGCACCGGGCTGGATGTTGTAGAGAATCAGTTAATATTCATAGCTGGTTCTCTACAGCATCCAGCTTTTTTGAATTCGCACCAGCACGCTACGCACAACGTGTGTCAGTACCATGCATTCGCCGTCTTCGT	782	595	1786	951	971	3283	1402	1422	1.46447	1.13977	1241	540	560	0.576725	0.556228
NR_003547|1182	TCAGAAGACGCACCGGCCAAGGGTGGGTTTGAAGGGAGTTAATATTCATAGCTCCTTTCAAACCTACCCTTGGTTTTTTGAATTCGCACCAGCACGCTACGCAGTGTGTGTGTCAGTACCATGACTTCGCCGTCTTCGT	315	240	842	448	468	2434	1039	1059	2.26282	1.76111	24	10	30	0.0641026	0.0618244
NR_003547|1183	TCAGAAGACGCACCGGGCTGTAGAGAATCAGCTTAAAGTTAATATTCATAGCTTTGAGCTGGTTCTCTACAGCTTTTTTGAATTCGCACCAGCACGCTACGCATGTGGTGTGTCAGTACCATGTGTTCGCCGTCTTCGT	809	615	843	449	469	1018	435	455	0.970149	0.755048	19	8	28	0.0597015	0.0575797
NR_003548|1184	TCAGAAGACGCACCGGCCTTGTGTTCCTCTAAAGTGTGTTAATATTCATAGCACACTTTGGAGGAGGACAAGGTTTTTTGAATTCGCACCAGCACGCTACGCATGCAGTGTGTCAGTACACGTGTTTCGCCGTCTTCGT	1900	1445	3399	1809	1829	2728	1165	1185	0.647895	0.504244	2948	1283	1303	0.712411	0.687092
NR_003548|1185	TCAGAAGACGCACCGGGCATGGCAGTAATCTTTAGAAGTTAATATTCATAGCTTCTGAAGATTGCTGCCATGCTTTTTTGAATTCGCACCAGCACGCTACGCAACACGTGTGTCAGTACACGTCATTCGCCGTCTTCGT	1222	929	1674	891	911	454	194	214	0.234907	0.182823	3870	1684	1704	1.87047	1.804
NR_003548|1186	TCAGAAGACGCACCGGCCTCAGTGTGTTCATAGTATGGTTAATATTCATAGCCATACTGTGAAGGCACTGAGGTTTTTTGAATTCGCACCAGCACGCTACGCACAGTGTGTGTCAGTACACGTACTTCGCCGTCTTCGT	391	297	669	356	376	506	216	236	0.62766	0.488495	5859	2549	2569	6.83245	6.58962
NR_003548|1187	TCAGAAGACGCACCGGCCTGAGACTTTAGAAAGATGTGTTAATATTCATAGCACATCTTTCTGAAGTCTCAGGTTTTTTGAATTCGCACCAGCACGCTACGCAGTTGGTGTGTCAGTACACGTTGTTCGCCGTCTTCGT	2151	1636	2900	1544	1564	2472	1055	1075	0.68734	0.534943	2074	902	922	0.589514	0.568563
NR_003548|1188	TCAGAAGACGCACCGGCCTCCTCTAAAGTGTCTTGAAGTTAATATTCATAGCTTCAGGACACTTTGGAGGAGGTTTTTTGAATTCGCACCAGCACGCTACGCAACACGTGTGTCAGTACACCAGTTTCGCCGTCTTCGT	465	354	526	280	300	450	192	212	0.706667	0.549984	14	6	26	0.0866667	0.0835866
NR_003548|1189	TCAGAAGACGCACCGGCACCCAAGAGTAAATGAGTATGTTAATATTCATAGCATGCTCATTTGCTCTTGGGTGTTTTTTGAATTCGCACCAGCACGCTACGCACATGGTGTGTCAGTACACCACATTCGCCGTCTTCGT	1404	1068	2560	1363	1383	6733	2874	2894	2.09255	1.62859	9797	4263	4283	3.09689	2.98683
NR_003548|1190	TCAGAAGACGCACCGGGAGCATGGCAGTAATCTTTAGGTTAATATTCATAGCCTGAAGATTGCTGCCATGCTCTTTTTTGAATTCGCACCAGCACGCTACGCAGTCAGTGTGTCAGTACACCAACTTCGCCGTCTTCGT	190	144	280	149	169	386	165	185	1.09467	0.851963	5	2	22	0.130178	0.125551
NR_003552|1191	TCAGAAGACGCACCGGCGTGACCTGATTGATGTCTTTGTTAATATTCATAGCAAAGGCATCAGTCAGGTCACGTTTTTTGAATTCGCACCAGCACGCTACGCATGGTGTGTGTCAGTACACCATGTTCGCCGTCTTCGT	1207	918	1154	614	634	984	420	440	0.694006	0.540131	1014	441	461	0.727129	0.701287
NR_003552|1192	TCAGAAGACGCACCGGGTGCTGGGGTTGTGACTAGTTGTTAATATTCATAGCAACTGGTCACAATCCCAGCACTTTTTTGAATTCGCACCAGCACGCTACGCACATGGTGTGTCAGTACACACGTTTCGCCGTCTTCGT	568	432	1132	603	623	1490	636	656	1.05297	0.819505	16	7	27	0.0433387	0.0417984
NR_003552|1193	TCAGAAGACGCACCGGCTGTGGCCATATTTACAGTTAGTTAATATTCATAGCTGACTGTGAATATGGCCACAGTTTTTTGAATTCGCACCAGCACGCTACGCAGTGTGTGTGTCAGTACACACCATTCGCCGTCTTCGT	1958	1489	3235	1722	1742	6390	2728	2748	1.5775	1.22773	2718	1183	1203	0.690586	0.666042
NR_003552|1194	TCAGAAGACGCACCGGGCTGGGATTGTGATCAGTTTAGTTAATATTCATAGCTGAACTGGTCACAATCCCAGCTTTTTTGAATTCGCACCAGCACGCTACGCATGACGTGTGTCAGTACACACACTTCGCCGTCTTCGT	197	150	391	208	228	718	307	327	1.43421	1.11622	6	3	23	0.100877	0.0972921
NR_003552|1195	TCAGAAGACGCACCGGCCGCTATGGTGGTGTGTTTAGGTTAATATTCATAGCCTGAACACATCACCATAGCGGTTTTTTGAATTCGCACCAGCACGCTACGCAACCAGTGTGTCAGTACACACTGTTCGCCGTCTTCGT	900	684	1015	540	560	4550	1942	1962	3.50357	2.72676	496	216	236	0.421429	0.406451
NR_003552|1196	TCAGAAGACGCACCGGCAGCGCTTTGCAGATATTGTTGTTAATATTCATAGCGACAATGTCTGCAAAGCGCTGTTTTTTGAATTCGCACCAGCACGCTACGCAGTGTGTGTGTCAGTACACTGGTTTCGCCGTCTTCGT	769	585	1470	783	803	1690	721	741	0.92279	0.718188	249	108	128	0.159402	0.153737
NR_003552|1197	TCAGAAGACGCACCGGCAGCGCTTTAGTTTCTTGGTGGTTAATATTCATAGCCACTAAGAAGCTAAAGCGCTGTTTTTTGAATTCGCACCAGCACGCTACGCATGCAGTGTGTCAGTACACTGCATTCGCCGTCTTCGT	845	643	1628	867	887	3134	1338	1358	1.531	1.19155	6477	2818	2838	3.19955	3.08584
NR_003555|1198	TCAGAAGACGCACCGGGCCATAGGAAGTAGAAAGGTGGTTAATATTCATAGCCATCTTTCTACTTCCTGTGGCTTTTTTGAATTCGCACCAGCACGCTACGCAACTGGTGTGTCAGTACACTGACTTCGCCGTCTTCGT	193	147	278	148	168	531	227	247	1.47024	1.14426	5	2	22	0.130952	0.126298
NR_003555|1199	TCAGAAGACGCACCGGCCTCTTCTTGCTCTAATTCTAGTTAATATTCATAGCTAGAATTGGAGCGAGAAGAGGTTTTTTGAATTCGCACCAGCACGCTACGCACAACGTGTGTCAGTACACTGTGTTCGCCGTCTTCGT	741	564	1319	702	722	2441	1042	1062	1.47091	1.14478	2613	1137	1157	1.60249	1.54554
NR_003555|1200	TCAGAAGACGCACCGGCTCGCTCTAATTCTATCAAGTGTTAATATTCATAGCGCTTGATAGAATTGGAGCGAGTTTTTTGAATTCGCACCAGCACGCTACGCAACGTGTGTGTCAGTACTGGTGTTTCGCCGTCTTCGT	1963	1493	2370	1262	1282	1633	697	717	0.559282	0.435278	49	21	41	0.0319813	0.0308447
NR_003555|1201	TCAGAAGACGCACCGGCTGGATGGGTTTGAAGGTGAGGTTAATATTCATAGCTTCACCTTCAAGCCCATCCAGTTTTTTGAATTCGCACCAGCACGCTACGCACACAGTGTGTCAGTACTGGTCATTCGCCGTCTTCGT	1759	1338	3272	1742	1762	4126	1761	1781	1.01078	0.786672	4830	2102	2122	1.20431	1.16151
NR_003555|1202	TCAGAAGACGCACCGGGCAGGAGTTAGAGACTTTGTTGTTAATATTCATAGCAGCAAAGTCTCTAGCTCCTGCTTTTTTGAATTCGCACCAGCACGCTACGCAGTTGGTGTGTCAGTACTGGTACTTCGCCGTCTTCGT	157	119	30	16	36	0	0	20	0.555556	0.432378	1	0	20	0.555556	0.535811
NR_003555|1203	TCAGAAGACGCACCGGGCAGGACATAGGTAAGATAGTGTTAATATTCATAGCACTGTCTTACCTGTGTCCTGCTTTTTTGAATTCGCACCAGCACGCTACGCATGACGTGTGTCAGTACTGGTTGTTCGCCGTCTTCGT	765	582	857	456	476	960	410	430	0.903361	0.703068	12	5	25	0.052521	0.0506544
NR_003555|1204	TCAGAAGACGCACCGGCCTCTGTGTTTGTATTGAGATGTTAATATTCATAGCATCTCAATGCAAGCACAGAGGTTTTTTGAATTCGCACCAGCACGCTACGCACACAGTGTGTCAGTACTGCAGTTTCGCCGTCTTCGT	796	605	1020	543	563	2024	864	884	1.57016	1.22202	26	11	31	0.0550622	0.0531053
NR_003559|1205	TCAGAAGACGCACCGGGCAAGTCCTTTATGTGATTGTGTTAATATTCATAGCACAATCACATGAAGGGCTTGCTTTTTTGAATTCGCACCAGCACGCTACGCAGTACGTGTGTCAGTACTGCACATTCGCCGTCTTCGT	348	265	424	226	246	1013	432	452	1.8374	1.43001	2161	940	960	3.90244	3.76375
NR_003559|1206	TCAGAAGACGCACCGGGCCCTTTATGTGGTTGTTGGTGTTAATATTCATAGCACCAACAATCACATGAAGGGCTTTTTTGAATTCGCACCAGCACGCTACGCATGGTGTGTGTCAGTACTGCAACTTCGCCGTCTTCGT	242	184	266	142	162	13	6	26	0.160494	0.124909	7	3	23	0.141975	0.13693
NR_003559|1207	TCAGAAGACGCACCGGCCTAGGACTTTCTCCACTTAAGTTAATATTCATAGCTTAGGTGGAGAAGGTCCTAGGTTTTTTGAATTCGCACCAGCACGCTACGCAACTGGTGTGTCAGTACTGCATGTTCGCCGTCTTCGT	777	591	924	492	512	437	187	207	0.404297	0.314656	1496	651	671	1.31055	1.26397
NR_003559|1208	TCAGAAGACGCACCGGCGGTCTGAGTGCTATATTTGTGTTAATATTCATAGCGCAAATGTAGCACTCAGACCGTTTTTTGAATTCGCACCAGCACGCTACGCAGTACGTGTGTCAGTACTGACGTTTCGCCGTCTTCGT	1698	1291	2279	1213	1233	1	0	20	0.0162206	0.0126242	2903	1263	1283	1.04055	1.00357
NR_003559|1209	TCAGAAGACGCACCGGGCATCGGAAGATATAGACATTGTTAATATTCATAGCAGTGTCTGTATCTTCCGATGCTTTTTTGAATTCGCACCAGCACGCTACGCATGTGGTGTGTCAGTACTGACCATTCGCCGTCTTCGT	1043	793	1356	722	742	303	129	149	0.200809	0.156285	2231	971	991	1.33558	1.28811
NR_003559|1210	TCAGAAGACGCACCGGGTGCTACATTTGTAGAGATTTGTTAATATTCATAGCAAATCTCTGCAAATGTAGCACTTTTTTGAATTCGCACCAGCACGCTACGCAACCAGTGTGTCAGTACTGACACTTCGCCGTCTTCGT	231	176	348	185	205	0	0	20	0.097561	0.0759297	11	5	25	0.121951	0.117617
NR_003559|1211	TCAGAAGACGCACCGGCTGCAGGTGGTGTTCTGTGGGGTTAATATTCATAGCTCCACAGAATACCACCTGCAGTTTTTTGAATTCGCACCAGCACGCTACGCACAGTGTGTGTCAGTACTGACTGTTCGCCGTCTTCGT	1312	998	1853	986	1006	961	410	430	0.427435	0.332664	5674	2469	2489	2.47416	2.38622
NR_003564|1212	TCAGAAGACGCACCGGGACCTGTTAAAGGCTTCTTAAGTTAATATTCATAGCTTGAGAAGCCTTTAGCAGGTCTTTTTTGAATTCGCACCAGCACGCTACGCATGTGGTGTGTCAGTACTGTGGTTTCGCCGTCTTCGT	577	439	662	352	372	359	153	173	0.465054	0.361942	15	7	27	0.0725806	0.0700012
NR_003564|1213	TCAGAAGACGCACCGGGACCCTGTTAATGAACCATTTGTTAATATTCATAGCAAGTGGTTCATTAGCAGGGTCTTTTTTGAATTCGCACCAGCACGCTACGCAACGTGTGTGTCAGTACTGTGCATTCGCCGTCTTCGT	1316	1001	1162	619	639	1274	544	564	0.882629	0.686932	2239	974	994	1.55556	1.50027
NR_003564|1214	TCAGAAGACGCACCGGCAGGGACATTAGGAGATCATTGTTAATATTCATAGCAGTGATCTCCTAGTGTCCCTGTTTTTTGAATTCGCACCAGCACGCTACGCACAACGTGTGTCAGTACTGTGACTTCGCCGTCTTCGT	367	279	327	174	194	417	178	198	1.02062	0.794327	2	1	21	0.108247	0.1044
NR_003564|1215	TCAGAAGACGCACCGGCTGCTGAGGATAACTTGAGAAGTTAATATTCATAGCTTCTCAGGTTGTCCTCAGCAGTTTTTTGAATTCGCACCAGCACGCTACGCAGTCAGTGTGTCAGTACTGTGTGTTCGCCGTCTTCGT	1135	863	2492	1327	1347	2809	1199	1219	0.904974	0.704323	3525	1534	1554	1.15367	1.11267
NR_003564|1216	TCAGAAGACGCACCGGCTGGCTTTCAGAATAGGAGATGTTAATATTCATAGCATCTCCTGTTCTGAAGGCCAGTTTTTTGAATTCGCACCAGCACGCTACGCACAGTGTGTGTCAGTTGGTGTGTTTCGCCGTCTTCGT	1171	890	2523	1343	1363	226	96	116	0.0851064	0.0662366	198	86	106	0.0777696	0.0750057
NR_003564|1217	TCAGAAGACGCACCGGCCCTGTTAATGAACTACTTTCGTTAATATTCATAGCGAAAGTGGTTCATTAGCAGGGTTTTTTGAATTCGCACCAGCACGCTACGCAGTCAGTGTGTCAGTTGGTGTCATTCGCCGTCTTCGT	3237	2462	4837	2575	2595	8634	3686	3706	1.42813	1.11149	5655	2461	2481	0.956069	0.922091
NR_003564|1218	TCAGAAGACGCACCGGCCCTATTCTTCTCCTTTAGATGTTAATATTCATAGCATCTAGAGGAGGAGAATAGGGTTTTTTGAATTCGCACCAGCACGCTACGCATGTGGTGTGTCAGTTGGTGTACTTCGCCGTCTTCGT	491	373	580	309	329	606	259	279	0.848024	0.66	1102	480	500	1.51976	1.46575
NR_003568|1219	TCAGAAGACGCACCGGGCCTGCTACAATCTGTTTATCGTTAATATTCATAGCGATGAACAGGTTGTAGCAGGCTTTTTTGAATTCGCACCAGCACGCTACGCAACACGTGTGTCAGTTGGTGTTGTTCGCCGTCTTCGT	1857	1412	1943	1034	1054	483	206	226	0.214421	0.16688	3389	1475	1495	1.41841	1.368
NR_003568|1220	TCAGAAGACGCACCGGCCCGAAGGTATGATAGTGATGGTTAATATTCATAGCCATCACTGTCATATCTTCGGGTTTTTTGAATTCGCACCAGCACGCTACGCAGTCAGTGTGTCAGTTGGTCAGTTTCGCCGTCTTCGT	610	464	540	287	307	1580	675	695	2.26384	1.7619	2444	1063	1083	3.52769	3.40231
NR_003568|1221	TCAGAAGACGCACCGGCTCAGGGATTTAAGGGAAGTTGTTAATATTCATAGCAACTTCCCTGAAGTCCCTGAGTTTTTTGAATTCGCACCAGCACGCTACGCATGACGTGTGTCAGTTGGTCACATTCGCCGTCTTCGT	1402	1066	2490	1325	1345	3235	1381	1401	1.04164	0.810684	4409	1919	1939	1.44164	1.3904
NR_003568|1222	TCAGAAGACGCACCGGCTGGTACAAGTAGGAACTTTGGTTAATATTCATAGCCAAAGTTCCTGCTTGTGCCAGTTTTTTGAATTCGCACCAGCACGCTACGCAACGTGTGTGTCAGTTGGTCAACTTCGCCGTCTTCGT	231	176	370	197	217	5	2	22	0.101382	0.0789039	15	7	27	0.124424	0.120002
NR_003568|1223	TCAGAAGACGCACCGGCAGCAGCAGTAATTTCTTGTAGTTAATATTCATAGCTACGAGAAATTGCTGCTGCTGTTTTTTGAATTCGCACCAGCACGCTACGCACATGGTGTGTCAGTTGGTCATGTTCGCCGTCTTCGT	1091	830	1922	1023	1043	1509	644	664	0.636625	0.495472	44	19	39	0.0373921	0.0360632
NR_003568|1224	TCAGAAGACGCACCGGCCTAAGCCTGGTCTTTCTTTAGTTAATATTCATAGCTGAAGAAGGACCAGGCTTAGGTTTTTTGAATTCGCACCAGCACGCTACGCATGACGTGTGTCAGTTGGTACGTTTCGCCGTCTTCGT	1277	971	2193	1167	1187	1233	526	546	0.459983	0.357996	51	22	42	0.0353833	0.0341258
NR_003568|1225	TCAGAAGACGCACCGGCTGGCCTTTAAGCTTTAAAGGGTTAATATTCATAGCCCTTTAGAGCTTGAAGGCCAGTTTTTTGAATTCGCACCAGCACGCTACGCAACTGGTGTGTCAGTTGGTACCATTCGCCGTCTTCGT	1117	849	1635	870	890	768	328	348	0.391011	0.304316	1672	728	748	0.840449	0.81058
NR_003596|1226	TCAGAAGACGCACCGGCGGAGACTAGATTACAAATACGTTAATATTCATAGCGTGTTTGTAGTCTAGTCTCCGTTTTTTGAATTCGCACCAGCACGCTACGCACACAGTGTGTCAGTTGGTACACTTCGCCGTCTTCGT	392	298	323	172	192	0	0	20	0.104167	0.0810708	6	3	23	0.119792	0.115534
NR_003596|1227	TCAGAAGACGCACCGGGCACTTGTCTTAAGTAAGAAGGTTAATATTCATAGCCTTCTTACTTAGGACAGGTGCTTTTTTGAATTCGCACCAGCACGCTACGCAGTGTGTGTGTCAGTTGGTACTGTTCGCCGTCTTCGT	725	551	888	473	493	501	214	234	0.474645	0.369407	15	7	27	0.0547667	0.0528203
NR_003596|1228	TCAGAAGACGCACCGGCTCCTTATCCAGTTGAGAAATGTTAATATTCATAGCATTTCTCAGCTGGATGAGGAGTTTTTTGAATTCGCACCAGCACGCTACGCAACTGGTGTGTCAGTTGGTTGGTTTCGCCGTCTTCGT	621	472	949	505	525	325	139	159	0.302857	0.235708	1618	704	724	1.37905	1.33004
NR_003596|1229	TCAGAAGACGCACCGGCCTCATTCAGTTGAGAAATGAGTTAATATTCATAGCTCATTTCTCAGCTGGATGAGGTTTTTTGAATTCGCACCAGCACGCTACGCACAGTGTGTGTCAGTTGGTTGCATTCGCCGTCTTCGT	1375	1046	1560	830	850	518	221	241	0.283529	0.220665	3365	1464	1484	1.74588	1.68383
NR_003596|1230	TCAGAAGACGCACCGGGAGAGATCACCTGATTGATTTGTTAATATTCATAGCAAATCGATCAGGTGATCTCTCTTTTTTGAATTCGCACCAGCACGCTACGCAGTACGTGTGTCAGTTGGTTGACTTCGCCGTCTTCGT	188	143	264	141	161	493	210	230	1.42857	1.11183	5	2	22	0.136646	0.13179
NR_003596|1231	TCAGAAGACGCACCGGGAGATCACCTGATTGATTTCAGTTAATATTCATAGCTGAAATCGATCAGGTGATCTCTTTTTTGAATTCGCACCAGCACGCTACGCATGCAGTGTGTCAGTTGGTTGTGTTCGCCGTCTTCGT	659	501	1112	592	612	1451	619	639	1.04412	0.812616	2365	1029	1049	1.71405	1.65314
NR_003596|1232	TCAGAAGACGCACCGGCCAGTTCTTGATGGAGAAGAGGTTAATATTCATAGCTTCTTCTCCATCAAGAGCTGGTTTTTTGAATTCGCACCAGCACGCTACGCAACTGGTGTGTCAGTTGCAGTGTTTCGCCGTCTTCGT	1156	879	1579	841	861	2435	1040	1060	1.23113	0.958161	1203	523	543	0.630662	0.608249
NR_003617|1233	TCAGAAGACGCACCGGCGCAGACGTATAAGTCTCATAGTTAATATTCATAGCTGTGAGACTTGTACGTCTGCGTTTTTTGAATTCGCACCAGCACGCTACGCACAGTGTGTGTCAGTTGCAGTCATTCGCCGTCTTCGT	4925	3745	7780	4141	4161	8662	3698	3718	0.893535	0.69542	16436	7152	7172	1.72362	1.66237
NR_003617|1234	TCAGAAGACGCACCGGCCGGTAATTTGGTAATTCTAGGTTAATATTCATAGCCTAGAATTACCGAATTACCGGTTTTTTGAATTCGCACCAGCACGCTACGCAGTACGTGTGTCAGTTGCAGTACTTCGCCGTCTTCGT	352	268	569	303	323	1162	496	516	1.59752	1.24332	13	6	26	0.0804954	0.0776346
NR_003617|1235	TCAGAAGACGCACCGGCCCAGCAAATATATCTTGAGTGTTAATATTCATAGCACTCAAGATGTATTTGCTGGGTTTTTTGAATTCGCACCAGCACGCTACGCATGCAGTGTGTCAGTTGCAGTTGTTCGCCGTCTTCGT	2088	1588	3417	1819	1839	4179	1784	1804	0.980968	0.763468	2783	1211	1231	0.669386	0.645596
NR_003617|1236	TCAGAAGACGCACCGGGACACGCAGATGTACAAGTTTGTTAATATTCATAGCAGACTTGTACGTCTGCGTGTCTTTTTTGAATTCGCACCAGCACGCTACGCACAGTGTGTGTCAGTTGCACAGTTTCGCCGTCTTCGT	1183	900	2037	1084	1104	3921	1674	1694	1.53442	1.19421	6310	2746	2766	2.50543	2.41639
NR_003617|1237	TCAGAAGACGCACCGGCTCCCAAGTGTTGAGGTTATAGTTAATATTCATAGCTGTAACCTCAGCACTTGGGAGTTTTTTGAATTCGCACCAGCACGCTACGCAGTCAGTGTGTCAGTTGCACACATTCGCCGTCTTCGT	1976	1503	2674	1423	1443	4663	1991	2011	1.39362	1.08463	4594	1999	2019	1.39917	1.34944
NR_003617|1238	TCAGAAGACGCACCGGCACGCAGACGTATAAGTCTTAGTTAATATTCATAGCTGAGACTTGTACGTCTGCGTGTTTTTTGAATTCGCACCAGCACGCTACGCATGTGGTGTGTCAGTTGCACAACTTCGCCGTCTTCGT	946	719	1606	855	875	1013	432	452	0.516571	0.402037	2040	888	908	1.03771	1.00083
NR_003617|1239	TCAGAAGACGCACCGGCACAGCCAGTAAAGTGTTTGAGTTAATATTCATAGCTCAAGCACTTTGCTGGCTGTGTTTTTTGAATTCGCACCAGCACGCTACGCAACACGTGTGTCAGTTGCACATGTTCGCCGTCTTCGT	2225	1692	2896	1542	1562	1339	572	592	0.379001	0.294969	3898	1696	1716	1.09859	1.05955
NR_003619|1240	TCAGAAGACGCACCGGGAGCAAGCGTGTTTAGTGTTTGTTAATATTCATAGCAAGCACTAAGCACGCTTGCTCTTTTTTGAATTCGCACCAGCACGCTACGCAGTCAGTGTGTCAGTTGCAACGTTTCGCCGTCTTCGT	1186	902	1691	900	920	2506	1070	1090	1.18478	0.922092	5714	2486	2506	2.72391	2.62711
NR_003619|1241	TCAGAAGACGCACCGGGCTCTAAGGCTATAGAATGAGGTTAATATTCATAGCCTCATTCTGTAGCCTTGGAGCTTTTTTGAATTCGCACCAGCACGCTACGCATGACGTGTGTCAGTTGCAACCATTCGCCGTCTTCGT	1650	1255	1712	911	931	1199	512	532	0.571429	0.444731	4129	1797	1817	1.95166	1.8823
NR_003619|1242	TCAGAAGACGCACCGGCCACAGCCTATGTAAGCATTTGTTAATATTCATAGCAGATGCTTGCATAGGCTGTGGTTTTTTGAATTCGCACCAGCACGCTACGCAACGTGTGTGTCAGTTGCAACACTTCGCCGTCTTCGT	436	332	369	196	216	489	209	229	1.06019	0.825121	1554	676	696	3.22222	3.10771
NR_003619|1243	TCAGAAGACGCACCGGCCGTAGGTTATATGGTTTGTGGTTAATATTCATAGCCACAAACCATGTAGCCTACGGTTTTTTGAATTCGCACCAGCACGCTACGCACATGGTGTGTCAGTTGCAACTGTTCGCCGTCTTCGT	1705	1297	2753	1465	1485	1211	517	537	0.361616	0.281439	2298	1000	1020	0.686869	0.662458
NR_003619|1244	TCAGAAGACGCACCGGCCTGTTTGGAGTCTGTATTAGGTTAATATTCATAGCCTAATGCAGACTCCAAGCAGGTTTTTTGAATTCGCACCAGCACGCTACGCATGACGTGTGTCAGTTGCATGGTTTCGCCGTCTTCGT	1090	829	1431	762	782	1599	683	703	0.898977	0.699656	34	15	35	0.044757	0.0431664
NR_003619|1245	TCAGAAGACGCACCGGGCGATTTCTTGCTAGGTTGTTGTTAATATTCATAGCAACAACCTGGCAAGGAATCGCTTTTTTGAATTCGCACCAGCACGCTACGCAACTGGTGTGTCAGTTGCATGCATTCGCCGTCTTCGT	403	306	484	258	278	35	15	35	0.125899	0.0979849	9	4	24	0.0863309	0.0832628
NR_003619|1246	TCAGAAGACGCACCGGCAGAGCACTGATTCTTTGGTAGTTAATATTCATAGCTACCAAGGAATCGGTGCTCTGTTTTTTGAATTCGCACCAGCACGCTACGCACACAGTGTGTCAGTTGCATGACTTCGCCGTCTTCGT	447	340	817	435	455	905	386	406	0.892308	0.694465	14	6	26	0.0571429	0.055112
NR_003622|1247	TCAGAAGACGCACCGGCGATGTGGTGATTGAACTTAAGTTAATATTCATAGCTTGAGTTCAATCGCCACATCGTTTTTTGAATTCGCACCAGCACGCTACGCAGTGTGTGTGTCAGTTGCATGTGTTCGCCGTCTTCGT	2903	2208	5527	2942	2962	13779	5882	5902	1.99257	1.55078	8551	3721	3741	1.263	1.21811
NR_003622|1248	TCAGAAGACGCACCGGGCGATGAAGAGAATTTGGTATGTTAATATTCATAGCATGCCAAATTCTCTTCGTCGCTTTTTTGAATTCGCACCAGCACGCTACGCAGTACGTGTGTCAGTTGACGTGTTTCGCCGTCTTCGT	345	262	755	402	422	1250	534	554	1.3128	1.02172	2497	1087	1107	2.62322	2.52999
NR_003622|1249	TCAGAAGACGCACCGGCCAGTCATTTAGGATGGAGATGTTAATATTCATAGCATCTCCATCCTGAATGGCTGGTTTTTTGAATTCGCACCAGCACGCTACGCATGTGGTGTGTCAGTTGACGTCATTCGCCGTCTTCGT	1408	1071	1139	606	626	1083	462	482	0.769968	0.599251	2331	1014	1034	1.65176	1.59305
NR_003622|1250	TCAGAAGACGCACCGGCCGTGCATTTCTGTACTGATAGTTAATATTCATAGCTGTCAGTGCAGAAATGCACGGTTTTTTGAATTCGCACCAGCACGCTACGCAACCAGTGTGTCAGTTGACGTACTTCGCCGTCTTCGT	329	250	475	253	273	1338	571	591	2.16484	1.68485	203	88	108	0.395604	0.381545
NR_003622|1251	TCAGAAGACGCACCGGGTCATGGTGAAATTTGATGATGTTAATATTCATAGCATCATCAAGTTTCACCATGACTTTTTTGAATTCGCACCAGCACGCTACGCACAGTGTGTGTCAGTTGACGTTGTTCGCCGTCTTCGT	1951	1484	2351	1251	1271	4699	2006	2026	1.59402	1.24059	4842	2107	2127	1.67349	1.61401
NR_003622|1252	TCAGAAGACGCACCGGCCAGGTAAGAAGGTATTGGTGGTTAATATTCATAGCCACTAATACCTTCTTGCCTGGTTTTTTGAATTCGCACCAGCACGCTACGCATGTGGTGTGTCAGTTGACCAGTTTCGCCGTCTTCGT	322	245	720	383	403	494	211	231	0.573201	0.446111	21	9	29	0.0719603	0.0694029
NR_003622|1253	TCAGAAGACGCACCGGGACCAGGTAAGAAGGTATTGGGTTAATATTCATAGCCTAATACCTTCTTGCCTGGTCTTTTTTGAATTCGCACCAGCACGCTACGCAACGTGTGTGTCAGTTGACCACATTCGCCGTCTTCGT	1025	779	1051	559	579	0	0	20	0.0345423	0.0268836	13	6	26	0.044905	0.0433091
NR_003623|1254	TCAGAAGACGCACCGGGCTTGTATCCGCCTATATATTGTTAATATTCATAGCGATATATGGGCGGATACAAGCTTTTTTGAATTCGCACCAGCACGCTACGCACAACGTGTGTCAGTTGACCAACTTCGCCGTCTTCGT	218	166	276	147	167	11	5	25	0.149701	0.116509	18	8	28	0.167665	0.161706
NR_003623|1255	TCAGAAGACGCACCGGCCAGCTAAGAATTCTTGGAATGTTAATATTCATAGCATTCCAGGAATTCTTGGCTGGTTTTTTGAATTCGCACCAGCACGCTACGCAGTCAGTGTGTCAGTTGACCATGTTCGCCGTCTTCGT	578	440	936	498	518	410	175	195	0.376448	0.292982	19	8	28	0.0540541	0.052133
NR_003623|1256	TCAGAAGACGCACCGGCCTGGAAGGTTTGAATTTGGTGTTAATATTCATAGCACCAGATTCAAGCCTTCCAGGTTTTTTGAATTCGCACCAGCACGCTACGCAACGTGTGTGTCAGTTGACACGTTTCGCCGTCTTCGT	887	675	729	388	408	3851	1644	1664	4.07843	3.17416	1420	618	638	1.56373	1.50815
NR_003623|1257	TCAGAAGACGCACCGGCTGCTGGAATATGCCTTTAGTGTTAATATTCATAGCACTAAGGGCATGTTCCAGCAGTTTTTTGAATTCGCACCAGCACGCTACGCACACAGTGTGTCAGTTGACACCATTCGCCGTCTTCGT	1291	982	1735	924	944	2118	904	924	0.978814	0.761791	270	117	137	0.145127	0.139969
NR_003623|1258	TCAGAAGACGCACCGGGCTGGAACATGCCTTTAGTTTGTTAATATTCATAGCAGACTAAGGGCATGTTCCAGCTTTTTTGAATTCGCACCAGCACGCTACGCAGTTGGTGTGTCAGTTGACACACTTCGCCGTCTTCGT	217	165	132	70	90	390	166	186	2.06667	1.60844	3	1	21	0.233333	0.225041
NR_003623|1259	TCAGAAGACGCACCGGGCCCTTAGTCTTTGAGTAATTGTTAATATTCATAGCGATTACTCAGAGACTAAGGGCTTTTTTGAATTCGCACCAGCACGCTACGCATGACGTGTGTCAGTTGACACTGTTCGCCGTCTTCGT	1053	801	848	451	471	327	140	160	0.339703	0.264384	120	52	72	0.152866	0.147433
NR_003623|1260	TCAGAAGACGCACCGGGCAGGCTTTATATCCTATCATGTTAATATTCATAGCATGGTAGGATATAAAGCCTGCTTTTTTGAATTCGCACCAGCACGCTACGCACACAGTGTGTCAGTTGACTGGTTTCGCCGTCTTCGT	226	172	505	269	289	660	282	302	1.04498	0.813289	8	3	23	0.0795848	0.0767564
NR_003624|1261	TCAGAAGACGCACCGGCCAACCCATGAATTCAGTAAAGTTAATATTCATAGCTTTGCTGAATTCGTGGGTTGGTTTTTTGAATTCGCACCAGCACGCTACGCAGTACGTGTGTCAGTTGACTGCATTCGCCGTCTTCGT	743	565	871	464	484	1250	534	554	1.14463	0.890841	19	8	28	0.0578512	0.0557952
NR_003624|1262	TCAGAAGACGCACCGGCTCTGTGTTCCTGTTCTTTCTGTTAATATTCATAGCAGAAAGGACAGGAGGACAGAGTTTTTTGAATTCGCACCAGCACGCTACGCATGGTGTGTGTCAGTTGACTGACTTCGCCGTCTTCGT	443	337	1063	566	586	0	0	20	0.0341297	0.0265625	580	252	272	0.464164	0.447668
NR_003624|1263	TCAGAAGACGCACCGGCCTCTGGTTTATATTGAGGATGTTAATATTCATAGCATCCTCAATGTAAGCCAGAGGTTTTTTGAATTCGCACCAGCACGCTACGCAACTGGTGTGTCAGTTGACTGTGTTCGCCGTCTTCGT	887	675	1169	622	642	1477	631	651	1.01402	0.78919	23	10	30	0.046729	0.0450682
NR_003624|1264	TCAGAAGACGCACCGGGTGGAGGGATATTAAGATTGAGTTAATATTCATAGCTCAGTCTTAATATCCCTCCACTTTTTTGAATTCGCACCAGCACGCTACGCATGCAGTGTGTCAGTTGTGGTGTTTCGCCGTCTTCGT	424	322	505	269	289	467	199	219	0.757785	0.589769	1967	856	876	3.03114	2.92342
NR_003624|1265	TCAGAAGACGCACCGGGCTGGCTTCTGTATTTCTATTGTTAATATTCATAGCGATAGAAGTACAGAAGCCAGCTTTTTTGAATTCGCACCAGCACGCTACGCAACACGTGTGTCAGTTGTGGTCATTCGCCGTCTTCGT	1435	1091	2516	1339	1359	2663	1137	1157	0.851361	0.662597	3389	1475	1495	1.10007	1.06098
NR_003624|1266	TCAGAAGACGCACCGGCTCTGGAGATAGTGTTAAGGGGTTAATATTCATAGCTCCTTAACACTGTCTCCAGAGTTTTTTGAATTCGCACCAGCACGCTACGCACAGTGTGTGTCAGTTGTGGTACTTCGCCGTCTTCGT	794	604	1006	536	556	493	210	230	0.413669	0.32195	6194	2695	2715	4.88309	4.70955
NR_003624|1267	TCAGAAGACGCACCGGCTCCTGTTCTTTCTTACCATAGTTAATATTCATAGCTGTGGTAAGAAAGGACAGGAGTTTTTTGAATTCGCACCAGCACGCTACGCAGTTGGTGTGTCAGTTGTGGTTGTTCGCCGTCTTCGT	3028	2303	4069	2166	2186	5091	2173	2193	1.0032	0.780772	3917	1704	1724	0.788655	0.760627
NR_003625|1268	TCAGAAGACGCACCGGCTCTGTGGATTTGTGTGTTTGGTTAATATTCATAGCCAAACACACAGATCCGCAGAGTTTTTTGAATTCGCACCAGCACGCTACGCAACACGTGTGTCAGTTGTGCAGTTTCGCCGTCTTCGT	1667	1268	2263	1205	1225	3924	1675	1695	1.38367	1.07689	891	388	408	0.333061	0.321224
NR_003625|1269	TCAGAAGACGCACCGGCTGCGGATTTGTGTGTTTGTGGTTAATATTCATAGCCACAAACACACAGATCCGCAGTTTTTTGAATTCGCACCAGCACGCTACGCACATGGTGTGTCAGTTGTGCACATTCGCCGTCTTCGT	1246	948	758	403	423	3	1	21	0.0496454	0.038638	15	7	27	0.0638298	0.0615613
NR_003625|1270	TCAGAAGACGCACCGGGCGGATTTGTGTGTTTGTGGTGTTAATATTCATAGCACCACAAACACACAGATCCGCTTTTTTGAATTCGCACCAGCACGCTACGCAGTCAGTGTGTCAGTTGTGCAACTTCGCCGTCTTCGT	146	111	0	0	20	717	306	326	16.3	12.686	0	0	20	1	0.96446
NR_003625|1271	TCAGAAGACGCACCGGGACTTAGGCTTAATGGATGAAGTTAATATTCATAGCTTCATCCATTAGGCCTGAGTCTTTTTTGAATTCGCACCAGCACGCTACGCATGGTGTGTGTCAGTTGTGCATGTTCGCCGTCTTCGT	1414	1075	1470	783	803	2478	1058	1078	1.34247	1.04481	4071	1771	1791	2.23039	2.15112
NR_003625|1272	TCAGAAGACGCACCGGCTCGGTATAAAGTGGAATGGGGTTAATATTCATAGCTCCATTCCACTTTATGCCGAGTTTTTTGAATTCGCACCAGCACGCTACGCACATGGTGTGTCAGTTGTGACGTTTCGCCGTCTTCGT	1737	1321	2478	1319	1339	5265	2248	2268	1.6938	1.31825	44	19	39	0.0291262	0.0280911
NR_003625|1273	TCAGAAGACGCACCGGGTGCTGATAGGTCTTGTCTTTGTTAATATTCATAGCAAAGGCAAGACCTGTCAGCACTTTTTTGAATTCGCACCAGCACGCTACGCAGTGTGTGTGTCAGTTGTGACCATTCGCCGTCTTCGT	1011	769	1598	851	871	1893	808	828	0.950631	0.739857	1038	452	472	0.541906	0.522647
NR_003625|1274	TCAGAAGACGCACCGGGCTGATAGGTCTTGTCTTTCTGTTAATATTCATAGCAGAAAGGCAAGACCTGTCAGCTTTTTTGAATTCGCACCAGCACGCTACGCATGACGTGTGTCAGTTGTGACACTTCGCCGTCTTCGT	241	183	393	209	229	0	0	20	0.0873362	0.067972	9	4	24	0.104803	0.101079
NR_003627|1275	TCAGAAGACGCACCGGCCATCCATTAGCCAGTTATTTGTTAATATTCATAGCAAATAGCTGGCTGATGGATGGTTTTTTGAATTCGCACCAGCACGCTACGCAACCAGTGTGTCAGTTGTGACTGTTCGCCGTCTTCGT	1370	1042	2059	1096	1116	1434	612	632	0.566308	0.440746	983	428	448	0.401434	0.387167
NR_003627|1276	TCAGAAGACGCACCGGCCATCAGCCAGTTATTTCATAGTTAATATTCATAGCTGTGAAATAGCTGGCTGATGGTTTTTTGAATTCGCACCAGCACGCTACGCAGTGTGTGTGTCAGTTGTGTGGTTTCGCCGTCTTCGT	488	371	661	352	372	1383	590	610	1.63978	1.27621	16	7	27	0.0725806	0.0700012
NR_003627|1277	TCAGAAGACGCACCGGCAGGCCTTAGAAATATATGCTGTTAATATTCATAGCAGCATGTATTTCTAAGGCCTGTTTTTTGAATTCGCACCAGCACGCTACGCATGCAGTGTGTCAGTTGTGTGCATTCGCCGTCTTCGT	1239	942	1974	1051	1071	2516	1074	1094	1.02148	0.794994	554	241	261	0.243697	0.235037
NR_003627|1278	TCAGAAGACGCACCGGCTGATGGTCTTGGGTTCTATGGTTAATATTCATAGCTATAGAACCCAGGACCATCAGTTTTTTGAATTCGCACCAGCACGCTACGCAACTGGTGTGTCAGTTGTGTGACTTCGCCGTCTTCGT	192	146	229	122	142	5	2	22	0.15493	0.120579	6	3	23	0.161972	0.156215
NR_003627|1279	TCAGAAGACGCACCGGGACAGCAGTTGCATATTATGTGTTAATATTCATAGCACATGATATGCAGCTGCTGTCTTTTTTGAATTCGCACCAGCACGCTACGCACAACGTGTGTCAGTTGTGTGTGTTCGCCGTCTTCGT	864	657	1164	620	640	1454	621	641	1.00156	0.779496	19	8	28	0.04375	0.0421951
NR_003627|1280	TCAGAAGACGCACCGGCCTGGGTTCTATAAGAAAGTAGTTAATATTCATAGCTGCTTTCTTATAGAACCCAGGTTTTTTGAATTCGCACCAGCACGCTACGCAGTTGGTGTGTCACAGTGTGTGTTTCGCCGTCTTCGT	1465	1114	3058	1628	1648	6407	2735	2755	1.67172	1.30107	2943	1281	1301	0.789442	0.761385
NR_003627|1281	TCAGAAGACGCACCGGCAGCAGTTGCATATTATGTAGGTTAATATTCATAGCCTACATGATATGCAGCTGCTGTTTTTTGAATTCGCACCAGCACGCTACGCATGGTGTGTGTCACAGTGTGTCATTCGCCGTCTTCGT	2686	2043	3526	1877	1897	2847	1215	1235	0.651028	0.506682	3998	1740	1760	0.927781	0.894808
NR_003628|1282	TCAGAAGACGCACCGGCCAGAGGGAACTTTGTATGTAGTTAATATTCATAGCTGCATACAGAGTTCCCTCTGGTTTTTTGAATTCGCACCAGCACGCTACGCAACACGTGTGTCACAGTGTGTACTTCGCCGTCTTCGT	303	230	376	200	220	968	413	433	1.96818	1.5318	3	1	21	0.0954545	0.0920621
NR_003628|1283	TCAGAAGACGCACCGGGAGGCCATATTTGGAGTTGAAGTTAATATTCATAGCTTCAGCTCCAAGTATGGCCTCTTTTTTGAATTCGCACCAGCACGCTACGCACACAGTGTGTCACAGTGTGTTGTTCGCCGTCTTCGT	1378	1048	2187	1164	1184	4595	1962	1982	1.67399	1.30283	1617	704	724	0.611486	0.589754
NR_003628|1284	TCAGAAGACGCACCGGGCTCTCTAGGAATCTTTCAGGGTTAATATTCATAGCCTTGAAAGATTCCTGGAGAGCTTTTTTGAATTCGCACCAGCACGCTACGCATGGTGTGTGTCACAGTGTCAGTTTCGCCGTCTTCGT	354	269	369	196	216	1007	430	450	2.08333	1.62142	8	3	23	0.106481	0.102697
NR_003628|1285	TCAGAAGACGCACCGGCAGCAGAGTAAGATGCCTTAAGTTAATATTCATAGCTTAGGGCATCTTGCTCTGCTGTTTTTTGAATTCGCACCAGCACGCTACGCAACCAGTGTGTCACAGTGTCACATTCGCCGTCTTCGT	1097	834	1710	910	930	223	95	115	0.123656	0.0962389	31	13	33	0.0354839	0.0342228
NR_003628|1286	TCAGAAGACGCACCGGCTCCTGCCATTAATCAGTTTAGTTAATATTCATAGCTGAACTGGTTAATGGCAGGAGTTTTTTGAATTCGCACCAGCACGCTACGCACATGGTGTGTCACAGTGTCAACTTCGCCGTCTTCGT	298	227	365	194	214	584	249	269	1.25701	0.978305	6	3	23	0.107477	0.103657
NR_003628|1287	TCAGAAGACGCACCGGCAGGATGAGGTATGGTTATTTGTTAATATTCATAGCAAATAGCCATGCCTCATCCTGTTTTTTGAATTCGCACCAGCACGCTACGCAGTACGTGTGTCACAGTGTCATGTTCGCCGTCTTCGT	760	578	1286	685	705	127	54	74	0.104965	0.0816918	20	9	29	0.0411348	0.0396728
NR_003628|1288	TCAGAAGACGCACCGGGTCTGCCTAACTTTGCTTCTTGTTAATATTCATAGCAAGAGGCAAAGTTGGGCAGACTTTTTTGAATTCGCACCAGCACGCTACGCAACCAGTGTGTCACAGTGTACGTTTCGCCGTCTTCGT	1338	1017	1820	969	989	5170	2207	2227	2.25177	1.75251	450	196	216	0.218402	0.21064
NR_003630|1289	TCAGAAGACGCACCGGCCTGGAGAAATCTGCTAAGTAGTTAATATTCATAGCTACTTGGCAGGTTTCTCCAGGTTTTTTGAATTCGCACCAGCACGCTACGCACAACGTGTGTCACAGTGTACCATTCGCCGTCTTCGT	1625	1236	1774	944	964	1058	452	472	0.489627	0.381066	1363	593	613	0.635892	0.613293
NR_003630|1290	TCAGAAGACGCACCGGCCTGCTAAGTATGATGATTAGGTTAATATTCATAGCCTAGTCATCATACTTGGCAGGTTTTTTGAATTCGCACCAGCACGCTACGCAGTGTGTGTGTCACAGTGTACACTTCGCCGTCTTCGT	341	259	488	260	280	2084	890	910	3.25	2.52941	3043	1324	1344	4.8	4.62941
NR_003630|1291	TCAGAAGACGCACCGGGCTGAGGAGTCTATATCCTAAGTTAATATTCATAGCTTGGGATATGGACTCCTCAGCTTTTTTGAATTCGCACCAGCACGCTACGCATGTGGTGTGTCACAGTGTACTGTTCGCCGTCTTCGT	870	662	1526	812	832	945	403	423	0.508413	0.395688	958	417	437	0.52524	0.506574
NR_003630|1292	TCAGAAGACGCACCGGCCTCCCTACTTTCTTGAATGTGTTAATATTCATAGCGCATTCAAGAGAGTAGGGAGGTTTTTTGAATTCGCACCAGCACGCTACGCACAACGTGTGTCACAGTGTTGGTTTCGCCGTCTTCGT	501	381	908	483	503	1041	444	464	0.922465	0.717936	1165	507	527	1.04771	1.01048
NR_003630|1293	TCAGAAGACGCACCGGGCTGTAGGATTTAAGATTGGAGTTAATATTCATAGCTCCAATCTTAAATCCTGCAGCTTTTTTGAATTCGCACCAGCACGCTACGCAGTTGGTGTGTCACAGTGTTGCATTCGCCGTCTTCGT	718	546	1153	614	634	1683	719	739	1.16562	0.907175	3962	1724	1744	2.75079	2.65303
NR_003630|1294	TCAGAAGACGCACCGGCTGCAGGATTTAAGGTTGGGTGTTAATATTCATAGCATCCAATCTTAAATCCTGCAGTTTTTTGAATTCGCACCAGCACGCTACGCATGCAGTGTGTCACAGTGTTGACTTCGCCGTCTTCGT	220	167	307	163	183	7	3	23	0.125683	0.0978166	701	305	325	1.77596	1.71284
NR_003630|1295	TCAGAAGACGCACCGGGTGCTGTTTAGGAACATAGAAGTTAATATTCATAGCTTCTGTGTTCCTAGACAGCACTTTTTTGAATTCGCACCAGCACGCTACGCAACGTGTGTGTCACAGTGTTGTGTTCGCCGTCTTCGT	441	335	521	277	297	1511	645	665	2.23906	1.74261	42	18	38	0.127946	0.123399
NR_003631|1296	TCAGAAGACGCACCGGGCAGTTAAGGAATGTTGAGAAGTTAATATTCATAGCTTCTCAGCATTCCTTAGCTGCTTTTTTGAATTCGCACCAGCACGCTACGCACAACGTGTGTCACAGTCAGTGTTTCGCCGTCTTCGT	567	431	835	444	464	1591	679	699	1.50647	1.17245	23	10	30	0.0646552	0.0623574
NR_003631|1297	TCAGAAGACGCACCGGCAGCTAAGGAATGTTGAGAATGTTAATATTCATAGCATTCTCAGCATTCCTTAGCTGTTTTTTGAATTCGCACCAGCACGCTACGCAGTTGGTGTGTCACAGTCAGTCATTCGCCGTCTTCGT	3314	2520	6201	3301	3321	10293	4394	4414	1.32912	1.03443	7554	3287	3307	0.995784	0.960395
NR_003631|1298	TCAGAAGACGCACCGGCACAGGCAGTTAAGGAATGTTGTTAATATTCATAGCAGCATTCCTTAGCTGCCTGTGTTTTTTGAATTCGCACCAGCACGCTACGCATGCAGTGTGTCACAGTCAGTACTTCGCCGTCTTCGT	710	540	1101	586	606	0	0	20	0.0330033	0.0256858	69	30	50	0.0825083	0.0795759
NR_003631|1299	TCAGAAGACGCACCGGCTCGTCCATCTAATTGGTTATGTTAATATTCATAGCATGACCAATTGGATGGACGAGTTTTTTGAATTCGCACCAGCACGCTACGCAACGTGTGTGTCACAGTCAGTTGTTCGCCGTCTTCGT	3121	2373	5062	2695	2715	7406	3162	3182	1.17201	0.91215	9256	4028	4048	1.49098	1.43799
NR_003631|1300	TCAGAAGACGCACCGGGTCCATCCAATTGGTTATATCGTTAATATTCATAGCGATATGACCAATTGGATGGACTTTTTTGAATTCGCACCAGCACGCTACGCAGTTGGTGTGTCACAGTCACAGTTTCGCCGTCTTCGT	749	570	1706	908	928	1199	512	532	0.573276	0.446169	5735	2495	2515	2.71013	2.61381
NR_003631|1301	TCAGAAGACGCACCGGCAGGCAGTTAAGGAATGTTGAGTTAATATTCATAGCTCAGCATTCCTTAGCTGCCTGTTTTTTGAATTCGCACCAGCACGCTACGCATGGTGTGTGTCACAGTCACACATTCGCCGTCTTCGT	1203	915	2410	1283	1303	1839	785	805	0.617805	0.480825	2075	903	923	0.708365	0.68319
NR_003631|1302	TCAGAAGACGCACCGGGTCTCAAGGAGGAAAGAAATTGTTAATATTCATAGCAGTTTCTTTCCTCCTTGAGACTTTTTTGAATTCGCACCAGCACGCTACGCAACACGTGTGTCACAGTCACAACTTCGCCGTCTTCGT	392	298	610	325	345	0	0	20	0.057971	0.0451177	14	6	26	0.0753623	0.072684
NR_003632|1303	TCAGAAGACGCACCGGCCCAGCTTATTTCTTCTAACTGTTAATATTCATAGCAGTTGGAAGAAATAAGCTGGGTTTTTTGAATTCGCACCAGCACGCTACGCACACAGTGTGTCACAGTCACATGTTCGCCGTCTTCGT	978	744	1545	822	842	1056	451	471	0.559382	0.435356	1890	822	842	1	0.96446
NR_003632|1304	TCAGAAGACGCACCGGCCGGTATTAAGGTTATATTGGGTTAATATTCATAGCCCAATGTAACCTTGATACCGGTTTTTTGAATTCGCACCAGCACGCTACGCATGGTGTGTGTCACAGTCAACGTTTCGCCGTCTTCGT	800	608	794	423	443	643	275	295	0.665914	0.518268	1652	719	739	1.66817	1.60889
NR_003632|1305	TCAGAAGACGCACCGGCCGGTATAGATGTGAGAAGGGGTTAATATTCATAGCCCTTTCTCACATCTGTACCGGTTTTTTGAATTCGCACCAGCACGCTACGCAACCAGTGTGTCACAGTCAACCATTCGCCGTCTTCGT	920	700	541	288	308	444	190	210	0.681818	0.530645	1914	833	853	2.76948	2.67105
NR_003632|1306	TCAGAAGACGCACCGGGCAACATTGCCACTAAGAGTAGTTAATATTCATAGCTACTCTTGGTGGCAGTGTTGCTTTTTTGAATTCGCACCAGCACGCTACGCACATGGTGTGTCACAGTCAACACTTCGCCGTCTTCGT	170	129	316	168	188	610	260	280	1.48936	1.15914	72	31	51	0.271277	0.261636
NR_003632|1307	TCAGAAGACGCACCGGCAGTGGAGGGTATTTGTTTATGTTAATATTCATAGCGTAAACAAGTACCCTCCACTGTTTTTTGAATTCGCACCAGCACGCTACGCAGTACGTGTGTCACAGTCAACTGTTCGCCGTCTTCGT	2332	1773	4093	2179	2199	6004	2563	2583	1.17462	0.914187	5435	2365	2385	1.08458	1.04604
NR_003632|1308	TCAGAAGACGCACCGGGTGGAGGGTATTTGTTTATTGGTTAATATTCATAGCCAGTAAACAAGTACCCTCCACTTTTTTGAATTCGCACCAGCACGCTACGCAACCAGTGTGTCACAGTCATGGTTTCGCCGTCTTCGT	223	170	251	134	154	1028	439	459	2.98052	2.31968	3	1	21	0.136364	0.131517
NR_003632|1309	TCAGAAGACGCACCGGCACTGCCACTAAGAGTAAGTTGTTAATATTCATAGCAGCTTACTCTTGGTGGCAGTGTTTTTTGAATTCGCACCAGCACGCTACGCACAACGTGTGTCACAGTCATGCATTCGCCGTCTTCGT	2495	1897	2570	1368	1388	1035	442	462	0.332853	0.259053	1608	700	720	0.518732	0.500296
NR_003633|1310	TCAGAAGACGCACCGGGACCCTCCAATTGTAAATTGAGTTAATATTCATAGCTCGATTTACAGTTGGAGGGTCTTTTTTGAATTCGCACCAGCACGCTACGCAGTGTGTGTGTCACAGTCATGACTTCGCCGTCTTCGT	488	371	797	424	444	519	222	242	0.545045	0.424198	17	7	27	0.0608108	0.0586496
NR_003633|1311	TCAGAAGACGCACCGGCAGGCTATGGTTGAGGTATAAGTTAATATTCATAGCTTGTACCTCAGCCATAGCCTGTTTTTTGAATTCGCACCAGCACGCTACGCATGTGGTGTGTCACAGTCATGTGTTCGCCGTCTTCGT	1604	1220	1945	1035	1055	946	404	424	0.401896	0.312787	2011	875	895	0.848341	0.818191
NR_003633|1312	TCAGAAGACGCACCGGCCCATATCTGCTATTTGTGTGGTTAATATTCATAGCCACACAAATGGCAGATGTGGGTTTTTTGAATTCGCACCAGCACGCTACGCATGCAGTGTGTCACAGTACGTGTTTCGCCGTCTTCGT	1311	997	1910	1017	1037	1413	603	623	0.600771	0.467568	40	17	37	0.0356798	0.0344118
NR_003633|1313	TCAGAAGACGCACCGGGCTATGGGTTTGCATACTTTGGTTAATATTCATAGCCAAAGTGTGCAAACCCGTAGCTTTTTTGAATTCGCACCAGCACGCTACGCAACACGTGTGTCACAGTACGTCATTCGCCGTCTTCGT	1330	1011	950	506	526	0	0	20	0.0380228	0.0295924	16	7	27	0.0513308	0.0495065
NR_003633|1314	TCAGAAGACGCACCGGGCCATGGATACATTGGTATTGGTTAATATTCATAGCCAATACCAGTGTGTCCATGGCTTTTTTGAATTCGCACCAGCACGCTACGCACAGTGTGTGTCACAGTACGTACTTCGCCGTCTTCGT	232	176	237	126	146	0	0	20	0.136986	0.106614	5	2	22	0.150685	0.14533
NR_003633|1315	TCAGAAGACGCACCGGCAGCCCTAGTCTTTCACAATAGTTAATATTCATAGCTGTTGTGAGAGACTAGGGCTGTTTTTTGAATTCGCACCAGCACGCTACGCAGTTGGTGTGTCACAGTACGTTGTTCGCCGTCTTCGT	2475	1882	1794	955	975	1259	537	557	0.571282	0.444617	5259	2288	2308	2.36718	2.28305
NR_003633|1316	TCAGAAGACGCACCGGGCCCTAGTCTTTCACAATAGTGTTAATATTCATAGCACTGTTGTGAGAGACTAGGGCTTTTTTGAATTCGCACCAGCACGCTACGCAACACGTGTGTCACAGTACCAGTTTCGCCGTCTTCGT	356	271	500	266	286	1399	597	617	2.15734	1.67902	2800	1218	1238	4.32867	4.17483
NR_003634|1317	TCAGAAGACGCACCGGGCCTCTCCAATATCTTTGTGAGTTAATATTCATAGCTCACGAAGATGTTGGAGAGGCTTTTTTGAATTCGCACCAGCACGCTACGCACATGGTGTGTCACAGTACCACATTCGCCGTCTTCGT	635	483	891	474	494	504	215	235	0.475709	0.370234	1073	467	487	0.98583	0.950794
NR_003634|1318	TCAGAAGACGCACCGGCAGCTGGCTTTATGGATGTTAGTTAATATTCATAGCTGACATCCATGAAGCCAGCTGTTTTTTGAATTCGCACCAGCACGCTACGCAGTCAGTGTGTCACAGTACCAACTTCGCCGTCTTCGT	309	235	711	378	398	823	351	371	0.932161	0.725482	2060	896	916	2.30151	2.21971
NR_003634|1319	TCAGAAGACGCACCGGGCTGGCTTTATGGATGTTATCGTTAATATTCATAGCGATGACATCCATGAAGCCAGCTTTTTTGAATTCGCACCAGCACGCTACGCATGGTGTGTGTCACAGTACCATGTTCGCCGTCTTCGT	468	356	559	298	318	1	0	20	0.0628931	0.0489484	9	4	24	0.0754717	0.0727895
NR_003634|1320	TCAGAAGACGCACCGGCTGGCTTTATGGATGTCATTAGTTAATATTCATAGCTGATGACATCCATGAAGCCAGTTTTTTGAATTCGCACCAGCACGCTACGCACATGGTGTGTCACAGTACACGTTTCGCCGTCTTCGT	714	543	766	408	428	1478	631	651	1.52103	1.18379	13	6	26	0.0607477	0.0585887
NR_003634|1321	TCAGAAGACGCACCGGGCTGTGTAAGGTGAGGAAGGTGTTAATATTCATAGCACTTTCCTCACCTTGCACAGCTTTTTTGAATTCGCACCAGCACGCTACGCAGTGTGTGTGTCACAGTACACCATTCGCCGTCTTCGT	983	748	1119	596	616	889	380	400	0.649351	0.505377	32	14	34	0.0551948	0.0532332
NR_003634|1322	TCAGAAGACGCACCGGCGAGGTGAAGAAGATTTGTATGTTAATATTCATAGCATGCAGATCTTCTTCACCTCGTTTTTTGAATTCGCACCAGCACGCTACGCATGACGTGTGTCACAGTACACACTTCGCCGTCTTCGT	378	287	385	205	225	513	219	239	1.06222	0.826706	5	2	22	0.0977778	0.0943028
NR_003634|1323	TCAGAAGACGCACCGGGTGCAGGGTGAGGAAGGTCTTGTTAATATTCATAGCAAGACTTTCCTCACCTTGCACTTTTTTGAATTCGCACCAGCACGCTACGCAACCAGTGTGTCACAGTACACTGTTCGCCGTCTTCGT	670	510	1503	800	820	3050	1302	1322	1.6122	1.25474	34	15	35	0.0426829	0.041166
NR_003635|1324	TCAGAAGACGCACCGGCCACCCTTCTAACTAGCATATGTTAATATTCATAGCGTATGCTGGTTAGAAGGGTGGTTTTTTGAATTCGCACCAGCACGCTACGCAGTGTGTGTGTCACAGTACTGGTTTCGCCGTCTTCGT	354	269	168	89	109	556	237	257	2.3578	1.83503	2363	1028	1048	9.61468	9.27298
NR_003635|1325	TCAGAAGACGCACCGGCCGTGAGGATAGGAGGGTGTGGTTAATATTCATAGCCATACCCTTCTATCCTCACGGTTTTTTGAATTCGCACCAGCACGCTACGCATGCAGTGTGTCACAGTACTGCATTCGCCGTCTTCGT	611	465	1078	574	594	473	202	222	0.373737	0.290872	4636	2017	2037	3.42929	3.30742
NR_003635|1326	TCAGAAGACGCACCGGCCGCAAAGATAAAGCATTTGAGTTAATATTCATAGCTCAGATGCTTTATCTTTGCGGTTTTTTGAATTCGCACCAGCACGCTACGCAACTGGTGTGTCACAGTACTGACTTCGCCGTCTTCGT	169	129	235	125	145	5	2	22	0.151724	0.118084	2	1	21	0.144828	0.13968
NR_003635|1327	TCAGAAGACGCACCGGGCTAGGGTTTATAGATGGAAAGTTAATATTCATAGCTTTCCATCTGTAAGCCCTAGCTTTTTTGAATTCGCACCAGCACGCTACGCACAACGTGTGTCACAGTACTGTGTTCGCCGTCTTCGT	502	382	727	387	407	627	268	288	0.707617	0.550724	17	7	27	0.0663391	0.0639814
NR_003635|1328	TCAGAAGACGCACCGGCCTTAGTAGGGAGAAGAAATAGTTAATATTCATAGCTGTTTCTTCTCCCTGCTAAGGTTTTTTGAATTCGCACCAGCACGCTACGCAACGTGTGTGTCACAGTTGGTGTTTCGCCGTCTTCGT	2152	1637	2677	1425	1445	4600	1964	1984	1.37301	1.06859	1983	863	883	0.611073	0.589355
NR_003635|1329	TCAGAAGACGCACCGGCTGACGAGAAGAAGATAGATAGTTAATATTCATAGCTGTCTATCTTCTTCTCGTCAGTTTTTTGAATTCGCACCAGCACGCTACGCACACAGTGTGTCACAGTTGGTCATTCGCCGTCTTCGT	1684	1281	2967	1579	1599	3494	1492	1512	0.945591	0.735934	214	93	113	0.0706692	0.0681576
NR_003635|1330	TCAGAAGACGCACCGGCAGGGAGAAGAAATATGTAGTGTTAATATTCATAGCACTGCATGTTTCTTCTCCCTGTTTTTTGAATTCGCACCAGCACGCTACGCAGTTGGTGTGTCACAGTTGGTACTTCGCCGTCTTCGT	344	262	356	190	210	533	228	248	1.18095	0.919111	5	2	22	0.104762	0.101039
NR_003643|1331	TCAGAAGACGCACCGGCAGCTTTGGGTTCTGTTATTGGTTAATATTCATAGCCAGTAACAGAACCCAAGGCTGTTTTTTGAATTCGCACCAGCACGCTACGCATGACGTGTGTCACAGTTGGTTGTTCGCCGTCTTCGT	2026	1541	3387	1803	1823	2138	913	933	0.511794	0.398319	2221	966	986	0.540867	0.521644
NR_003643|1332	TCAGAAGACGCACCGGGCCTTGGGTTCTGTTATTGTAGTTAATATTCATAGCTGCAGTAACAGAACCCAAGGCTTTTTTGAATTCGCACCAGCACGCTACGCACACAGTGTGTCACAGTTGCAGTTTCGCCGTCTTCGT	707	538	1053	561	581	1668	712	732	1.2599	0.980552	1199	522	542	0.932874	0.89972
NR_003643|1333	TCAGAAGACGCACCGGCTCTGTTCGAGATTGGATAGTGTTAATATTCATAGCACTATCCAGTCTCGGACAGAGTTTTTTGAATTCGCACCAGCACGCTACGCAGTACGTGTGTCACAGTTGCACATTCGCCGTCTTCGT	2557	1944	4365	2324	2344	5866	2504	2524	1.07679	0.838045	3305	1438	1458	0.622014	0.599908
NR_003643|1334	TCAGAAGACGCACCGGCTGTTCGAGATTGGATAGTGAGTTAATATTCATAGCTCACTATCCAGTCTCGGACAGTTTTTTGAATTCGCACCAGCACGCTACGCATGGTGTGTGTCACAGTTGCAACTTCGCCGTCTTCGT	451	343	904	481	501	285	122	142	0.283433	0.22059	21	9	29	0.0578842	0.055827
NR_003643|1335	TCAGAAGACGCACCGGGTCCGAGATTGGATAGTGAGGGTTAATATTCATAGCCTTCACTATCCAGTCTCGGACTTTTTTGAATTCGCACCAGCACGCTACGCAACTGGTGTGTCACAGTTGCATGTTCGCCGTCTTCGT	874	665	1488	792	812	1867	797	817	1.00616	0.783072	40	17	37	0.0455665	0.0439471
NR_003643|1336	TCAGAAGACGCACCGGCGTCTTGAGGAATAGAACTATGTTAATATTCATAGCATGGTTCTATTCCTCAGGACGTTTTTTGAATTCGCACCAGCACGCTACGCAGTACGTGTGTCACAGTTGACGTTTCGCCGTCTTCGT	709	539	1355	721	741	946	404	424	0.5722	0.445332	32	14	34	0.0458839	0.0442532
NR_003643|1337	TCAGAAGACGCACCGGCCCAGGAAGTATTGACAATCAGTTAATATTCATAGCTGGTTGTCAGTACTTCCTGGGTTTTTTGAATTCGCACCAGCACGCTACGCATGTGGTGTGTCACAGTTGACCATTCGCCGTCTTCGT	1222	929	1519	809	829	511	218	238	0.287093	0.223439	33	14	34	0.0410133	0.0395557
NR_003644|1338	TCAGAAGACGCACCGGGACCTGAACGCAGTAACAAATGTTAATATTCATAGCGTTTGTTGCTGCGTTCAGGTCTTTTTTGAATTCGCACCAGCACGCTACGCAACCAGTGTGTCACAGTTGACACTTCGCCGTCTTCGT	457	348	965	514	534	21	9	29	0.0543071	0.0422661	1132	493	513	0.960674	0.926532
NR_003644|1339	TCAGAAGACGCACCGGCAGAGGATTGTGCTTTCTAGAGTTAATATTCATAGCTCTAGAAGGCACAGTCCTCTGTTTTTTGAATTCGCACCAGCACGCTACGCACAGTGTGTGTCACAGTTGACTGTTCGCCGTCTTCGT	1265	962	1339	713	733	916	391	411	0.560709	0.436389	1194	520	540	0.736698	0.710517
NR_003644|1340	TCAGAAGACGCACCGGCGGAGCTAATACCTATAGTTGGTTAATATTCATAGCCAACTGTAGGTGTTAGCTCCGTTTTTTGAATTCGCACCAGCACGCTACGCATGTGGTGTGTCACAGTTGTGGTTTCGCCGTCTTCGT	613	466	943	502	522	0	0	20	0.0383142	0.0298192	1186	516	536	1.02682	0.990327
NR_003644|1341	TCAGAAGACGCACCGGCAGGAGGCAAATCTAGCATTTGTTAATATTCATAGCAGATGCTGGATTTGCCTCCTGTTTTTTGAATTCGCACCAGCACGCTACGCAACGTGTGTGTCACAGTTGTGCATTCGCCGTCTTCGT	1364	1037	1292	688	708	0	0	20	0.0282486	0.0219853	20	9	29	0.0409605	0.0395047
NR_003644|1342	TCAGAAGACGCACCGGGAGGACTGTGCTTTCTAGATTGTTAATATTCATAGCAGTCTAGAAGGCACAGTCCTCTTTTTTGAATTCGCACCAGCACGCTACGCACAACGTGTGTCACAGTTGTGACTTCGCCGTCTTCGT	187	142	315	168	188	1521	649	669	3.55851	2.76952	2149	935	955	5.07979	4.89925
NR_003644|1343	TCAGAAGACGCACCGGCCTTCAACACGCAAACTAAATGTTAATATTCATAGCATTTGGTTTGCGTGTTGAAGGTTTTTTGAATTCGCACCAGCACGCTACGCAGTCAGTGTGTCACAGTTGTGTGTTCGCCGTCTTCGT	1642	1249	2037	1084	1104	2491	1063	1083	0.980978	0.763476	3366	1465	1485	1.34511	1.2973
NR_003644|1344	TCAGAAGACGCACCGGCAGCATCTCTTTCTATTGAGAGTTAATATTCATAGCTCTCAATAGAAGGAGATGCTGTTTTTTGAATTCGCACCAGCACGCTACGCATGACGTGTGTCACACAGTGTGTTTCGCCGTCTTCGT	1541	1172	1978	1053	1073	4054	1731	1751	1.63187	1.27005	2121	923	943	0.878844	0.847611
NR_003646|1345	TCAGAAGACGCACCGGGTGGCAATCTTCCTGAAATATGTTAATATTCATAGCATGTTTCAGGAAGATTGCCACTTTTTTGAATTCGCACCAGCACGCTACGCAACTGGTGTGTCACACAGTGTCATTCGCCGTCTTCGT	1076	818	1419	755	775	1961	837	857	1.10581	0.860627	1904	828	848	1.09419	1.05531
NR_003646|1346	TCAGAAGACGCACCGGGCAATCTTCCTGAAATATGTAGTTAATATTCATAGCTACATGTTTCAGGAAGATTGCTTTTTTGAATTCGCACCAGCACGCTACGCACACAGTGTGTCACACAGTGTACTTCGCCGTCTTCGT	111	84	269	143	163	0	0	20	0.122699	0.0954945	2443	1063	1083	6.64417	6.40804
NR_003646|1347	TCAGAAGACGCACCGGCCCATGTTACAACATAGTATGGTTAATATTCATAGCCATACTGTGTTGTGACATGGGTTTTTTGAATTCGCACCAGCACGCTACGCAGTGTGTGTGTCACACAGTGTTGTTCGCCGTCTTCGT	2777	2112	2557	1361	1381	1831	782	802	0.580739	0.451977	55	24	44	0.031861	0.0307286
NR_003646|1348	TCAGAAGACGCACCGGGCAGCGAAGAAATACATCTAAGTTAATATTCATAGCTTGGATGTGTTTCTTCGCTGCTTTTTTGAATTCGCACCAGCACGCTACGCAACTGGTGTGTCACACAGTCAGTTTCGCCGTCTTCGT	171	130	371	197	217	936	400	420	1.93548	1.50635	9	4	24	0.110599	0.106668
NR_003646|1349	TCAGAAGACGCACCGGGCGAAGAAACACATCTAACATGTTAATATTCATAGCATGTTGGATGTGTTTCTTCGCTTTTTTGAATTCGCACCAGCACGCTACGCACAGTGTGTGTCACACAGTCACATTCGCCGTCTTCGT	267	203	177	94	114	1201	513	533	4.67544	3.6388	1765	768	788	6.91228	6.66662
NR_003646|1350	TCAGAAGACGCACCGGCGAAGAAACACATCCAATATAGTTAATATTCATAGCTATGTTGGATGTGTTTCTTCGTTTTTTGAATTCGCACCAGCACGCTACGCAGTACGTGTGTCACACAGTCAACTTCGCCGTCTTCGT	314	239	261	139	159	859	367	387	2.43396	1.8943	11	5	25	0.157233	0.151645
NR_003646|1351	TCAGAAGACGCACCGGCCTTGGGTTCCTATGTCATAAGTTAATATTCATAGCTTGTGACATGGGAACCCAAGGTTTTTTGAATTCGCACCAGCACGCTACGCATGCAGTGTGTCACACAGTCATGTTCGCCGTCTTCGT	1258	957	1184	630	650	2026	865	885	1.36154	1.05966	504	219	239	0.367692	0.354625
NR_003647|1352	TCAGAAGACGCACCGGCTGCGGATGATGGTGAAATTGGTTAATATTCATAGCCGATTTCATCATCATCCGCAGTTTTTTGAATTCGCACCAGCACGCTACGCACAGTGTGTGTCACACAGTACGTTTCGCCGTCTTCGT	1025	779	1380	735	755	579	247	267	0.353642	0.275233	27	12	32	0.0423841	0.0408778
NR_003647|1353	TCAGAAGACGCACCGGCTGTGTCATATAAGAGGAAAGGTTAATATTCATAGCCTTTCCTCTTATGTGGCACAGTTTTTTGAATTCGCACCAGCACGCTACGCAGTCAGTGTGTCACACAGTACCATTCGCCGTCTTCGT	1665	1266	3249	1729	1749	4508	1925	1945	1.11206	0.865497	4104	1786	1806	1.03259	0.995892
NR_003647|1354	TCAGAAGACGCACCGGGCCTATGGAGAATTTCTAGAAGTTAATATTCATAGCTTCTGGAAGTTCTCCATAGGCTTTTTTGAATTCGCACCAGCACGCTACGCATGTGGTGTGTCACACAGTACACTTCGCCGTCTTCGT	328	249	593	316	336	0	0	20	0.0595238	0.0463262	13	6	26	0.077381	0.0746309
NR_003647|1355	TCAGAAGACGCACCGGGCCATATAAGAGGAAAGTTGAGTTAATATTCATAGCTCAACTTTCCTCTTATGTGGCTTTTTTGAATTCGCACCAGCACGCTACGCAACACGTGTGTCACACAGTACTGTTCGCCGTCTTCGT	1257	956	2400	1278	1298	2783	1188	1208	0.930663	0.724316	2053	893	913	0.70339	0.678392
NR_003647|1356	TCAGAAGACGCACCGGGTGGTTTGTGGATCTTCTATAGTTAATATTCATAGCTGTAGAAGATCCACAAGCCACTTTTTTGAATTCGCACCAGCACGCTACGCAGTCAGTGTGTCACACAGTTGGTTTCGCCGTCTTCGT	214	163	227	121	141	1	0	20	0.141844	0.110394	3	1	21	0.148936	0.143643
NR_003647|1357	TCAGAAGACGCACCGGGCTTGTGGATCTTCTATACTTGTTAATATTCATAGCAAGTGTAGAAGATCCACAAGCTTTTTTGAATTCGCACCAGCACGCTACGCATGACGTGTGTCACACAGTTGCATTCGCCGTCTTCGT	1012	770	1002	533	553	1789	764	784	1.41772	1.10338	5934	2582	2602	4.70524	4.53802
NR_003647|1358	TCAGAAGACGCACCGGCTGAAGGCTTATGGAGAATTTGTTAATATTCATAGCAAGTTCTCCATAGGCCTTCAGTTTTTTGAATTCGCACCAGCACGCTACGCAACGTGTGTGTCACACAGTTGACTTCGCCGTCTTCGT	163	124	221	118	138	0	0	20	0.144928	0.112794	5	2	22	0.15942	0.153755
NR_003648|1359	TCAGAAGACGCACCGGGCTAGGGTTTAAGAGAAGAATGTTAATATTCATAGCGTTCTTCTCTTAAGCCCTAGCTTTTTTGAATTCGCACCAGCACGCTACGCACATGGTGTGTCACACAGTTGTGTTCGCCGTCTTCGT	571	434	797	424	444	749	320	340	0.765766	0.59598	363	158	178	0.400901	0.386653
NR_003648|1360	TCAGAAGACGCACCGGCTGGCACTCTTATATGATTTCGTTAATATTCATAGCGAGATCATATAGGAGTGCCAGTTTTTTGAATTCGCACCAGCACGCTACGCAGTCAGTGTGTCACACACAGTGTTTCGCCGTCTTCGT	1084	824	2072	1103	1123	1698	725	745	0.663402	0.516312	5287	2301	2321	2.06679	1.99333
NR_003648|1361	TCAGAAGACGCACCGGCCCTGCTTTGTTGCATAGTGTGTTAATATTCATAGCACACTGTGTAACAAAGCAGGGTTTTTTGAATTCGCACCAGCACGCTACGCATGACGTGTGTCACACACAGTCATTCGCCGTCTTCGT	2727	2074	3715	1978	1998	7824	3340	3360	1.68168	1.30882	6779	2950	2970	1.48649	1.43366
NR_003648|1362	TCAGAAGACGCACCGGCACAGGGAGTAAGAACCTTATGTTAATATTCATAGCATGAGGTTCTTGCTCCCTGTGTTTTTTGAATTCGCACCAGCACGCTACGCAACGTGTGTGTCACACACAGTACTTCGCCGTCTTCGT	820	624	1141	607	627	528	225	245	0.39075	0.304113	1779	774	794	1.26635	1.22134
NR_003648|1363	TCAGAAGACGCACCGGCAGGGAGCAAGAACTTCATTTGTTAATATTCATAGCGAATGAGGTTCTTGCTCCCTGTTTTTTGAATTCGCACCAGCACGCTACGCACATGGTGTGTCACACACAGTTGTTCGCCGTCTTCGT	2673	2033	2939	1564	1584	2741	1170	1190	0.751263	0.584693	3040	1323	1343	0.847854	0.817721
NR_003648|1364	TCAGAAGACGCACCGGCACCTGTAGCTAGTTATAGTGGTTAATATTCATAGCCACTATGACTAGCTGCAGGTGTTTTTTGAATTCGCACCAGCACGCTACGCATGACGTGTGTCACACACACAGTTTCGCCGTCTTCGT	1664	1265	2720	1448	1468	6214	2653	2673	1.82084	1.41713	11856	5159	5179	3.52793	3.40255
NR_003648|1365	TCAGAAGACGCACCGGGAGGTTGCCATCTCTTTATTAGTTAATATTCATAGCTGATAAAGGGATGGCAACCTCTTTTTTGAATTCGCACCAGCACGCTACGCAACTGGTGTGTCACACACACACATTCGCCGTCTTCGT	667	507	1548	824	844	2627	1122	1142	1.35308	1.05308	9123	3970	3990	4.72749	4.55947
NR_003649|1366	TCAGAAGACGCACCGGCCCAGATGAGGGTTATTATCAGTTAATATTCATAGCTGGTAGTAACCCTCATCTGGGTTTTTTGAATTCGCACCAGCACGCTACGCACACAGTGTGTCACACACACAACTTCGCCGTCTTCGT	501	381	964	513	533	534	228	248	0.465291	0.362126	144	63	83	0.155722	0.150188
NR_003649|1367	TCAGAAGACGCACCGGCTCCCATTCGAATATTAAAGGGTTAATATTCATAGCCCTTTAATGTTCGAGTGGGAGTTTTTTGAATTCGCACCAGCACGCTACGCAGTGTGTGTGTCACACACACATGTTCGCCGTCTTCGT	1798	1367	2991	1592	1612	2080	888	908	0.563275	0.438386	12118	5273	5293	3.2835	3.1668
NR_003649|1368	TCAGAAGACGCACCGGCACTGTAGGTGGTGAATATTAGTTAATATTCATAGCTAATGTTCGCCACCTACAGTGTTTTTTGAATTCGCACCAGCACGCTACGCAACTGGTGTGTCACACACAACGTTTCGCCGTCTTCGT	2763	2101	3037	1617	1637	2099	896	916	0.55956	0.435494	5902	2568	2588	1.58094	1.52475
NR_003649|1369	TCAGAAGACGCACCGGGTGGCGAACATTATATAGCAAGTTAATATTCATAGCTTGCTGTATAATGTTCGCCACTTTTTTGAATTCGCACCAGCACGCTACGCACAGTGTGTGTCACACACAACCATTCGCCGTCTTCGT	858	652	1376	732	752	1861	794	814	1.08245	0.842447	3577	1556	1576	2.09574	2.02126
NR_003649|1370	TCAGAAGACGCACCGGGAGAGGTGTTTGCTTCCTTTAGTTAATATTCATAGCTAAGGGAAGCAGACACCTCTCTTTTTTGAATTCGCACCAGCACGCTACGCAGTACGTGTGTCACACACAACACTTCGCCGTCTTCGT	268	204	630	335	355	322	137	157	0.442254	0.344197	11	5	25	0.0704225	0.0679197
NR_003649|1371	TCAGAAGACGCACCGGGAGGTGTCTGCTTCTCTTAATGTTAATATTCATAGCGTTAAGGGAAGCAGACACCTCTTTTTTGAATTCGCACCAGCACGCTACGCATGCAGTGTGTCACACACAACTGTTCGCCGTCTTCGT	1360	1034	1880	1001	1021	520	222	242	0.237023	0.18447	1972	858	878	0.859941	0.829379
NR_003649|1372	TCAGAAGACGCACCGGCCTCTGAAGTTGTAACGAATTGTTAATATTCATAGCAGTTCGTTACAACTTCGGAGGTTTTTTGAATTCGCACCAGCACGCTACGCACAGTGTGTGTCACACACATGGTTTCGCCGTCTTCGT	842	640	1392	741	761	1786	762	782	1.0276	0.799757	2682	1167	1187	1.55979	1.50436
NR_003650|1373	TCAGAAGACGCACCGGCAGCAATGCGGTTGTTGTTAAGTTAATATTCATAGCTTGACAACGACCGCATTGCTGTTTTTTGAATTCGCACCAGCACGCTACGCAGTCAGTGTGTCACACACATGCATTCGCCGTCTTCGT	1916	1457	3160	1682	1702	1956	835	855	0.50235	0.390969	1338	582	602	0.353702	0.341131
NR_003650|1374	TCAGAAGACGCACCGGCCTACATGATGATGAAGAAGAGTTAATATTCATAGCTCTTCTTCATCATCGTGTAGGTTTTTTGAATTCGCACCAGCACGCTACGCATGTGGTGTGTCACACACATGACTTCGCCGTCTTCGT	521	396	862	459	479	1591	679	699	1.45929	1.13574	19	8	28	0.0584551	0.0563776
NR_003650|1375	TCAGAAGACGCACCGGCACGATGATGAAGAGGATGGAGTTAATATTCATAGCTTCATCTTCTTCATCATCGTGTTTTTTGAATTCGCACCAGCACGCTACGCAACACGTGTGTCACACACATGTGTTCGCCGTCTTCGT	1296	986	1845	982	1002	774	330	350	0.349301	0.271854	42	18	38	0.0379242	0.0365763
NR_003650|1376	TCAGAAGACGCACCGGGTCTTAGAAGTGGGATGAAATGTTAATATTCATAGCATTTCATCCCACTTCTGAGACTTTTTTGAATTCGCACCAGCACGCTACGCAACGTGTGTGTCACACAACGTGTTTCGCCGTCTTCGT	1629	1239	1370	729	749	1338	571	591	0.789052	0.614103	32	14	34	0.0453939	0.0437806
NR_003650|1377	TCAGAAGACGCACCGGCGCTGACAAAGATTATGGTTTGTTAATATTCATAGCAAGCCATAGTCTTTGTCAGCGTTTTTTGAATTCGCACCAGCACGCTACGCACACAGTGTGTCACACAACGTCATTCGCCGTCTTCGT	2802	2131	3665	1951	1971	6378	2723	2743	1.39168	1.08312	3041	1323	1343	0.68138	0.657164
NR_003650|1378	TCAGAAGACGCACCGGGCAGATGGAGATAGTATGATTGTTAATATTCATAGCAATCATGCTGTCTCCATCTGCTTTTTTGAATTCGCACCAGCACGCTACGCAGTTGGTGTGTCACACAACGTACTTCGCCGTCTTCGT	100	76	0	0	20	0	0	20	1	0.77828	1173	510	530	26.5	25.5582
NR_003650|1379	TCAGAAGACGCACCGGCTCAGAAGTGGGGTGAAGTGAGTTAATATTCATAGCTCATTTCATCCCACTTCTGAGTTTTTTGAATTCGCACCAGCACGCTACGCATGACGTGTGTCACACAACGTTGTTCGCCGTCTTCGT	2290	1741	2301	1225	1245	453	193	213	0.171084	0.133151	1907	830	850	0.682731	0.658467
NR_003652|1380	TCAGAAGACGCACCGGCCTGACATAGCTCACTATTGAGTTAATATTCATAGCTCAATGGTGAGCTGTGTCAGGTTTTTTGAATTCGCACCAGCACGCTACGCACACAGTGTGTCACACAACCAGTTTCGCCGTCTTCGT	520	395	509	271	291	46	20	40	0.137457	0.10698	10	4	24	0.0824742	0.0795431
NR_003652|1381	TCAGAAGACGCACCGGGAGCGGTTACATTTGAGTGTGGTTAATATTCATAGCCATACTCAAGTGTAACCGCTCTTTTTTGAATTCGCACCAGCACGCTACGCAGTACGTGTGTCACACAACCACATTCGCCGTCTTCGT	416	316	642	342	362	382	163	183	0.505525	0.39344	12	5	25	0.0690608	0.0666064
NR_003652|1382	TCAGAAGACGCACCGGGCAGGTTGGCTTTCGAGAGTGGTTAATATTCATAGCCATTCTTGAAAGCCAACCTGCTTTTTTGAATTCGCACCAGCACGCTACGCATGGTGTGTGTCACACAACCAACTTCGCCGTCTTCGT	105	80	64	34	54	0	0	20	0.37037	0.288252	1	0	20	0.37037	0.357208
NR_003652|1383	TCAGAAGACGCACCGGGCGGTTACATTTGAGTATGGGGTTAATATTCATAGCCTCATACTCAAGTGTAACCGCTTTTTTGAATTCGCACCAGCACGCTACGCAACTGGTGTGTCACACAACCATGTTCGCCGTCTTCGT	196	149	447	238	258	373	159	179	0.693798	0.539969	7	3	23	0.0891473	0.085979
NR_003652|1384	TCAGAAGACGCACCGGCAGGTTGAGGATATTAGATTGGTTAATATTCATAGCCAGTCTAATATCCTCAGCCTGTTTTTTGAATTCGCACCAGCACGCTACGCAGTACGTGTGTCACACAACACGTTTCGCCGTCTTCGT	943	717	2323	1237	1257	2149	917	937	0.745426	0.58015	1293	563	583	0.463803	0.447319
NR_003652|1385	TCAGAAGACGCACCGGCGCAACCTAAAGTGGATGATAGTTAATATTCATAGCTGTCATCCACTTTGGGTTGCGTTTTTTGAATTCGCACCAGCACGCTACGCATGTGGTGTGTCACACAACACCATTCGCCGTCTTCGT	1839	1398	2805	1493	1513	5974	2550	2570	1.69861	1.322	3076	1338	1358	0.897555	0.865656
NR_003652|1386	TCAGAAGACGCACCGGGACCACCTTATTCCTCTAGTAGTTAATATTCATAGCTACTGGAGGAATAGGGTGGTCTTTTTTGAATTCGCACCAGCACGCTACGCAACCAGTGTGTCACACAACACACTTCGCCGTCTTCGT	327	249	610	325	345	1	0	20	0.057971	0.0451177	23	10	30	0.0869565	0.0838661
NR_003718|1387	TCAGAAGACGCACCGGCCAGGCTTATGAATGACCTTAGTTAATATTCATAGCTGAGGTCATTCGTAAGCCTGGTTTTTTGAATTCGCACCAGCACGCTACGCACAGTGTGTGTCACACAACACTGTTCGCCGTCTTCGT	770	586	1025	546	566	983	420	440	0.777385	0.605023	917	399	419	0.740283	0.713973
NR_003718|1388	TCAGAAGACGCACCGGGCACTCAGTAGATGCACTATAGTTAATATTCATAGCTATGGTGCATCTGCTGAGTGCTTTTTTGAATTCGCACCAGCACGCTACGCATGTGGTGTGTCACACAACTGGTTTCGCCGTCTTCGT	221	168	269	143	163	537	229	249	1.52761	1.18891	3	1	21	0.128834	0.124256
NR_003718|1389	TCAGAAGACGCACCGGGCCATCTTTGGTTTCTGTTGTGTTAATATTCATAGCACAACAGAAACCAAAGGTGGCTTTTTTGAATTCGCACCAGCACGCTACGCAACGTGTGTGTCACACAACTGCATTCGCCGTCTTCGT	806	613	969	516	536	909	388	408	0.761194	0.592422	1087	473	493	0.919776	0.887088
NR_003718|1390	TCAGAAGACGCACCGGGAGGGAGGAAGTGATTTCTTAGTTAATATTCATAGCTAGGAAGTCACTTCCTCCCTCTTTTTTGAATTCGCACCAGCACGCTACGCACAACGTGTGTCACACAACTGACTTCGCCGTCTTCGT	130	99	283	151	171	1	0	20	0.116959	0.0910269	3	1	21	0.122807	0.118443
NR_003718|1391	TCAGAAGACGCACCGGGAGGCCAATATTGTTACTAAGGTTAATATTCATAGCCTTGGTAACAATGTTGGCCTCTTTTTTGAATTCGCACCAGCACGCTACGCAGTCAGTGTGTCACACAACTGTGTTCGCCGTCTTCGT	730	555	755	402	422	15	6	26	0.0616114	0.0479509	24	10	30	0.07109	0.0685635
NR_003718|1392	TCAGAAGACGCACCGGCTGGGAGACAGTATTAGGTTTGTTAATATTCATAGCAAGCCTAATGCTGTCTCCCAGTTTTTTGAATTCGCACCAGCACGCTACGCACATGGTGTGTCACACATGGTGTTTCGCCGTCTTCGT	994	756	2035	1083	1103	2611	1115	1135	1.02901	0.800859	1097	477	497	0.450589	0.434576
NR_003718|1393	TCAGAAGACGCACCGGGCTGCTTTCTTCTCTTTAGTGGTTAATATTCATAGCCACTAGAGAGAAGAAGGCAGCTTTTTTGAATTCGCACCAGCACGCTACGCAGTGTGTGTGTCACACATGGTCATTCGCCGTCTTCGT	1573	1196	2131	1134	1154	3061	1307	1327	1.14991	0.894954	692	301	321	0.278163	0.268277
NR_003946|1394	TCAGAAGACGCACCGGCTGCAGTTGTAGATGGATATAGTTAATATTCATAGCTATGTCCATCTGCAACTGCAGTTTTTTGAATTCGCACCAGCACGCTACGCATGACGTGTGTCACACATGGTACTTCGCCGTCTTCGT	369	281	489	260	280	0	0	20	0.0714286	0.0555914	10	4	24	0.0857143	0.082668
NR_003946|1395	TCAGAAGACGCACCGGCCCATCAACACCTGAATCATAGTTAATATTCATAGCTGTGATTCGGGTGTTGATGGGTTTTTTGAATTCGCACCAGCACGCTACGCAACCAGTGTGTCACACATGGTTGTTCGCCGTCTTCGT	1700	1293	2509	1336	1356	2086	891	911	0.671829	0.522871	51	22	42	0.0309735	0.0298727
NR_003946|1396	TCAGAAGACGCACCGGCAGTTGCAGATGGATATATTCGTTAATATTCATAGCGAATATGTCCATCTGCAACTGTTTTTTGAATTCGCACCAGCACGCTACGCAGTGTGTGTGTCACACATGCAGTTTCGCCGTCTTCGT	1374	1045	488	260	280	36	15	35	0.125	0.097285	11	5	25	0.0892857	0.0861125
NR_003946|1397	TCAGAAGACGCACCGGGTCTGAGTTGGTTACGTTTATGTTAATATTCATAGCATGAACGTAGCCAACTCAGACTTTTTTGAATTCGCACCAGCACGCTACGCATGCAGTGTGTCACACATGCACATTCGCCGTCTTCGT	1124	855	1906	1015	1035	1083	462	482	0.4657	0.362445	2242	976	996	0.962319	0.928118
NR_003946|1398	TCAGAAGACGCACCGGCTGGTAGATTATGGATGGGAAGTTAATATTCATAGCTTCCCATCCATGATCTGCCAGTTTTTTGAATTCGCACCAGCACGCTACGCAACTGGTGTGTCACACATGCAACTTCGCCGTCTTCGT	225	171	223	119	139	0	0	20	0.143885	0.111983	13	6	26	0.18705	0.180403
NR_003946|1399	TCAGAAGACGCACCGGCAGCTTTGGAGAGCTAGATTTGTTAATATTCATAGCAAGTCTAGCTCTCCAGAGCTGTTTTTTGAATTCGCACCAGCACGCTACGCACAACGTGTGTCACACATGCATGTTCGCCGTCTTCGT	933	710	1345	716	736	2712	1158	1178	1.60054	1.24567	49	21	41	0.0557065	0.0537267
NR_003946|1400	TCAGAAGACGCACCGGCTCTGGAGAGTTAGACTTTATGTTAATATTCATAGCGTAAAGTCTAGCTCTCCAGAGTTTTTTGAATTCGCACCAGCACGCTACGCATGCAGTGTGTCACACATGACGTTTCGCCGTCTTCGT	1918	1459	3089	1644	1664	7423	3169	3189	1.91647	1.49155	2237	973	993	0.596755	0.575546
NR_003953|1401	TCAGAAGACGCACCGGCTCACCCTCATTAAGGGTATAGTTAATATTCATAGCTATGCCCTTGATGAGGGTGAGTTTTTTGAATTCGCACCAGCACGCTACGCAACACGTGTGTCACACATGACCATTCGCCGTCTTCGT	1879	1429	3134	1668	1688	5609	2395	2415	1.43069	1.11348	896	390	410	0.242891	0.234259
NR_003953|1402	TCAGAAGACGCACCGGCACCCTCATTAAGGGTATAGAGTTAATATTCATAGCTCTATGCCCTTGATGAGGGTGTTTTTTGAATTCGCACCAGCACGCTACGCACAGTGTGTGTCACACATGACACTTCGCCGTCTTCGT	572	435	1180	628	648	788	336	356	0.549383	0.427573	25	11	31	0.0478395	0.0461393
NR_003953|1403	TCAGAAGACGCACCGGGCTGTAGAATGGCTTTCTCTTGTTAATATTCATAGCAAGAGAAGGCCATTCTGCAGCTTTTTTGAATTCGCACCAGCACGCTACGCAGTTGGTGTGTCACACATGACTGTTCGCCGTCTTCGT	940	715	1291	687	707	251	107	127	0.179632	0.139804	29	13	33	0.0466761	0.0450172
NR_003953|1404	TCAGAAGACGCACCGGCGACCTCGTTATTACCTGTTAGTTAATATTCATAGCTAGCAGGTAGTAACGAGGTCGTTTTTTGAATTCGCACCAGCACGCTACGCAACACGTGTGTCACACATGTGGTTTCGCCGTCTTCGT	735	559	1114	593	613	1116	476	496	0.809135	0.629734	680	296	316	0.515498	0.497177
NR_003953|1405	TCAGAAGACGCACCGGGCCAGAGCTTTATCTCATTCAGTTAATATTCATAGCTGGATGAGGTAAAGCTCTGGCTTTTTTGAATTCGCACCAGCACGCTACGCACATGGTGTGTCACACATGTGCATTCGCCGTCTTCGT	623	474	1272	677	697	995	425	445	0.638451	0.496893	9693	4218	4238	6.08034	5.86425
NR_003953|1406	TCAGAAGACGCACCGGGAGCCTTTATGTGTAGGAATTGTTAATATTCATAGCAATTCCTGCACATGAAGGCTCTTTTTTGAATTCGCACCAGCACGCTACGCAGTCAGTGTGTCACACATGTGACTTCGCCGTCTTCGT	252	192	160	85	105	0	0	20	0.190476	0.148244	1	0	20	0.190476	0.183707
NR_003953|1407	TCAGAAGACGCACCGGGCCTTCATGTGTAGGAATTATGTTAATATTCATAGCGTAATTCCTGCACATGAAGGCTTTTTTGAATTCGCACCAGCACGCTACGCATGGTGTGTGTCACACATGTGTGTTCGCCGTCTTCGT	776	590	827	440	460	504	215	235	0.51087	0.397599	17	7	27	0.0586957	0.0566096
NR_003960|1408	TCAGAAGACGCACCGGGCTGCCTATATGACTAAGGTTGTTAATATTCATAGCAACCTTGGTCATGTAGGCAGCTTTTTTGAATTCGCACCAGCACGCTACGCACAGTGTGTGTCACAACGTGTGTTTCGCCGTCTTCGT	856	651	1352	720	740	709	303	323	0.436486	0.339709	4942	2150	2170	2.93243	2.82821
NR_003960|1409	TCAGAAGACGCACCGGCCTGGACTTGGATAGCATTATGTTAATATTCATAGCATGATGCTGTCCAAGTCCAGGTTTTTTGAATTCGCACCAGCACGCTACGCAGTCAGTGTGTCACAACGTGTCATTCGCCGTCTTCGT	2406	1830	4124	2195	2215	2082	889	909	0.410384	0.319393	2314	1007	1027	0.463657	0.447179
NR_003960|1410	TCAGAAGACGCACCGGCAGCTGATTTGGAGGAAGTTTGTTAATATTCATAGCAAGCTTCCTCCAAATCGGCTGTTTTTTGAATTCGCACCAGCACGCTACGCATGTGGTGTGTCACAACGTGTACTTCGCCGTCTTCGT	476	362	700	373	393	1467	626	646	1.64377	1.27931	16	7	27	0.0687023	0.0662606
NR_003960|1411	TCAGAAGACGCACCGGCCTGAGGGAATAAAGGGTTCTGTTAATATTCATAGCAGAATCCTTTGTTCCCTCAGGTTTTTTGAATTCGCACCAGCACGCTACGCAACACGTGTGTCACAACGTGTTGTTCGCCGTCTTCGT	1703	1295	2393	1274	1294	2087	891	911	0.704019	0.547923	839	365	385	0.297527	0.286953
NR_003960|1412	TCAGAAGACGCACCGGGCTGCCTAGTTCTTACTTGTTGTTAATATTCATAGCAGCAAGTGAGAACTAGGCAGCTTTTTTGAATTCGCACCAGCACGCTACGCAGTCAGTGTGTCACAACGTCAGTTTCGCCGTCTTCGT	312	237	591	315	335	2695	1151	1171	3.49552	2.72049	14	6	26	0.0776119	0.0748536
NR_003960|1413	TCAGAAGACGCACCGGCCAACCATCAGAGTTTGTTGTGTTAATATTCATAGCACAACAAGCTCTGGTGGTTGGTTTTTTGAATTCGCACCAGCACGCTACGCATGACGTGTGTCACAACGTCACATTCGCCGTCTTCGT	530	403	1266	674	694	1986	848	868	1.25072	0.973411	1988	865	885	1.27522	1.2299
NR_003960|1414	TCAGAAGACGCACCGGCCCTCTGAATGTGCAAATTGAGTTAATATTCATAGCTCGATTTGCACGTTCAGAGGGTTTTTTGAATTCGCACCAGCACGCTACGCAACGTGTGTGTCACAACGTCAACTTCGCCGTCTTCGT	358	272	591	315	335	210	90	110	0.328358	0.255555	8	3	23	0.0686567	0.0662167
NR_003961|1415	TCAGAAGACGCACCGGCACCAGAGGAGTAATAAATAGGTTAATATTCATAGCCTGTTTATTGCTCCTCTGGTGTTTTTTGAATTCGCACCAGCACGCTACGCACATGGTGTGTCACAACGTCATGTTCGCCGTCTTCGT	1193	907	2203	1173	1193	1379	589	609	0.510478	0.397295	5103	2220	2240	1.87762	1.81089
NR_003961|1416	TCAGAAGACGCACCGGCCAGAGGAGTAATAAATAGAGGTTAATATTCATAGCCTCTGTTTATTGCTCCTCTGGTTTTTTGAATTCGCACCAGCACGCTACGCATGACGTGTGTCACAACGTACGTTTCGCCGTCTTCGT	672	511	950	506	526	1195	510	530	1.0076	0.784198	21	9	29	0.0551331	0.0531737
NR_003961|1417	TCAGAAGACGCACCGGCTGGACCTTGCTCTATTTCTTGTTAATATTCATAGCGAGAAATGGAGCAAGGTCCAGTTTTTTGAATTCGCACCAGCACGCTACGCAACTGGTGTGTCACAACGTACCATTCGCCGTCTTCGT	967	735	1170	623	643	3962	1691	1711	2.66096	2.07097	3449	1501	1521	2.36547	2.28141
NR_003961|1418	TCAGAAGACGCACCGGGCCAGATTTGCTTGCTTTCTAGTTAATATTCATAGCTAGAAGGCAAGCAAGTCTGGCTTTTTTGAATTCGCACCAGCACGCTACGCACACAGTGTGTCACAACGTACACTTCGCCGTCTTCGT	190	144	356	190	210	301	129	149	0.709524	0.552208	10	4	24	0.114286	0.110224
NR_003961|1419	TCAGAAGACGCACCGGCTGATTCCATGGTTAAGGATTGTTAATATTCATAGCAATCCTTAACCGTGGGATCAGTTTTTTGAATTCGCACCAGCACGCTACGCAGTGTGTGTGTCACAACGTACTGTTCGCCGTCTTCGT	1200	913	1956	1041	1061	1380	589	609	0.573987	0.446722	2148	935	955	0.900094	0.868105
NR_003961|1420	TCAGAAGACGCACCGGCCACGGTTAAGGATTTAATTGGTTAATATTCATAGCCGATTAAATCCTTAACCGTGGTTTTTTGAATTCGCACCAGCACGCTACGCAACTGGTGTGTCACAACGTTGGTTTCGCCGTCTTCGT	351	267	588	313	333	927	396	416	1.24925	0.972266	11	5	25	0.0750751	0.0724069
NR_003961|1421	TCAGAAGACGCACCGGGAGGCTTCATTGCTCTGTATTGTTAATATTCATAGCAATGCAGAGCAGTGAAGCCTCTTTTTTGAATTCGCACCAGCACGCTACGCACAGTGTGTGTCACAACGTTGCATTCGCCGTCTTCGT	673	512	824	439	459	1	0	20	0.043573	0.033912	17	7	27	0.0588235	0.056733
NR_003962|1422	TCAGAAGACGCACCGGGAGAGGACTATGCCAATAAGTGTTAATATTCATAGCACTTGTTGGCATGGTCCTCTCTTTTTTGAATTCGCACCAGCACGCTACGCAGTACGTGTGTCACAACGTTGACTTCGCCGTCTTCGT	177	135	171	91	111	0	0	20	0.18018	0.140231	3	1	21	0.189189	0.182465
NR_003962|1423	TCAGAAGACGCACCGGGAGGACTATGCCAATAAGTGAGTTAATATTCATAGCTCACTTGTTGGCATGGTCCTCTTTTTTGAATTCGCACCAGCACGCTACGCATGCAGTGTGTCACAACGTTGTGTTCGCCGTCTTCGT	550	418	646	344	364	1363	582	602	1.65385	1.28716	15	7	27	0.0741758	0.0715396
NR_003962|1424	TCAGAAGACGCACCGGCCTCAGGTAGGTTATACTTTAGTTAATATTCATAGCTGAAGTATAGCCTACCTGAGGTTTTTTGAATTCGCACCAGCACGCTACGCAACTGGTGTGTCACAACCAGTGTTTCGCCGTCTTCGT	1559	1186	2415	1286	1306	3961	1691	1711	1.31011	1.01963	6048	2632	2652	2.03063	1.95846
NR_003962|1425	TCAGAAGACGCACCGGCAGCGCAATTCTTAGTGATAAGTTAATATTCATAGCTTGTCACTAAGAATTGCGCTGTTTTTTGAATTCGCACCAGCACGCTACGCACAGTGTGTGTCACAACCAGTCATTCGCCGTCTTCGT	3241	2465	5768	3070	3090	3855	1646	1666	0.539159	0.419616	4898	2131	2151	0.696117	0.671377
NR_003962|1426	TCAGAAGACGCACCGGGTCTGGGTAGGTGTTATTGTAGTTAATATTCATAGCTGCAATAGCACCTACCCAGACTTTTTTGAATTCGCACCAGCACGCTACGCAGTACGTGTGTCACAACCAGTACTTCGCCGTCTTCGT	421	320	804	428	448	1348	575	595	1.32812	1.03365	1913	832	852	1.90179	1.8342
NR_003962|1427	TCAGAAGACGCACCGGGTGAGAGGACTATGCCAATAAGTTAATATTCATAGCTTGTTGGCATGGTCCTCTCACTTTTTTGAATTCGCACCAGCACGCTACGCATGCAGTGTGTCACAACCAGTTGTTCGCCGTCTTCGT	841	640	813	433	453	424	181	201	0.443709	0.345329	20	9	29	0.0640177	0.0617425
NR_003962|1428	TCAGAAGACGCACCGGCTGGGTAGGTGTTATTGTATCGTTAATATTCATAGCGATGCAATAGCACCTACCCAGTTTTTTGAATTCGCACCAGCACGCTACGCACAGTGTGTGTCACAACCACAGTTTCGCCGTCTTCGT	578	440	733	390	410	1265	540	560	1.36585	1.06302	14	6	26	0.0634146	0.0611609
NR_003964|1429	TCAGAAGACGCACCGGCCAAGGCAGTAAGAAGCTAATGTTAATATTCATAGCGTTAGCTTCTTGCTGCCTTGGTTTTTTGAATTCGCACCAGCACGCTACGCAGTCAGTGTGTCACAACCACACATTCGCCGTCTTCGT	687	522	1195	636	656	1382	590	610	0.929878	0.723705	20	9	29	0.0442073	0.0426362
NR_003964|1430	TCAGAAGACGCACCGGGAGTGGTGTAGGAAATAATTGGTTAATATTCATAGCCAGTTATTTCCTGCACCACTCTTTTTTGAATTCGCACCAGCACGCTACGCATGTGGTGTGTCACAACCACAACTTCGCCGTCTTCGT	405	308	182	97	117	229	98	118	1.00855	0.784932	1	0	20	0.17094	0.164865
NR_003964|1431	TCAGAAGACGCACCGGCCATGGAGATAGTGATTTGTAGTTAATATTCATAGCTGCAAATCACTGTCTCCATGGTTTTTTGAATTCGCACCAGCACGCTACGCAACACGTGTGTCACAACCACATGTTCGCCGTCTTCGT	1175	894	1825	971	991	1915	818	838	0.84561	0.658122	7910	3442	3462	3.49344	3.36929
NR_003964|1432	TCAGAAGACGCACCGGCAGTCAGGTTTGGATTATTTGGTTAATATTCATAGCCAAATGATCCAGACCTGACTGTTTTTTGAATTCGCACCAGCACGCTACGCAGTCAGTGTGTCACAACCAACGTTTCGCCGTCTTCGT	1790	1361	1840	979	999	982	419	439	0.439439	0.342007	246	107	127	0.127127	0.122609
NR_003964|1433	TCAGAAGACGCACCGGCAGAGTGGTGTAGGAAATAATGTTAATATTCATAGCGTTATTTCCTGCACCACTCTGTTTTTTGAATTCGCACCAGCACGCTACGCATGACGTGTGTCACAACCAACCATTCGCCGTCTTCGT	1561	1187	819	436	456	490	209	229	0.502193	0.390847	1984	863	883	1.9364	1.86758
NR_003964|1434	TCAGAAGACGCACCGGCAGTGATGAGTATGGTATAGAGTTAATATTCATAGCTCTATACCATGCTCATCACTGTTTTTTGAATTCGCACCAGCACGCTACGCAACGTGTGTGTCACAACCAACACTTCGCCGTCTTCGT	611	465	886	472	492	457	195	215	0.436992	0.340102	21	9	29	0.0589431	0.0568483
NR_003964|1435	TCAGAAGACGCACCGGCCCATTGGAAGTTACTATGGAGTTAATATTCATAGCTCCATGGTAACTTCCAGTGGGTTTTTTGAATTCGCACCAGCACGCTACGCACATGGTGTGTCACAACCAACTGTTCGCCGTCTTCGT	1821	1385	2799	1490	1510	5685	2427	2447	1.62053	1.26123	3768	1640	1660	1.09934	1.06027
NR_003965|1436	TCAGAAGACGCACCGGCAGCATGGTGAAGAAGGTGAGGTTAATATTCATAGCTTCACCTTCTTCGCCATGCTGTTTTTTGAATTCGCACCAGCACGCTACGCATGACGTGTGTCACAACCATGGTTTCGCCGTCTTCGT	1071	814	1466	780	800	6008	2565	2585	3.23125	2.51482	3642	1585	1605	2.00625	1.93495
NR_003965|1437	TCAGAAGACGCACCGGGTGACTAGGCTATTGTGAATGGTTAATATTCATAGCCATTCACAGTAGCCTGGTCACTTTTTTGAATTCGCACCAGCACGCTACGCAACTGGTGTGTCACAACCATGCATTCGCCGTCTTCGT	483	367	918	489	509	897	383	403	0.791749	0.616202	51	22	42	0.0825147	0.0795822
NR_003965|1438	TCAGAAGACGCACCGGCTGTATCTGCTTGGTATAGAAGTTAATATTCATAGCTTCTATACCAGGCAGGTACAGTTTTTTGAATTCGCACCAGCACGCTACGCACACAGTGTGTCACAACCATGACTTCGCCGTCTTCGT	375	285	392	209	229	621	265	285	1.24454	0.968602	13	6	26	0.113537	0.109502
NR_003965|1439	TCAGAAGACGCACCGGGCATGGTGAAGAAGGTGAAGGGTTAATATTCATAGCTCTTCACCTTCTTCGCCATGCTTTTTTGAATTCGCACCAGCACGCTACGCAGTGTGTGTGTCACAACCATGTGTTCGCCGTCTTCGT	808	614	1148	611	631	5170	2207	2227	3.52932	2.7468	2334	1016	1036	1.64184	1.58349
NR_003965|1440	TCAGAAGACGCACCGGCTGCTTGGTATAGAAGAGGGTGTTAATATTCATAGCACCTTCTTCTATACCAGGCAGTTTTTTGAATTCGCACCAGCACGCTACGCAGTACGTGTGTCACAACACGTGTTTCGCCGTCTTCGT	1177	895	2284	1216	1236	5558	2373	2393	1.93608	1.50682	1242	540	560	0.453074	0.436972
NR_003965|1441	TCAGAAGACGCACCGGGCCTGGTTAAGGATATGAAGGGTTAATATTCATAGCTCTTCATGTCCTTAACCAGGCTTTTTTGAATTCGCACCAGCACGCTACGCATGTGGTGTGTCACAACACGTCATTCGCCGTCTTCGT	1775	1350	2809	1495	1515	1057	451	471	0.310891	0.24196	3442	1498	1518	1.00198	0.96637
NR_003965|1442	TCAGAAGACGCACCGGGCCCATTAGGGAGTTTGAGATGTTAATATTCATAGCATCTCAGACTCCTTAATGGGCTTTTTTGAATTCGCACCAGCACGCTACGCAACCAGTGTGTCACAACACGTACTTCGCCGTCTTCGT	240	183	226	120	140	766	327	347	2.47857	1.92902	5	2	22	0.157143	0.151558
NR_003966|1443	TCAGAAGACGCACCGGGAGCAGGACTTTGAGGTTGGTGTTAATATTCATAGCATCAACCTCAGAGTCCTGCTCTTTTTTGAATTCGCACCAGCACGCTACGCACAGTGTGTGTCACAACACGTTGTTCGCCGTCTTCGT	1435	1091	2262	1204	1224	1934	826	846	0.691176	0.537929	1637	712	732	0.598039	0.576785
NR_003966|1444	TCAGAAGACGCACCGGGCTGGGAAGTAGGTGTTGTTTGTTAATATTCATAGCGAACAATACCTACTTCCCAGCTTTTTTGAATTCGCACCAGCACGCTACGCATGTGGTGTGTCACAACACCAGTTTCGCCGTCTTCGT	272	207	478	254	274	927	396	416	1.51825	1.18162	1000	435	455	1.66058	1.60157
NR_003966|1445	TCAGAAGACGCACCGGCTCCAGTAGGATAGAATGTGGGTTAATATTCATAGCTCACATTCTATCCTGCTGGAGTTTTTTGAATTCGCACCAGCACGCTACGCAACGTGTGTGTCACAACACCACATTCGCCGTCTTCGT	1363	1037	1829	974	994	1472	628	648	0.651911	0.50737	29	13	33	0.0331992	0.0320193
NR_003966|1446	TCAGAAGACGCACCGGGTGGGTATTGTGGTCTATGTAGTTAATATTCATAGCTGCATAGACCACAATGCCCACTTTTTTGAATTCGCACCAGCACGCTACGCACAACGTGTGTCACAACACCAACTTCGCCGTCTTCGT	70	53	197	105	125	0	0	20	0.16	0.124525	2	1	21	0.168	0.162029
NR_003966|1447	TCAGAAGACGCACCGGCTGGCTTGGAAGTGTAACTTTGTTAATATTCATAGCAGAGTTACGCTTCCAAGCCAGTTTTTTGAATTCGCACCAGCACGCTACGCAGTCAGTGTGTCACAACACCATGTTCGCCGTCTTCGT	428	325	953	507	527	969	414	434	0.823529	0.640936	3277	1426	1446	2.74383	2.64632
NR_003966|1448	TCAGAAGACGCACCGGCTGGTGTGTTCTGTTTCTGATGTTAATATTCATAGCATCAGAAGCAGGACACACCAGTTTTTTGAATTCGCACCAGCACGCTACGCAACGTGTGTGTCACAACACACGTTTCGCCGTCTTCGT	553	421	943	502	522	1316	562	582	1.11494	0.867737	1731	753	773	1.48084	1.42821
NR_003966|1449	TCAGAAGACGCACCGGGCAGTGTAGTAGGGTTTGATTGTTAATATTCATAGCAGTCAAACCCTGCTACACTGCTTTTTTGAATTCGCACCAGCACGCTACGCACACAGTGTGTCACAACACACCATTCGCCGTCTTCGT	348	265	586	312	332	346	148	168	0.506024	0.393828	13	6	26	0.0783133	0.07553
NR_003967|1450	TCAGAAGACGCACCGGGCTGCTTAAGCTTTAGGAAGAGTTAATATTCATAGCTCTTCCTGAAGCTTAGGCAGCTTTTTTGAATTCGCACCAGCACGCTACGCAGTTGGTGTGTCACAACACACACTTCGCCGTCTTCGT	231	176	348	185	205	8	3	23	0.112195	0.0873192	12	5	25	0.121951	0.117617
NR_003967|1451	TCAGAAGACGCACCGGGTGCATGTCCACTTCCAATTAGTTAATATTCATAGCTAGTTGGAGGTGGACATGCACTTTTTTGAATTCGCACCAGCACGCTACGCATGACGTGTGTCACAACACACTGTTCGCCGTCTTCGT	805	612	968	515	535	2101	897	917	1.71402	1.33399	166	72	92	0.171963	0.165851
NR_003967|1452	TCAGAAGACGCACCGGGCATGTCCACTTCCAATTAGAGTTAATATTCATAGCTCTAGTTGGAGGTGGACATGCTTTTTTGAATTCGCACCAGCACGCTACGCACACAGTGTGTCACAACACTGGTTTCGCCGTCTTCGT	336	256	291	155	175	596	254	274	1.56571	1.21856	359	156	176	1.00571	0.969972
NR_003967|1453	TCAGAAGACGCACCGGGTCCACCTCCAATTAGACTTTGTTAATATTCATAGCAGAGTCTAGTTGGAGGTGGACTTTTTTGAATTCGCACCAGCACGCTACGCAGTACGTGTGTCACAACACTGCATTCGCCGTCTTCGT	750	570	1294	689	709	2178	930	950	1.33992	1.04283	3374	1468	1488	2.09873	2.02414
NR_003967|1454	TCAGAAGACGCACCGGCCACCTCCAATTAGACTTTAGGTTAATATTCATAGCCTAGAGTCTAGTTGGAGGTGGTTTTTTGAATTCGCACCAGCACGCTACGCATGGTGTGTGTCACAACACTGACTTCGCCGTCTTCGT	171	130	390	208	228	38	16	36	0.157895	0.122886	11	5	25	0.109649	0.105752
NR_003967|1455	TCAGAAGACGCACCGGGACCTCTTACAGCTAAATAGTGTTAATATTCATAGCACTATTTGGCTGTGAGAGGTCTTTTTTGAATTCGCACCAGCACGCTACGCAACTGGTGTGTCACAACACTGTGTTCGCCGTCTTCGT	880	669	2417	1287	1307	1740	743	763	0.58378	0.454344	1569	683	703	0.537873	0.518757
NR_003967|1456	TCAGAAGACGCACCGGCCTCTTACAGCTAAATAGTGTGTTAATATTCATAGCACACTATTTGGCTGTGAGAGGTTTTTTGAATTCGCACCAGCACGCTACGCATGCAGTGTGTCACAACTGGTGTTTCGCCGTCTTCGT	1290	981	2306	1228	1248	4322	1845	1865	1.49439	1.16305	6764	2943	2963	2.3742	2.28982
NR_004051|1457	TCAGAAGACGCACCGGCTCCGTGTTTCTAGCTATGAAGTTAATATTCATAGCTTCATGGCTGGAAACACGGAGTTTTTTGAATTCGCACCAGCACGCTACGCAACACGTGTGTCACAACTGGTCATTCGCCGTCTTCGT	4571	3476	6366	3389	3409	8215	3507	3527	1.03461	0.805219	5386	2344	2364	0.693458	0.668813
NR_004051|1458	TCAGAAGACGCACCGGCCGTGTTTCTAGCTATGAATGGTTAATATTCATAGCCATTCATGGCTGGAAACACGGTTTTTTGAATTCGCACCAGCACGCTACGCACAGTGTGTGTCACAACTGGTACTTCGCCGTCTTCGT	374	284	385	205	225	2	1	21	0.0933333	0.0726395	10	4	24	0.106667	0.102876
NR_004051|1459	TCAGAAGACGCACCGGGAGGCTATCTTGGAATTGAAGGTTAATATTCATAGCCTTCAGTTCCAAGATGGCCTCTTTTTTGAATTCGCACCAGCACGCTACGCAGTTGGTGTGTCACAACTGGTTGTTCGCCGTCTTCGT	1330	1011	1679	894	914	2859	1221	1241	1.35777	1.05672	334	145	165	0.180525	0.174109
NR_004051|1460	TCAGAAGACGCACCGGCCTCAGGTGTATTGGAGAGGTGTTAATATTCATAGCATCTCTCCAATGCACCTGAGGTTTTTTGAATTCGCACCAGCACGCTACGCAACACGTGTGTCACAACTGCAGTTTCGCCGTCTTCGT	664	505	736	392	412	2503	1069	1089	2.6432	2.05715	1169	509	529	1.28398	1.23835
NR_004051|1461	TCAGAAGACGCACCGGCCTGTTCCTGCTATCTTCTTTGTTAATATTCATAGCAGAGAAGATGGCAGGAACAGGTTTTTTGAATTCGCACCAGCACGCTACGCACATGGTGTGTCACAACTGCACATTCGCCGTCTTCGT	1115	848	2087	1111	1131	5856	2500	2520	2.22812	1.7341	3935	1712	1732	1.53139	1.47696
NR_004051|1462	TCAGAAGACGCACCGGGTGTGACCTGCTCTATCTTTAGTTAATATTCATAGCTGAAGATGGAGCAGGTCACACTTTTTTGAATTCGCACCAGCACGCTACGCAGTCAGTGTGTCACAACTGCAACTTCGCCGTCTTCGT	258	196	273	145	165	1108	473	493	2.98788	2.32541	3	1	21	0.127273	0.12275
NR_004051|1463	TCAGAAGACGCACCGGCCTGAGTTTCTCTTGATGAAGGTTAATATTCATAGCCTTCATCAGGAGAAGCTCAGGTTTTTTGAATTCGCACCAGCACGCTACGCATGGTGTGTGTCACAACTGCATGTTCGCCGTCTTCGT	1148	873	2096	1116	1136	2773	1184	1204	1.05986	0.824867	6203	2699	2719	2.39349	2.30842
NR_004052|1464	TCAGAAGACGCACCGGCCCTTGAGCTGTATAGTTTGTGTTAATATTCATAGCACAGACTATGCAGCTCAAGGGTTTTTTGAATTCGCACCAGCACGCTACGCACATGGTGTGTCACAACTGACGTTTCGCCGTCTTCGT	1337	1017	2520	1341	1361	3597	1536	1556	1.14328	0.889789	3644	1586	1606	1.18001	1.13808
NR_004052|1465	TCAGAAGACGCACCGGGTCCACACCCAATTTGATAATGTTAATATTCATAGCGTTATCAGATTGGGTGTGGACTTTTTTGAATTCGCACCAGCACGCTACGCAGTGTGTGTGTCACAACTGACCATTCGCCGTCTTCGT	1334	1014	2558	1362	1382	1301	555	575	0.416064	0.323814	1712	745	765	0.553546	0.533873
NR_004052|1466	TCAGAAGACGCACCGGCCACACCCAATTTGATAATTGGTTAATATTCATAGCCAGTTATCAGATTGGGTGTGGTTTTTTGAATTCGCACCAGCACGCTACGCATGACGTGTGTCACAACTGACACTTCGCCGTCTTCGT	263	200	716	381	401	1175	502	522	1.30175	1.01312	2240	975	995	2.4813	2.39311
NR_004052|1467	TCAGAAGACGCACCGGGAGACAGAAGCTCATTATAACGTTAATATTCATAGCGTTATGATGAGCTTCTGTCTCTTTTTTGAATTCGCACCAGCACGCTACGCAACCAGTGTGTCACAACTGACTGTTCGCCGTCTTCGT	857	652	1161	618	638	3044	1300	1320	2.06897	1.61023	774	337	357	0.559561	0.539675
NR_004052|1468	TCAGAAGACGCACCGGGTCTGGGAGAGGATACATAGAGTTAATATTCATAGCTCTGTGTATTCTCTCCCAGACTTTTTTGAATTCGCACCAGCACGCTACGCAGTGTGTGTGTCACAACTGTGGTTTCGCCGTCTTCGT	644	490	849	452	472	0	0	20	0.0423729	0.032978	2434	1059	1079	2.28602	2.20477
NR_004052|1469	TCAGAAGACGCACCGGGCTAGAAGTGAGTAATGAATTGTTAATATTCATAGCAGTTCATTACTCACTTCTAGCTTTTTTGAATTCGCACCAGCACGCTACGCATGCAGTGTGTCACAACTGTGCATTCGCCGTCTTCGT	631	480	702	374	394	1288	550	570	1.4467	1.12594	591	257	277	0.703046	0.67806
NR_004052|1470	TCAGAAGACGCACCGGGTCTAGAGGGAAGTATATGTTGTTAATATTCATAGCAACATGTACTTCCCTCTAGACTTTTTTGAATTCGCACCAGCACGCTACGCAACTGGTGTGTCACAACTGTGACTTCGCCGTCTTCGT	337	256	814	433	453	0	0	20	0.0441501	0.0343611	10	4	24	0.0529801	0.0510972
NR_004415|1471	TCAGAAGACGCACCGGGCCATTGATGATTGTTCTTTCGTTAATATTCATAGCGGAAGAACGATCATCAATGGCTTTTTTGAATTCGCACCAGCACGCTACGCACAACGTGTGTCACAACTGTGTGTTCGCCGTCTTCGT	627	477	942	501	521	852	364	384	0.737044	0.573627	17	7	27	0.0518234	0.0499816
NR_004415|1472	TCAGAAGACGCACCGGCGTTACTAGAGAAGTTTCTTTGTTAATATTCATAGCAGAGAAACTTCTCTAGTAACGTTTTTTGAATTCGCACCAGCACGCTACGCAACCAGTGTGTCACATGGTGTGTTTCGCCGTCTTCGT	2456	1868	3953	2104	2124	7033	3003	3023	1.42326	1.10769	14225	6190	6210	2.92373	2.81982
NR_004415|1473	TCAGAAGACGCACCGGGACTGTGTAGAGTACCTGAAAGTTAATATTCATAGCTTTCGGGTGCTCTACACAGTCTTTTTTGAATTCGCACCAGCACGCTACGCACAACGTGTGTCACATGGTGTCATTCGCCGTCTTCGT	3614	2748	4625	2462	2482	4754	2030	2050	0.825947	0.642818	9368	4076	4096	1.65028	1.59163
NR_004415|1474	TCAGAAGACGCACCGGGCTCTAGGTGTTGCTTGATTGGTTAATATTCATAGCCAGTCAAGCAGCACCTAGAGCTTTTTTGAATTCGCACCAGCACGCTACGCAGTGTGTGTGTCACATGGTGTACTTCGCCGTCTTCGT	322	245	187	100	120	586	250	270	2.25	1.75113	6	3	23	0.191667	0.184855
NR_004415|1475	TCAGAAGACGCACCGGCTCCTGCTATTGATGATTGTTGTTAATATTCATAGCAACGATCATCAATGGCAGGAGTTTTTTGAATTCGCACCAGCACGCTACGCATGTGGTGTGTCACATGGTGTTGTTCGCCGTCTTCGT	2637	2005	3865	2057	2077	7570	3232	3252	1.56572	1.21857	2107	917	937	0.451131	0.435098
NR_004415|1476	TCAGAAGACGCACCGGCCTGCTATTGATGATTGTTCTGTTAATATTCATAGCAGAACGATCATCAATGGCAGGTTTTTTGAATTCGCACCAGCACGCTACGCACAACGTGTGTCACATGGTCAGTTTCGCCGTCTTCGT	639	486	1010	538	558	725	310	330	0.591398	0.460273	493	215	235	0.421147	0.40618
NR_004415|1477	TCAGAAGACGCACCGGCTGCCATTGATGATTGTTCTTGTTAATATTCATAGCAAGAACGATCATCAATGGCAGTTTTTTGAATTCGCACCAGCACGCTACGCAGTTGGTGTGTCACATGGTCACATTCGCCGTCTTCGT	1097	834	2189	1165	1185	1224	523	543	0.458228	0.356629	1922	836	856	0.722363	0.69669
NR_004416|1478	TCAGAAGACGCACCGGGCCATTGATGATTGTTCTTTCGTTAATATTCATAGCGGAAGAACGATCATCAATGGCTTTTTTGAATTCGCACCAGCACGCTACGCATGCAGTGTGTCACATGGTCAACTTCGCCGTCTTCGT	182	138	371	197	217	20	9	29	0.133641	0.10401	3	1	21	0.0967742	0.0933349
NR_004416|1479	TCAGAAGACGCACCGGCGTTACTAGAGAAGTTTCTTTGTTAATATTCATAGCAGAGAAACTTCTCTAGTAACGTTTTTTGAATTCGCACCAGCACGCTACGCAACGTGTGTGTCACATGGTCATGTTCGCCGTCTTCGT	1665	1266	2124	1131	1151	4108	1754	1774	1.54127	1.19954	5558	2418	2438	2.11816	2.04288
NR_004416|1480	TCAGAAGACGCACCGGGACTGTGTAGAGTACCTGAAAGTTAATATTCATAGCTTTCGGGTGCTCTACACAGTCTTTTTTGAATTCGCACCAGCACGCTACGCAGTTGGTGTGTCACATGGTACGTTTCGCCGTCTTCGT	1678	1276	2360	1256	1276	4433	1893	1913	1.49922	1.16681	45	20	40	0.031348	0.0302339
NR_004416|1481	TCAGAAGACGCACCGGGCTCTAGGTGTTGCTTGATTGGTTAATATTCATAGCCAGTCAAGCAGCACCTAGAGCTTTTTTGAATTCGCACCAGCACGCTACGCATGGTGTGTGTCACATGGTACCATTCGCCGTCTTCGT	1087	827	2002	1066	1086	1230	525	545	0.501842	0.390573	1695	738	758	0.697974	0.673168
NR_004416|1482	TCAGAAGACGCACCGGCTCCTGCTATTGATGATTGTTGTTAATATTCATAGCAACGATCATCAATGGCAGGAGTTTTTTGAATTCGCACCAGCACGCTACGCAACACGTGTGTCACATGGTACACTTCGCCGTCTTCGT	530	403	1017	541	561	66	28	48	0.0855615	0.0665908	27	12	32	0.057041	0.0550138
NR_004416|1483	TCAGAAGACGCACCGGCCTGCTATTGATGATTGTTCTGTTAATATTCATAGCAGAACGATCATCAATGGCAGGTTTTTTGAATTCGCACCAGCACGCTACGCACACAGTGTGTCACATGGTACTGTTCGCCGTCTTCGT	1678	1276	2199	1171	1191	3940	1682	1702	1.42905	1.1122	1593	693	713	0.598657	0.577381
NR_004416|1484	TCAGAAGACGCACCGGCTGCCATTGATGATTGTTCTTGTTAATATTCATAGCAAGAACGATCATCAATGGCAGTTTTTTGAATTCGCACCAGCACGCTACGCATGGTGTGTGTCACATGGTTGGTTTCGCCGTCTTCGT	457	348	614	327	347	680	290	310	0.893372	0.695293	277	121	141	0.40634	0.391899
NR_004429|1485	TCAGAAGACGCACCGGGTCTGCTTTGGCTATTGTCTTGTTAATATTCATAGCAAGACAGTAGCCAAGGCAGACTTTTTTGAATTCGCACCAGCACGCTACGCAACCAGTGTGTCACATGGTTGCATTCGCCGTCTTCGT	1097	834	1464	779	799	1755	749	769	0.962453	0.749058	1300	566	586	0.733417	0.707351
NR_004429|1486	TCAGAAGACGCACCGGCCTGCTTAGGTTTCTTTATGTGTTAATATTCATAGCGCATAAAGAAACCTGAGCAGGTTTTTTGAATTCGCACCAGCACGCTACGCACATGGTGTGTCACATGGTTGACTTCGCCGTCTTCGT	261	198	514	274	294	2142	914	934	3.17687	2.47249	15	7	27	0.0918367	0.0885729
NR_004429|1487	TCAGAAGACGCACCGGGCAATGAAGGTGTTGTAAGTTGTTAATATTCATAGCAACTTACAACGCCTTCGTTGCTTTTTTGAATTCGCACCAGCACGCTACGCAGTACGTGTGTCACATGGTTGTGTTCGCCGTCTTCGT	397	302	444	236	256	513	219	239	0.933594	0.726597	2245	977	997	3.89453	3.75612
NR_004429|1488	TCAGAAGACGCACCGGCGTGGAACCCATTTACTTCTTGTTAATATTCATAGCGAGAAGTAGATGGGTTCCACGTTTTTTGAATTCGCACCAGCACGCTACGCATGGTGTGTGTCACATGCAGTGTTTCGCCGTCTTCGT	2236	1700	3937	2096	2116	5030	2147	2167	1.0241	0.797038	5088	2214	2234	1.05577	1.01824
NR_004429|1489	TCAGAAGACGCACCGGCGGAGTAATGAGCTTACTTTGGTTAATATTCATAGCCAAAGTGAGCTCATTGCTCCGTTTTTTGAATTCGCACCAGCACGCTACGCAACCAGTGTGTCACATGCAGTCATTCGCCGTCTTCGT	2605	1981	2897	1542	1562	824	352	372	0.238156	0.185352	3112	1354	1374	0.879641	0.848379
NR_004429|1490	TCAGAAGACGCACCGGCGAAGGTGTTGTAAGTTATTCGTTAATATTCATAGCGAGTAACTTACAACGCCTTCGTTTTTTGAATTCGCACCAGCACGCTACGCACATGGTGTGTCACATGCAGTACTTCGCCGTCTTCGT	545	414	381	203	223	561	240	260	1.16592	0.907411	3	1	21	0.0941704	0.0908236
NR_004429|1491	TCAGAAGACGCACCGGGCACCCAACTTTAGTGTTAACGTTAATATTCATAGCGTTGACACTGAAGTTGGGTGCTTTTTTGAATTCGCACCAGCACGCTACGCAGTACGTGTGTCACATGCAGTTGTTCGCCGTCTTCGT	1168	888	2036	1084	1104	1214	518	538	0.487319	0.37927	150	65	85	0.0769928	0.0742565
NR_004433|1492	TCAGAAGACGCACCGGGCTGGACCTTTAGAGTTATGAGTTAATATTCATAGCTCGTAACTCTGAAGGTCCAGCTTTTTTGAATTCGCACCAGCACGCTACGCAACCAGTGTGTCACATGCACAGTTTCGCCGTCTTCGT	548	417	1030	548	568	2061	880	900	1.58451	1.23319	30	13	33	0.0580986	0.0560338
NR_004433|1493	TCAGAAGACGCACCGGGCCTGGTTGGGTATGATGTAGGTTAATATTCATAGCCTACGTCATACTCAACCAGGCTTTTTTGAATTCGCACCAGCACGCTACGCACAACGTGTGTCACATGCACACATTCGCCGTCTTCGT	1005	764	1013	539	559	1878	802	822	1.47048	1.14445	2106	916	936	1.67442	1.61491
NR_004433|1494	TCAGAAGACGCACCGGGCTGTCCCTAACTTTATTCTTGTTAATATTCATAGCGAGAATAGAGTTAGGGACAGCTTTTTTGAATTCGCACCAGCACGCTACGCAGTGTGTGTGTCACATGCACAACTTCGCCGTCTTCGT	346	263	445	237	257	708	302	322	1.25292	0.975121	2195	955	975	3.79377	3.65894
NR_004433|1495	TCAGAAGACGCACCGGGCCTCTATGAGATCCAATTGTGTTAATATTCATAGCACAGTTGGATCTCATGGAGGCTTTTTTGAATTCGCACCAGCACGCTACGCATGTGGTGTGTCACATGCACATGTTCGCCGTCTTCGT	1128	858	1725	918	938	1881	803	823	0.877399	0.682862	2353	1024	1044	1.11301	1.07345
NR_004433|1496	TCAGAAGACGCACCGGGCATTAGCTCTTGCTTTCTGAGTTAATATTCATAGCTCAGAAAGCAGGAGCTGATGCTTTTTTGAATTCGCACCAGCACGCTACGCACAACGTGTGTCACATGCAACGTTTCGCCGTCTTCGT	952	724	1124	598	618	2361	1008	1028	1.66343	1.29461	1005	437	457	0.739482	0.713201
NR_004433|1497	TCAGAAGACGCACCGGGCCAATGTGCGAATTTATTCAGTTAATATTCATAGCTGGATAAATTCGCACATTGGCTTTTTTGAATTCGCACCAGCACGCTACGCAGTTGGTGTGTCACATGCAACCATTCGCCGTCTTCGT	1559	1186	3147	1675	1695	4654	1987	2007	1.18407	0.921538	5061	2202	2222	1.31091	1.26433
NR_004433|1498	TCAGAAGACGCACCGGGACACAGCATGTTAGACTTTAGTTAATATTCATAGCTGAAGTCTAGCATGCTGTGTCTTTTTTGAATTCGCACCAGCACGCTACGCATGCAGTGTGTCACATGCAACACTTCGCCGTCTTCGT	596	453	1146	610	630	1910	815	835	1.3254	1.03153	1880	818	838	1.33016	1.28289
NR_004434|1499	TCAGAAGACGCACCGGCACGTGTTGAGTGATCGTTACGTTAATATTCATAGCGTGACGATCACTCAGCACGTGTTTTTTGAATTCGCACCAGCACGCTACGCAACGTGTGTGTCACATGCAACTGTTCGCCGTCTTCGT	3447	2621	4704	2504	2524	3575	1526	1546	0.61252	0.476712	5503	2395	2415	0.956815	0.92281
NR_004434|1500	TCAGAAGACGCACCGGCGTGTTGAGTGATCGTCATTCGTTAATATTCATAGCGAGTGACGATCACTCAGCACGTTTTTTGAATTCGCACCAGCACGCTACGCAGTTGGTGTGTCACATGCATGGTTTCGCCGTCTTCGT	1416	1077	2523	1343	1363	2368	1011	1031	0.75642	0.588706	764	332	352	0.258254	0.249076
NR_004434|1501	TCAGAAGACGCACCGGGTGCTGAGTGATTGTCACTTTGTTAATATTCATAGCAGAGTGACGATCACTCAGCACTTTTTTGAATTCGCACCAGCACGCTACGCATGGTGTGTGTCACATGCATGCATTCGCCGTCTTCGT	844	642	731	389	409	1051	449	469	1.1467	0.892453	1284	559	579	1.41565	1.36534
NR_004434|1502	TCAGAAGACGCACCGGGCTGAGTGATCGTTACTCTTTGTTAATATTCATAGCGAAGAGTGACGATCACTCAGCTTTTTTGAATTCGCACCAGCACGCTACGCAACACGTGTGTCACATGCATGACTTCGCCGTCTTCGT	263	200	218	116	136	1116	476	496	3.64706	2.83843	2	1	21	0.154412	0.148924
NR_004434|1503	TCAGAAGACGCACCGGCGAGGAGATGGGTTCCTAGAGGTTAATATTCATAGCCTCTGGGAACTCATCTCCTCGTTTTTTGAATTCGCACCAGCACGCTACGCACACAGTGTGTCACATGCATGTGTTCGCCGTCTTCGT	1658	1261	2106	1121	1141	1516	647	667	0.584575	0.454963	2150	936	956	0.837862	0.808084
NR_004434|1504	TCAGAAGACGCACCGGGAGGAGATGGGTTCCTAGAGAGTTAATATTCATAGCTCTCTGGGAACTCATCTCCTCTTTTTTGAATTCGCACCAGCACGCTACGCACATGGTGTGTCACATGACGTGTTTCGCCGTCTTCGT	696	529	984	524	544	1062	453	473	0.869485	0.676703	22	10	30	0.0551471	0.0531872
NR_004434|1505	TCAGAAGACGCACCGGCCAGAGCTTGGAATAGACTTAGTTAATATTCATAGCTGAGTCTGTTCCAAGCTCTGGTTTTTTGAATTCGCACCAGCACGCTACGCAGTGTGTGTGTCACATGACGTCATTCGCCGTCTTCGT	1290	981	2155	1147	1167	489	209	229	0.19623	0.152722	46	20	40	0.0342759	0.0330578
NR_004438|1506	TCAGAAGACGCACCGGCAGTTCTTGAGGGTCAATTTAGTTAATATTCATAGCTAGATTGACCCTCAGGAACTGTTTTTTGAATTCGCACCAGCACGCTACGCATGACGTGTGTCACATGACGTACTTCGCCGTCTTCGT	576	438	991	528	548	2	1	21	0.0383212	0.0298246	380	165	185	0.337591	0.325593
NR_004438|1507	TCAGAAGACGCACCGGCCCAAGGTGGATTACTTTGTTGTTAATATTCATAGCGACAAAGTGATCCACCTTGGGTTTTTTGAATTCGCACCAGCACGCTACGCAACCAGTGTGTCACATGACGTTGTTCGCCGTCTTCGT	2013	1531	3236	1723	1743	3162	1350	1370	0.786001	0.611729	2516	1095	1115	0.639702	0.616967
NR_004438|1508	TCAGAAGACGCACCGGGCCAAGGATTCAATTTGAAGAGTTAATATTCATAGCTCTTCAAGTTGAGTCCTTGGCTTTTTTGAATTCGCACCAGCACGCTACGCAGTGTGTGTGTCACATGACCAGTTTCGCCGTCTTCGT	391	297	748	398	418	0	0	20	0.0478469	0.0372383	2478	1078	1098	2.62679	2.53344
NR_004438|1509	TCAGAAGACGCACCGGCCTGCTCACCTTTAGAGTTTAGTTAATATTCATAGCTAGACTCTGAAGGTGAGCAGGTTTTTTGAATTCGCACCAGCACGCTACGCATGCAGTGTGTCACATGACCACATTCGCCGTCTTCGT	914	695	1785	950	970	2014	860	880	0.907216	0.706068	953	415	435	0.448454	0.432516
NR_004438|1510	TCAGAAGACGCACCGGCTGCTCACCTTTAGAGTTTATGTTAATATTCATAGCATAGACTCTGAAGGTGAGCAGTTTTTTGAATTCGCACCAGCACGCTACGCAACTGGTGTGTCACATGACCAACTTCGCCGTCTTCGT	201	153	186	99	119	0	0	20	0.168067	0.130803	10	4	24	0.201681	0.194513
NR_004438|1511	TCAGAAGACGCACCGGCCGACATTATTGTGAGCTATAGTTAATATTCATAGCTATGGCTCACAATGATGTCGGTTTTTTGAATTCGCACCAGCACGCTACGCACAACGTGTGTCACATGACCATGTTCGCCGTCTTCGT	426	324	752	400	420	833	356	376	0.895238	0.696746	18	8	28	0.0666667	0.0642974
NR_004438|1512	TCAGAAGACGCACCGGCGACATCATTGTGAGCTATATGTTAATATTCATAGCATATGGCTCACAATGATGTCGTTTTTTGAATTCGCACCAGCACGCTACGCATGCAGTGTGTCACATGACACGTTTCGCCGTCTTCGT	1394	1060	1309	697	717	3	1	21	0.0292887	0.0227948	21	9	29	0.0404463	0.0390089
NR_004439|1513	TCAGAAGACGCACCGGCTGAGTGCTGGTTACTCTTTGGTTAATATTCATAGCCGAAGAGTGACCAGCACTCAGTTTTTTGAATTCGCACCAGCACGCTACGCAACACGTGTGTCACATGACACCATTCGCCGTCTTCGT	1000	760	1726	919	939	861	368	388	0.413206	0.32159	67	29	49	0.0521832	0.0503286
NR_004439|1514	TCAGAAGACGCACCGGGAGGTGAGTTCCTAGAGAGTAGTTAATATTCATAGCTGCTCTCTGGGAACTCACCTCTTTTTTGAATTCGCACCAGCACGCTACGCACAGTGTGTGTCACATGACACACTTCGCCGTCTTCGT	223	170	200	106	126	587	251	271	2.15079	1.67392	832	362	382	3.03175	2.924
NR_004441|1515	TCAGAAGACGCACCGGGCATCTGCCTAAATTGGAATAGTTAATATTCATAGCTGTTCCAATTTGGGCAGATGCTTTTTTGAATTCGCACCAGCACGCTACGCAGTTGGTGTGTCACATGACACTGTTCGCCGTCTTCGT	824	627	951	506	526	2527	1079	1099	2.08935	1.6261	2011	875	895	1.70152	1.64105
NR_004441|1516	TCAGAAGACGCACCGGCCACGGAGGGATTTAGATTCTGTTAATATTCATAGCAGAATCTGAATCCCTCTGTGGTTTTTTGAATTCGCACCAGCACGCTACGCAACACGTGTGTCACATGACTGGTTTCGCCGTCTTCGT	299	227	502	267	287	1576	673	693	2.41463	1.87926	11	5	25	0.087108	0.0840122
NR_004441|1517	TCAGAAGACGCACCGGGCCCAAATTGGAATACTGTTAGTTAATATTCATAGCTAGCAGTGTTCCAATTTGGGCTTTTTTGAATTCGCACCAGCACGCTACGCACATGGTGTGTCACATGACTGCATTCGCCGTCTTCGT	594	452	1086	578	598	386	165	185	0.309365	0.240772	32	14	34	0.0568562	0.0548355
NR_004441|1518	TCAGAAGACGCACCGGGAGCTCTTCTTGGGATGTTGGGTTAATATTCATAGCTCAACATCCCAGGAAGAGCTCTTTTTTGAATTCGCACCAGCACGCTACGCAGTCAGTGTGTCACATGACTGACTTCGCCGTCTTCGT	225	171	100	53	73	0	0	20	0.273973	0.213227	3	1	21	0.287671	0.277448
NR_004441|1519	TCAGAAGACGCACCGGCCAACTCAACGTTTCTTTGGAGTTAATATTCATAGCTCCAAAGAAGCGTTGGGTTGGTTTTTTGAATTCGCACCAGCACGCTACGCATGGTGTGTGTCACATGACTGTGTTCGCCGTCTTCGT	611	465	1215	647	667	1589	678	698	1.04648	0.814452	5871	2555	2575	3.86057	3.72337
NR_004441|1520	TCAGAAGACGCACCGGCCTGGAAGTTTCACTCTTTCTGTTAATATTCATAGCAGAAAGGGTGAAGCTTCCAGGTTTTTTGAATTCGCACCAGCACGCTACGCAGTACGTGTGTCACATGTGGTGTTTCGCCGTCTTCGT	1443	1097	2938	1564	1584	5227	2231	2251	1.42109	1.106	6102	2655	2675	1.68876	1.62874
NR_004441|1521	TCAGAAGACGCACCGGCAGCATTTGCCTAAATTGGAAGTTAATATTCATAGCTTCCAATTTGGGCAGATGCTGTTTTTTGAATTCGCACCAGCACGCTACGCATGTGGTGTGTCACATGTGGTCATTCGCCGTCTTCGT	2801	2130	4682	2492	2512	8062	3442	3462	1.37818	1.07261	6630	2885	2905	1.15645	1.11535
NR_004442|1522	TCAGAAGACGCACCGGCGCAGAAAGATAAGAAGCTTAGTTAATATTCATAGCTAGGCTTCTTGTCTTTCTGCGTTTTTTGAATTCGCACCAGCACGCTACGCAACCAGTGTGTCACATGTGGTACTTCGCCGTCTTCGT	462	351	443	236	256	930	397	417	1.62891	1.26774	6	3	23	0.0898438	0.0866507
NR_004442|1523	TCAGAAGACGCACCGGCACCTGGAGGTTTCGTTTGGGGTTAATATTCATAGCTCCAAATGAAACCTCCAGGTGTTTTTTGAATTCGCACCAGCACGCTACGCACAGTGTGTGTCACATGTGGTTGTTCGCCGTCTTCGT	3659	2783	5764	3068	3088	9520	4064	4084	1.32254	1.02931	8605	3744	3764	1.21891	1.17559
NR_004442|1524	TCAGAAGACGCACCGGCAGAGACCTTGTCTCAATAAAGTTAATATTCATAGCTTTGTTGAGACAGGGTCTCTGTTTTTTGAATTCGCACCAGCACGCTACGCATGTGGTGTGTCACATGTGCAGTTTCGCCGTCTTCGT	726	552	932	496	516	987	421	441	0.854651	0.665158	1154	502	522	1.01163	0.975675
NR_004442|1525	TCAGAAGACGCACCGGGAGACCCTGTCTTAACAAATAGTTAATATTCATAGCTGTTTGTTGAGACAGGGTCTCTTTTTTGAATTCGCACCAGCACGCTACGCAACGTGTGTGTCACATGTGCACATTCGCCGTCTTCGT	727	553	790	421	441	511	218	238	0.539683	0.420024	1829	796	816	1.85034	1.78458
NR_004442|1526	TCAGAAGACGCACCGGGACCCTGTCTCAATAAACATAGTTAATATTCATAGCTGTGTTTGTTGAGACAGGGTCTTTTTTGAATTCGCACCAGCACGCTACGCACAACGTGTGTCACATGTGCAACTTCGCCGTCTTCGT	384	292	471	251	271	530	226	246	0.907749	0.706483	13	6	26	0.095941	0.0925313
NR_004442|1527	TCAGAAGACGCACCGGCCTGTCTCAACAAACATAAACGTTAATATTCATAGCGTTTGTGTTTGTTGAGACAGGTTTTTTGAATTCGCACCAGCACGCTACGCAGTCAGTGTGTCACATGTGCATGTTCGCCGTCTTCGT	1395	1061	1695	902	922	1989	849	869	0.942516	0.733541	3391	1476	1496	1.62256	1.56489
NR_004442|1528	TCAGAAGACGCACCGGCGCATCTGATAAGGAGATTTAGTTAATATTCATAGCTAAGTCTCCTTGTCAGATGCGTTTTTTGAATTCGCACCAGCACGCTACGCAACGTGTGTGTCACATGTGACGTTTCGCCGTCTTCGT	1729	1315	1560	830	850	2081	888	908	1.06824	0.831386	2465	1073	1093	1.28588	1.24018
NR_004443|1529	TCAGAAGACGCACCGGCCTTGGCAATAAGCCCAATAAGTTAATATTCATAGCTTGTTGGGCTTGTTGCCAAGGTTTTTTGAATTCGCACCAGCACGCTACGCACACAGTGTGTCACATGTGACCATTCGCCGTCTTCGT	2336	1776	3981	2119	2139	6382	2725	2745	1.28331	0.998774	8626	3753	3773	1.76391	1.70122
NR_004443|1530	TCAGAAGACGCACCGGGCCCAACAACTTGACTTTAAGGTTAATATTCATAGCCTTGAAGTCAGGTTGTTGGGCTTTTTTGAATTCGCACCAGCACGCTACGCAGTTGGTGTGTCACATGTGACACTTCGCCGTCTTCGT	268	204	299	159	179	483	206	226	1.26257	0.982633	7	3	23	0.128492	0.123925
NR_004443|1531	TCAGAAGACGCACCGGCAGGTTGGCTTTACTGACTTTGTTAATATTCATAGCAAGGTCAGTAAGGCCAACCTGTTTTTTGAATTCGCACCAGCACGCTACGCATGACGTGTGTCACATGTGACTGTTCGCCGTCTTCGT	1563	1189	2044	1088	1108	1806	771	791	0.713899	0.555613	2841	1236	1256	1.13357	1.09329
NR_004443|1532	TCAGAAGACGCACCGGGACCCTACTAAGGACATATGAGTTAATATTCATAGCTCATGTGTCCTTGGTAGGGTCTTTTTTGAATTCGCACCAGCACGCTACGCACACAGTGTGTCACATGTGTGGTTTCGCCGTCTTCGT	487	370	412	219	239	2	1	21	0.0878661	0.0683844	17	7	27	0.112971	0.108956
NR_004443|1533	TCAGAAGACGCACCGGCCTACCAAGGACATATGAAATGTTAATATTCATAGCGTTTCATGTGTCCTTGGTAGGTTTTTTGAATTCGCACCAGCACGCTACGCAGTACGTGTGTCACATGTGTGCATTCGCCGTCTTCGT	1497	1138	1502	800	820	877	374	394	0.480488	0.373954	31	13	33	0.0402439	0.0388136
NR_004443|1534	TCAGAAGACGCACCGGCCAAGGACATATGAAACTTTCGTTAATATTCATAGCGAAAGTTTCATGTGTCCTTGGTTTTTTGAATTCGCACCAGCACGCTACGCATGGTGTGTGTCACATGTGTGACTTCGCCGTCTTCGT	215	163	100	53	73	0	0	20	0.273973	0.213227	1	0	20	0.273973	0.264236
NR_004443|1535	TCAGAAGACGCACCGGGCCTTAAGGGATGTCAAATTGGTTAATATTCATAGCCAGTTTGACATCCCTTGAGGCTTTTTTGAATTCGCACCAGCACGCTACGCAACTGGTGTGTCACATGTGTGTGTTCGCCGTCTTCGT	633	481	971	517	537	1807	771	791	1.473	1.1464	3256	1417	1437	2.67598	2.58087
NR_004444|1536	TCAGAAGACGCACCGGCTGCTAGGATGATTTGGTCTTGTTAATATTCATAGCAAGACCAAGTCATCCTGGCAGTTTTTTGAATTCGCACCAGCACGCTACGCACACAGTGTGTCAACGTGTGTGTTTCGCCGTCTTCGT	1505	1144	3008	1601	1621	5573	2379	2399	1.47995	1.15182	2610	1136	1156	0.71314	0.687795
NR_004444|1537	TCAGAAGACGCACCGGGCCCAAAGTATTGGAAGGGTTGTTAATATTCATAGCAACTCTTCCAGTACTTTGGGCTTTTTTGAATTCGCACCAGCACGCTACGCAGTACGTGTGTCAACGTGTGTCATTCGCCGTCTTCGT	1753	1333	2872	1529	1549	1868	797	817	0.527437	0.410494	4044	1760	1780	1.14913	1.10829
NR_004444|1538	TCAGAAGACGCACCGGCTGAGGGCTATAATCTCTTTAGTTAATATTCATAGCTGAAGAGGTTATAGCCCTCAGTTTTTTGAATTCGCACCAGCACGCTACGCATGGTGTGTGTCAACGTGTGTACTTCGCCGTCTTCGT	286	217	327	174	194	1790	764	784	4.04124	3.14521	7	3	23	0.118557	0.114343
NR_004444|1539	TCAGAAGACGCACCGGGCAGGGAATACAATTGGATTTGTTAATATTCATAGCAAGTCCAATTGTATTCCCTGCTTTTTTGAATTCGCACCAGCACGCTACGCAACTGGTGTGTCAACGTGTGTTGTTCGCCGTCTTCGT	709	539	992	528	548	24	10	30	0.0547445	0.0426066	16	7	27	0.0492701	0.047519
NR_004444|1540	TCAGAAGACGCACCGGGCCCTTTGGTAATGAGAGTTTGTTAATATTCATAGCGAACTCTCGTTACCAAAGGGCTTTTTTGAATTCGCACCAGCACGCTACGCAGTACGTGTGTCAACGTGTCAGTTTCGCCGTCTTCGT	421	320	724	385	405	40	17	37	0.091358	0.0711021	8	3	23	0.0567901	0.0547718
NR_004444|1541	TCAGAAGACGCACCGGCTCCAGGGTGGTGGAAACTATGTTAATATTCATAGCATGGTTTCCACCACCTTGGAGTTTTTTGAATTCGCACCAGCACGCTACGCATGTGGTGTGTCAACGTGTCACATTCGCCGTCTTCGT	1268	964	1602	853	873	1248	533	553	0.633448	0.493	2102	915	935	1.07102	1.03296
NR_004444|1542	TCAGAAGACGCACCGGGTGGATGTTGAGGTTGTCTTTGTTAATATTCATAGCAAAGGCAACCTCAGCATCCACTTTTTTGAATTCGCACCAGCACGCTACGCAACCAGTGTGTCAACGTGTCAACTTCGCCGTCTTCGT	66	50	112	60	80	0	0	20	0.25	0.19457	14	6	26	0.325	0.31345
NR_004446|1543	TCAGAAGACGCACCGGCCAAGAATACGGAGTAGATTTGTTAATATTCATAGCAAATCTGCTCCGTGTTCTTGGTTTTTTGAATTCGCACCAGCACGCTACGCACAGTGTGTGTCAACGTGTCATGTTCGCCGTCTTCGT	600	456	1008	537	557	1872	799	819	1.47038	1.14436	5467	2379	2399	4.307	4.15393
NR_004446|1544	TCAGAAGACGCACCGGGCAGATATAGCAGCTTAGATTGTTAATATTCATAGCAATCTGAGCTGCTATGTCTGCTTTTTTGAATTCGCACCAGCACGCTACGCATGTGGTGTGTCAACGTGTACGTTTCGCCGTCTTCGT	367	279	313	167	187	497	212	232	1.24064	0.965566	11	5	25	0.13369	0.128939
NR_004446|1545	TCAGAAGACGCACCGGCAGACATAGCAGCTTAGATTAGTTAATATTCATAGCTAATCTGAGCTGCTATGTCTGTTTTTTGAATTCGCACCAGCACGCTACGCAACGTGTGTGTCAACGTGTACCATTCGCCGTCTTCGT	1836	1396	1536	818	838	534	228	248	0.295943	0.230326	1440	627	647	0.772076	0.744637
NR_004446|1546	TCAGAAGACGCACCGGCTCTTGGGGAGGAGTAGAATTGTTAATATTCATAGCAATTCTGCTCCTTCCCAAGAGTTTTTTGAATTCGCACCAGCACGCTACGCACAACGTGTGTCAACGTGTACACTTCGCCGTCTTCGT	562	427	715	381	401	0	0	20	0.0498753	0.0388169	12	5	25	0.0623441	0.0601285
NR_004446|1547	TCAGAAGACGCACCGGGCAGCTTAGATTACTGGATAAGTTAATATTCATAGCTTGTCCAGTAATCTGAGCTGCTTTTTTGAATTCGCACCAGCACGCTACGCAGTCAGTGTGTCAACGTGTACTGTTCGCCGTCTTCGT	482	367	776	413	433	1111	474	494	1.14088	0.887922	2091	910	930	2.14781	2.07147
NR_004446|1548	TCAGAAGACGCACCGGCAGCTCAGATTACTGGATAAAGTTAATATTCATAGCTTTGTCCAGTAATCTGAGCTGTTTTTTGAATTCGCACCAGCACGCTACGCAACGTGTGTGTCAACGTGTTGGTTTCGCCGTCTTCGT	747	568	450	240	260	660	282	302	1.16154	0.904002	1266	551	571	2.19615	2.1181
NR_004446|1549	TCAGAAGACGCACCGGCGGGATTTGAAGATGATGTTAGTTAATATTCATAGCTGACATCATCTTCAGATCCCGTTTTTTGAATTCGCACCAGCACGCTACGCACACAGTGTGTCAACGTGTTGCATTCGCCGTCTTCGT	893	679	1126	599	619	272	116	136	0.219709	0.170995	833	362	382	0.617124	0.595192
NR_004447|1550	TCAGAAGACGCACCGGGTGAGACCCTGTTAACATTAAGTTAATATTCATAGCTTGATGTTAGCAGGGTCTCACTTTTTTGAATTCGCACCAGCACGCTACGCAGTTGGTGTGTCAACGTGTTGACTTCGCCGTCTTCGT	115	87	102	54	74	0	0	20	0.27027	0.210346	1	0	20	0.27027	0.260665
NR_004447|1551	TCAGAAGACGCACCGGGACCCTGTTAACATTAAATGGGTTAATATTCATAGCCCATTTGATGTTAGCAGGGTCTTTTTTGAATTCGCACCAGCACGCTACGCATGACGTGTGTCAACGTGTTGTGTTCGCCGTCTTCGT	890	677	697	371	391	3462	1478	1498	3.8312	2.98175	19	8	28	0.0716113	0.0690662
NR_004447|1552	TCAGAAGACGCACCGGCCAACCTCATCCTGTAGATAAGTTAATATTCATAGCTTGTCTACGGGATGAGGTTGGTTTTTTGAATTCGCACCAGCACGCTACGCAACGTGTGTGTCAACGTCAGTGTTTCGCCGTCTTCGT	938	713	1710	910	930	2366	1010	1030	1.10753	0.861966	1544	672	692	0.744086	0.717641
NR_004447|1553	TCAGAAGACGCACCGGCCTGGAGAAATCTGCTAAGTAGTTAATATTCATAGCTACTTGGCAGGTTTCTCCAGGTTTTTTGAATTCGCACCAGCACGCTACGCACACAGTGTGTCAACGTCAGTCATTCGCCGTCTTCGT	2887	2195	4222	2247	2267	3215	1373	1393	0.614468	0.478228	3056	1330	1350	0.595501	0.574337
NR_004447|1554	TCAGAAGACGCACCGGCCTGCTAAGTATGATGATATCGTTAATATTCATAGCGATGTCATCATACTTGGCAGGTTTTTTGAATTCGCACCAGCACGCTACGCAGTTGGTGTGTCAACGTCAGTACTTCGCCGTCTTCGT	503	383	721	384	404	597	255	275	0.680693	0.52977	3516	1530	1550	3.83663	3.70028
NR_004447|1555	TCAGAAGACGCACCGGGCTGGCATTGCTCTTAATGATGTTAATATTCATAGCGTCATTGAGAGCAATGCCAGCTTTTTTGAATTCGCACCAGCACGCTACGCATGACGTGTGTCAACGTCAGTTGTTCGCCGTCTTCGT	1537	1169	1735	924	944	1328	567	587	0.621822	0.483952	2207	960	980	1.03814	1.00124
NR_004447|1556	TCAGAAGACGCACCGGCTGCTCTCTACATGGTAAAGTGTTAATATTCATAGCACTTTGCCATGTGGAGAGCAGTTTTTTGAATTCGCACCAGCACGCTACGCACACAGTGTGTCAACGTCACAGTTTCGCCGTCTTCGT	673	512	740	394	414	1133	484	504	1.21739	0.947471	2956	1286	1306	3.15459	3.04248
NR_004448|1557	TCAGAAGACGCACCGGGACCAGGTAGTCCTTTGTAATGTTAATATTCATAGCGTTACAAGGGACTACCTGGTCTTTTTTGAATTCGCACCAGCACGCTACGCAGTACGTGTGTCAACGTCACACATTCGCCGTCTTCGT	1467	1116	2674	1423	1443	3691	1576	1596	1.10603	0.8608	4245	1847	1867	1.29383	1.24785
NR_004448|1558	TCAGAAGACGCACCGGGACGTCTTTGTCTGTTAAGGAGTTAATATTCATAGCTCCTTAGCAGACAAAGGCGTCTTTTTTGAATTCGCACCAGCACGCTACGCATGGTGTGTGTCAACGTCACAACTTCGCCGTCTTCGT	337	256	867	462	482	965	412	432	0.896266	0.697545	11	5	25	0.0518672	0.0500239
NR_004448|1559	TCAGAAGACGCACCGGCGCCTTTGTTTGTTAAGGAGTGTTAATATTCATAGCACTCCTTAGCAGACAAAGGCGTTTTTTGAATTCGCACCAGCACGCTACGCAACTGGTGTGTCAACGTCACATGTTCGCCGTCTTCGT	1311	997	1902	1012	1032	1723	736	756	0.732558	0.570135	437	190	210	0.203488	0.196256
NR_004448|1560	TCAGAAGACGCACCGGGCCCTAATCTCTTGAATATCAGTTAATATTCATAGCTGGTATTCAAGAGATTAGGGCTTTTTTGAATTCGCACCAGCACGCTACGCAGTACGTGTGTCAACGTCAACGTTTCGCCGTCTTCGT	1185	901	1570	836	856	3733	1594	1614	1.88551	1.46746	24	10	30	0.0350467	0.0338012
NR_004448|1561	TCAGAAGACGCACCGGGCCTACTAGCTATTAATGAAGGTTAATATTCATAGCCTTCATTAGTAGCTGGTAGGCTTTTTTGAATTCGCACCAGCACGCTACGCATGTGGTGTGTCAACGTCAACCATTCGCCGTCTTCGT	1533	1166	1844	982	1002	1524	651	671	0.669661	0.521183	34	15	35	0.0349301	0.0336887
NR_004448|1562	TCAGAAGACGCACCGGCCCAGAGATCAATAAGAAGTTGTTAATATTCATAGCAGCTTCTTGTTGATCTCTGGGTTTTTTGAATTCGCACCAGCACGCTACGCAACCAGTGTGTCAACGTCAACACTTCGCCGTCTTCGT	354	269	362	193	213	576	246	266	1.24883	0.971936	12	5	25	0.117371	0.1132
NR_004448|1563	TCAGAAGACGCACCGGGACTTAGGACCATATTTCATGGTTAATATTCATAGCCATGAAATGTGGTCCTGAGTCTTTTTTGAATTCGCACCAGCACGCTACGCACAGTGTGTGTCAACGTCAACTGTTCGCCGTCTTCGT	2320	1764	3045	1621	1641	2471	1055	1075	0.655088	0.509842	1335	581	601	0.36624	0.353224
NR_004843|1564	TCAGAAGACGCACCGGCCCAGCTTTATGGGGTGTTTCGTTAATATTCATAGCGAAACACTCCGTAAAGCTGGGTTTTTTGAATTCGCACCAGCACGCTACGCATGTGGTGTGTCAACGTCATGGTTTCGCCGTCTTCGT	651	495	1162	619	639	1114	476	496	0.776213	0.604111	2898	1261	1281	2.00469	1.93345
NR_004843|1565	TCAGAAGACGCACCGGCGGGAAGAAGAATTGTTGTTAGTTAATATTCATAGCTAGCAGCAATTCTTCTTCCCGTTTTTTGAATTCGCACCAGCACGCTACGCAACGTGTGTGTCAACGTCATGCATTCGCCGTCTTCGT	1275	970	1712	911	931	4284	1829	1849	1.98604	1.54569	1352	588	608	0.653061	0.629852
NR_004843|1566	TCAGAAGACGCACCGGCACATCCTAGGTAGGGAAGTTGTTAATATTCATAGCAATTTCCCTACCTGGGATGTGTTTTTTGAATTCGCACCAGCACGCTACGCACAACGTGTGTCAACGTCATGACTTCGCCGTCTTCGT	499	379	862	459	479	1228	524	544	1.1357	0.883892	23	10	30	0.0626305	0.0604046
NR_004843|1567	TCAGAAGACGCACCGGCCAGGTAGGGAAGTTTCCTTAGTTAATATTCATAGCTAGGGAAATTTCCCTACCTGGTTTTTTGAATTCGCACCAGCACGCTACGCAGTCAGTGTGTCAACGTCATGTGTTCGCCGTCTTCGT	901	685	1662	885	905	2429	1037	1057	1.16796	0.908996	90	39	59	0.0651934	0.0628764
NR_004843|1568	TCAGAAGACGCACCGGCCACCAAGATTTGGGCTATTTGTTAATATTCATAGCAGATAGCCCAGATCTTGGTGGTTTTTTGAATTCGCACCAGCACGCTACGCAGTTGGTGTGTCAACGTACGTGTTTCGCCGTCTTCGT	909	691	1240	660	680	34	15	35	0.0514706	0.0400585	28	12	32	0.0470588	0.0453864
NR_004843|1569	TCAGAAGACGCACCGGGTCATGGTGGGTAACTAATTAGTTAATATTCATAGCTAGTTAGTTGCCCACCATGACTTTTTTGAATTCGCACCAGCACGCTACGCATGGTGTGTGTCAACGTACGTCATTCGCCGTCTTCGT	1750	1331	1613	859	879	2369	1011	1031	1.17292	0.912863	328	143	163	0.185438	0.178848
NR_004843|1570	TCAGAAGACGCACCGGCCCGTTTCTATGGTATGGAGGGTTAATATTCATAGCTCTCCATACCATGGAAACGGGTTTTTTGAATTCGCACCAGCACGCTACGCAACACGTGTGTCAACGTACGTACTTCGCCGTCTTCGT	427	325	900	479	499	1102	470	490	0.981964	0.764243	1396	607	627	1.25651	1.21186
NR_004853|1571	TCAGAAGACGCACCGGGCAGAGATGGTGATTGGTAAAGTTAATATTCATAGCTTTGCCAGTCACCATCTCTGCTTTTTTGAATTCGCACCAGCACGCTACGCACACAGTGTGTCAACGTACGTTGTTCGCCGTCTTCGT	650	494	594	316	336	0	0	20	0.0595238	0.0463262	10	4	24	0.0714286	0.06889
NR_004853|1572	TCAGAAGACGCACCGGGTCTACAAGGCTAGGAATAAAGTTAATATTCATAGCTTTGTTCCTGGCCTTGTAGACTTTTTTGAATTCGCACCAGCACGCTACGCATGGTGTGTGTCAACGTACCAGTTTCGCCGTCTTCGT	630	479	997	531	551	495	211	231	0.419238	0.326284	21	9	29	0.0526316	0.0507611
NR_004853|1573	TCAGAAGACGCACCGGGAGATTTCGCTGTTGAAAGAAGTTAATATTCATAGCTTCTTTCAGCAGCGAGATCTCTTTTTTGAATTCGCACCAGCACGCTACGCAACCAGTGTGTCAACGTACCACATTCGCCGTCTTCGT	515	392	985	524	544	1514	646	666	1.22426	0.952821	20	9	29	0.0533088	0.0514142
NR_004853|1574	TCAGAAGACGCACCGGGCTGCTGAAAGAATTGAAGTAGTTAATATTCATAGCTGCTTCAGTTCTTTCAGCAGCTTTTTTGAATTCGCACCAGCACGCTACGCACATGGTGTGTCAACGTACCAACTTCGCCGTCTTCGT	155	118	117	62	82	0	0	20	0.243902	0.189824	0	0	20	0.243902	0.235234
NR_004853|1575	TCAGAAGACGCACCGGCCCGTTGTTAAGAGCTACTTTGTTAATATTCATAGCAAGGTAGCTCTTGACAACGGGTTTTTTGAATTCGCACCAGCACGCTACGCAGTACGTGTGTCAACGTACCATGTTCGCCGTCTTCGT	898	683	2363	1258	1278	2620	1119	1139	0.891236	0.693631	2459	1070	1090	0.852895	0.822584
NR_004853|1576	TCAGAAGACGCACCGGGTGGTTCATAGAGAGAAGAAGGTTAATATTCATAGCCTTCTTCTCTCTGTGGACCACTTTTTTGAATTCGCACCAGCACGCTACGCAACCAGTGTGTCAACGTACACGTTTCGCCGTCTTCGT	398	303	781	416	436	1101	470	490	1.12385	0.874672	547	238	258	0.591743	0.570713
NR_004853|1577	TCAGAAGACGCACCGGCCACAGAGAGGAGAAGTTGTAGTTAATATTCATAGCTACAGCTTCTTCTCTCTGTGGTTTTTTGAATTCGCACCAGCACGCTACGCACAACGTGTGTCAACGTACACCATTCGCCGTCTTCGT	968	736	1320	703	723	1755	749	769	1.06362	0.827797	33	14	34	0.0470263	0.045355
NR_004857|1578	TCAGAAGACGCACCGGGCAAGCTAGGTATGGCAATAAGTTAATATTCATAGCTTGTTGCCGTACCTAGCTTGCTTTTTTGAATTCGCACCAGCACGCTACGCAGTGTGTGTGTCAACGTACACACTTCGCCGTCTTCGT	132	100	0	0	20	623	266	286	14.3	11.1294	0	0	20	1	0.96446
NR_004857|1579	TCAGAAGACGCACCGGGCAATTGTAGGGAAGATGGTTGTTAATATTCATAGCAACCATCTTCCCTGCAGTTGCTTTTTTGAATTCGCACCAGCACGCTACGCATGTGGTGTGTCAACGTACACTGTTCGCCGTCTTCGT	580	441	520	277	297	10	4	24	0.0808081	0.0628913	462	201	221	0.744108	0.717662
NR_004857|1580	TCAGAAGACGCACCGGGCTTCAGTAAGATGTGAAGAAGTTAATATTCATAGCTTCTTCACATCTTGCTGAAGCTTTTTTGAATTCGCACCAGCACGCTACGCACAACGTGTGTCAACGTACTGGTTTCGCCGTCTTCGT	512	389	862	459	479	1010	431	451	0.941545	0.732785	548	238	258	0.538622	0.51948
NR_004857|1581	TCAGAAGACGCACCGGGCAGGGAAGATGGTTTATATTGTTAATATTCATAGCGATGTAAACCATCTTCCCTGCTTTTTTGAATTCGCACCAGCACGCTACGCAGTTGGTGTGTCAACGTACTGCATTCGCCGTCTTCGT	329	250	716	381	401	684	292	312	0.778055	0.605544	2420	1053	1073	2.67581	2.58071
NR_004857|1582	TCAGAAGACGCACCGGCAGGGAAGATGGTTTATATCTGTTAATATTCATAGCAGATGTAAACCATCTTCCCTGTTTTTTGAATTCGCACCAGCACGCTACGCATGCAGTGTGTCAACGTACTGACTTCGCCGTCTTCGT	222	169	432	230	250	491	210	230	0.92	0.716017	2128	926	946	3.784	3.64952
NR_004857|1583	TCAGAAGACGCACCGGCTCCTTTGGTTCTAGATATGAGTTAATATTCATAGCTCATATCTGGAACCAGAGGAGTTTTTTGAATTCGCACCAGCACGCTACGCAACGTGTGTGTCAACGTACTGTGTTCGCCGTCTTCGT	1376	1046	1611	858	878	951	406	426	0.485194	0.377616	377	164	184	0.209567	0.202119
NR_004857|1584	TCAGAAGACGCACCGGCCTCTGGTTCTAGATATGGTGGTTAATATTCATAGCCATCATATCTGGAACCAGAGGTTTTTTGAATTCGCACCAGCACGCTACGCATGACGTGTGTCAACGTTGGTGTTTCGCCGTCTTCGT	1248	949	1907	1015	1035	4361	1862	1882	1.81836	1.41519	2942	1280	1300	1.25604	1.2114
NR_004860|1585	TCAGAAGACGCACCGGGCACCTTCCATTGGAATGTTAGTTAATATTCATAGCTAGCATTCCGATGGAAGGTGCTTTTTTGAATTCGCACCAGCACGCTACGCAACTGGTGTGTCAACGTTGGTCATTCGCCGTCTTCGT	892	678	908	483	503	843	360	380	0.755467	0.587965	19	8	28	0.055666	0.0536877
NR_004860|1586	TCAGAAGACGCACCGGCACGCTAAATGGTCTTATGTAGTTAATATTCATAGCTACGTAAGACCATTTGGCGTGTTTTTTGAATTCGCACCAGCACGCTACGCACACAGTGTGTCAACGTTGGTACTTCGCCGTCTTCGT	591	449	766	408	428	1876	801	821	1.91822	1.49292	13	6	26	0.0607477	0.0585887
NR_004860|1587	TCAGAAGACGCACCGGCCTCTTATTTCGGTTGTGTTAGTTAATATTCATAGCTAACACAGCCGAAATGAGAGGTTTTTTGAATTCGCACCAGCACGCTACGCAGTGTGTGTGTCAACGTTGGTTGTTCGCCGTCTTCGT	2208	1679	2892	1539	1559	3388	1446	1466	0.940346	0.731853	2827	1230	1250	0.801796	0.7733
NR_004860|1588	TCAGAAGACGCACCGGGAGCAGTTTATGGAGTATCTTGTTAATATTCATAGCAAGATGCTCCATGAACTGCTCTTTTTTGAATTCGCACCAGCACGCTACGCAACTGGTGTGTCAACGTTGCAGTTTCGCCGTCTTCGT	472	359	467	249	269	446	190	210	0.780669	0.607579	518	225	245	0.910781	0.878412
NR_004860|1589	TCAGAAGACGCACCGGCGGACTATTTCTTCTGGAGTAGTTAATATTCATAGCTACTCCGGAAGAAATGGTCCGTTTTTTGAATTCGCACCAGCACGCTACGCACAGTGTGTGTCAACGTTGCACATTCGCCGTCTTCGT	1085	825	1533	816	836	2375	1014	1034	1.23684	0.962609	6779	2950	2970	3.55263	3.42637
NR_004860|1590	TCAGAAGACGCACCGGGACTCGATTTAGGATCTTGTAGTTAATATTCATAGCTACAAGATCCTAAGTCGAGTCTTTTTTGAATTCGCACCAGCACGCTACGCAGTACGTGTGTCAACGTTGCAACTTCGCCGTCTTCGT	466	354	754	401	421	509	217	237	0.562945	0.438129	11	5	25	0.0593824	0.057272
NR_004860|1591	TCAGAAGACGCACCGGCTCGACTTAGGATCTTGTATAGTTAATATTCATAGCTGTACAAGATCCTAAGTCGAGTTTTTTGAATTCGCACCAGCACGCTACGCATGCAGTGTGTCAACGTTGCATGTTCGCCGTCTTCGT	1580	1202	2463	1311	1331	1200	512	532	0.399699	0.311078	40	17	37	0.0277986	0.0268107
NR_015347|1592	TCAGAAGACGCACCGGCCCTGAAGGTTATGAGATAGTGTTAATATTCATAGCACTGTCTCATAGCCTTCAGGGTTTTTTGAATTCGCACCAGCACGCTACGCACAGTGTGTGTCAACGTTGACGTTTCGCCGTCTTCGT	1397	1062	695	370	390	80	34	54	0.138462	0.107762	5073	2207	2227	5.71026	5.50732
NR_015347|1593	TCAGAAGACGCACCGGGAGACCTCTAGCTTTGTAAATGTTAATATTCATAGCGTTTACAAAGCTGGAGGTCTCTTTTTTGAATTCGCACCAGCACGCTACGCAGTCAGTGTGTCAACGTTGACCATTCGCCGTCTTCGT	975	741	1450	772	792	179	76	96	0.121212	0.0943369	1189	517	537	0.67803	0.653933
NR_015347|1594	TCAGAAGACGCACCGGGACCTCTAGCTTTGTAAATTGGTTAATATTCATAGCCAGTTTACAAAGCTGGAGGTCTTTTTTGAATTCGCACCAGCACGCTACGCATGTGGTGTGTCAACGTTGACACTTCGCCGTCTTCGT	335	255	708	377	397	1534	655	675	1.70025	1.32327	73	32	52	0.130982	0.126327
NR_015347|1595	TCAGAAGACGCACCGGGTGGTGGATGGTGGATTTATTGTTAATATTCATAGCGATGAATCCACCATCCACCACTTTTTTGAATTCGCACCAGCACGCTACGCAACACGTGTGTCAACGTTGACTGTTCGCCGTCTTCGT	538	409	526	280	300	0	0	20	0.0666667	0.0518853	1401	610	630	2.1	2.02537
NR_015347|1596	TCAGAAGACGCACCGGCCTCTAGCTTTGTAAATTGAGGTTAATATTCATAGCCTCAGTTTACAAAGCTGGAGGTTTTTTGAATTCGCACCAGCACGCTACGCAGTCAGTGTGTCAACGTTGTGGTTTCGCCGTCTTCGT	614	467	911	485	505	988	422	442	0.875248	0.681188	1089	474	494	0.978218	0.943452
NR_015347|1597	TCAGAAGACGCACCGGCTCCAGCTTTGTAAATTGAGTGTTAATATTCATAGCACTCAGTTTACAAAGCTGGAGTTTTTTGAATTCGCACCAGCACGCTACGCATGACGTGTGTCAACGTTGTGCATTCGCCGTCTTCGT	1732	1317	3117	1659	1679	3150	1345	1365	0.812984	0.632729	7317	3184	3204	1.90828	1.84046
NR_015347|1598	TCAGAAGACGCACCGGCCAGTTGAGATCTCTAGCTTTGTTAATATTCATAGCAAAGCTGGAGGTCTCAACTGGTTTTTTGAATTCGCACCAGCACGCTACGCAACGTGTGTGTCAACGTTGTGACTTCGCCGTCTTCGT	202	154	238	127	147	387	165	185	1.2585	0.979468	5	2	22	0.14966	0.144341
NR_015348|1599	TCAGAAGACGCACCGGGCTGACGAATTGGGAAACTATGTTAATATTCATAGCATGGTTTCCCGATTCGTCAGCTTTTTTGAATTCGCACCAGCACGCTACGCACATGGTGTGTCAACGTTGTGTGTTCGCCGTCTTCGT	535	407	745	397	417	3	1	21	0.0503597	0.0391939	15	7	27	0.0647482	0.0624471
NR_015348|1600	TCAGAAGACGCACCGGCCGAGATGTAGTAAGTATAACGTTAATATTCATAGCGTTGTACTTACTACGTCTCGGTTTTTTGAATTCGCACCAGCACGCTACGCAGTGTGTGTGTCAACCAGTGTGTTTCGCCGTCTTCGT	669	509	1334	710	730	941	402	422	0.578082	0.44991	21	9	29	0.039726	0.0383142
NR_015348|1601	TCAGAAGACGCACCGGGCTGTACTCTCTTTCTGAGATGTTAATATTCATAGCATCTCAGAAGGAGAGTGCAGCTTTTTTGAATTCGCACCAGCACGCTACGCATGCAGTGTGTCAACCAGTGTCATTCGCCGTCTTCGT	1556	1183	2099	1117	1137	4042	1726	1746	1.53562	1.19514	1898	826	846	0.744063	0.71762
NR_015348|1602	TCAGAAGACGCACCGGCAGTAGCTGAGCTTAATATGAGTTAATATTCATAGCTCATGTTAAGCTCGGCTACTGTTTTTTGAATTCGCACCAGCACGCTACGCAACTGGTGTGTCAACCAGTGTACTTCGCCGTCTTCGT	680	517	471	251	271	0	0	20	0.0738007	0.0574376	10	4	24	0.0885609	0.0854135
NR_015348|1603	TCAGAAGACGCACCGGCGAGACGTAGTAAGTATAACTGTTAATATTCATAGCAGTTGTACTTACTACGTCTCGTTTTTTGAATTCGCACCAGCACGCTACGCACAACGTGTGTCAACCAGTGTTGTTCGCCGTCTTCGT	2839	2159	5357	2852	2872	8247	3521	3541	1.23294	0.959571	10458	4551	4571	1.59157	1.53501
NR_015348|1604	TCAGAAGACGCACCGGGAGACGTAGTAAGTATAACTTGTTAATATTCATAGCAAGTTGTACTTACTACGTCTCTTTTTTGAATTCGCACCAGCACGCTACGCATGCAGTGTGTCAACCAGTCAGTTTCGCCGTCTTCGT	281	214	689	367	387	1194	510	530	1.36951	1.06586	6	3	23	0.0594315	0.0573193
NR_015348|1605	TCAGAAGACGCACCGGCACTTGGTGTTCTCACTGAAAGTTAATATTCATAGCTTTCGGTGAGAACACCGAGTGTTTTTTGAATTCGCACCAGCACGCTACGCAACACGTGTGTCAACCAGTCACATTCGCCGTCTTCGT	1456	1107	1246	663	683	3068	1310	1330	1.94729	1.51554	2281	993	1013	1.48316	1.43045
NR_015349|1606	TCAGAAGACGCACCGGCCTTCCGTATGGTGTACATTAGTTAATATTCATAGCTAGTGTACGCCATACGGAAGGTTTTTTGAATTCGCACCAGCACGCTACGCACAGTGTGTGTCAACCAGTCAACTTCGCCGTCTTCGT	337	256	503	268	288	561	240	260	0.902778	0.702614	2380	1036	1056	3.66667	3.53635
NR_015349|1607	TCAGAAGACGCACCGGCCGTATGGCGTATACTAATGAGTTAATATTCATAGCTCGTTAGTGTACGCCATACGGTTTTTTGAATTCGCACCAGCACGCTACGCAGTTGGTGTGTCAACCAGTCATGTTCGCCGTCTTCGT	679	516	631	336	356	712	304	324	0.910112	0.708322	16	7	27	0.0758427	0.0731473
NR_015349|1608	TCAGAAGACGCACCGGGCTGTGTATTTCTTCTCTGTTGTTAATATTCATAGCAACGGAGAAGAAATACGCAGCTTTTTTGAATTCGCACCAGCACGCTACGCAACACGTGTGTCAACCAGTACGTTTCGCCGTCTTCGT	653	497	982	523	543	98	42	62	0.11418	0.0888644	1608	700	720	1.32597	1.27884
NR_015349|1609	TCAGAAGACGCACCGGCGGTTGTACAACCTATGAGTTGTTAATATTCATAGCAACTCATGGGTTGTGCAACCGTTTTTTGAATTCGCACCAGCACGCTACGCACATGGTGTGTCAACCAGTACCATTCGCCGTCTTCGT	1802	1370	3195	1701	1721	4987	2129	2149	1.24869	0.971832	4783	2081	2101	1.2208	1.17742
NR_015349|1610	TCAGAAGACGCACCGGCTCGTTGTGCTAGTGTCTTTAGTTAATATTCATAGCTAAGGACACTGGCACAACGAGTTTTTTGAATTCGCACCAGCACGCTACGCAGTCAGTGTGTCAACCAGTACACTTCGCCGTCTTCGT	600	456	732	390	410	921	393	413	1.00732	0.783975	1360	592	612	1.49268	1.43963
NR_015349|1611	TCAGAAGACGCACCGGCGGCATGGTTCTGACTTTGTAGTTAATATTCATAGCTACAGAGTCAGAACTATGCCGTTTTTTGAATTCGCACCAGCACGCTACGCATGGTGTGTGTCAACCAGTACTGTTCGCCGTCTTCGT	2065	1570	2867	1526	1546	1640	700	720	0.465718	0.362459	2968	1291	1311	0.847995	0.817857
NR_015349|1612	TCAGAAGACGCACCGGCTCTTCACCTTAATTTCTGTGGTTAATATTCATAGCCACAGAAATTAGGGTGGAGAGTTTTTTGAATTCGCACCAGCACGCTACGCACATGGTGTGTCAACCAGTTGGTTTCGCCGTCTTCGT	753	573	1238	659	679	2927	1250	1270	1.8704	1.45569	4990	2171	2191	3.2268	3.11212
NR_015351|1613	TCAGAAGACGCACCGGGTGCCCTTATTTCCATTTAAGGTTAATATTCATAGCCTTAGATGGAAGTAAGGGCACTTTTTTGAATTCGCACCAGCACGCTACGCAGTGTGTGTGTCAACCAGTTGCATTCGCCGTCTTCGT	599	456	567	302	322	5	2	22	0.068323	0.0531744	2232	971	991	3.07764	2.96826
NR_015351|1614	TCAGAAGACGCACCGGGTCACCACAATACTGGATAAAGTTAATATTCATAGCTTTGTCCAGTGTTGTGGTGACTTTTTTGAATTCGCACCAGCACGCTACGCATGACGTGTGTCAACCAGTTGACTTCGCCGTCTTCGT	222	169	363	193	213	2	1	21	0.0985915	0.0767318	9	4	24	0.112676	0.108672
NR_015351|1615	TCAGAAGACGCACCGGGAGTCTCTATCGAATTGTTGTGTTAATATTCATAGCACAACAGTTCGATGGAGACTCTTTTTTGAATTCGCACCAGCACGCTACGCAACCAGTGTGTCAACCAGTTGTGTTCGCCGTCTTCGT	724	551	911	485	505	553	236	256	0.506931	0.394534	903	393	413	0.817822	0.788757
NR_015351|1616	TCAGAAGACGCACCGGGTGATGAGTTGGGGTTATGGAGTTAATATTCATAGCTCTATAACTCCAACTCATCACTTTTTTGAATTCGCACCAGCACGCTACGCACATGGTGTGTCAACCACAGTGTTTCGCCGTCTTCGT	604	459	1104	588	608	330	141	161	0.264803	0.206091	1200	522	542	0.891447	0.859766
NR_015351|1617	TCAGAAGACGCACCGGCACCTGCAGATAAGAAATGTTGTTAATATTCATAGCAGCATTTCTTATCTGCAGGTGTTTTTTGAATTCGCACCAGCACGCTACGCAGTGTGTGTGTCAACCACAGTCATTCGCCGTCTTCGT	5396	4103	7964	4239	4259	16670	7117	7137	1.67575	1.3042	15389	6696	6716	1.5769	1.52085
NR_015351|1618	TCAGAAGACGCACCGGCCACAGTATTGGTTGAGTGTTGTTAATATTCATAGCAACACTCAGCCAATGCTGTGGTTTTTTGAATTCGCACCAGCACGCTACGCATGACGTGTGTCAACCACAGTACTTCGCCGTCTTCGT	384	292	641	341	361	497	212	232	0.642659	0.500169	12	5	25	0.0692521	0.0667909
NR_015351|1619	TCAGAAGACGCACCGGCACAGTATTGGTTGAGTGTTTGTTAATATTCATAGCAAACACTCAGCCAATGCTGTGTTTTTTGAATTCGCACCAGCACGCTACGCAACCAGTGTGTCAACCACAGTTGTTCGCCGTCTTCGT	3259	2478	4414	2350	2370	868	371	391	0.164979	0.1284	3006	1308	1328	0.560338	0.540423
NR_015373|1620	TCAGAAGACGCACCGGGACACGGACATATTGGTCTTTGTTAATATTCATAGCAAAGGCCAATGTGTCCGTGTCTTTTTTGAATTCGCACCAGCACGCTACGCAGTGTGTGTGTCAACCACACAGTTTCGCCGTCTTCGT	987	751	1660	884	904	3893	1662	1682	1.86062	1.44808	28	12	32	0.0353982	0.0341402
NR_015373|1621	TCAGAAGACGCACCGGCACGGACATATTGGTCTTTGAGTTAATATTCATAGCTCAAAGGCCAATGTGTCCGTGTTTTTTGAATTCGCACCAGCACGCTACGCATGCAGTGTGTCAACCACACACATTCGCCGTCTTCGT	1711	1301	2322	1236	1256	470	201	221	0.175955	0.136943	1064	463	483	0.384554	0.370887
NR_015373|1622	TCAGAAGACGCACCGGCCAGATGGGATAGGAACATTAGTTAATATTCATAGCTGATGTTCCTGTCCCATCTGGTTTTTTGAATTCGCACCAGCACGCTACGCAACTGGTGTGTCAACCACACAACTTCGCCGTCTTCGT	311	237	539	287	307	459	196	216	0.703583	0.547585	967	421	441	1.43648	1.38543
NR_015373|1623	TCAGAAGACGCACCGGCAGATGGGATAGGAACATTATGTTAATATTCATAGCATGATGTTCCTGTCCCATCTGTTTTTTGAATTCGCACCAGCACGCTACGCACAACGTGTGTCAACCACACATGTTCGCCGTCTTCGT	1328	1010	2092	1114	1134	4163	1777	1797	1.58466	1.23331	4704	2047	2067	1.82275	1.75797
NR_015373|1624	TCAGAAGACGCACCGGGCATCCAGGATTATGGCTTATGTTAATATTCATAGCATAGGCCATGATCCTGGATGCTTTTTTGAATTCGCACCAGCACGCTACGCATGCAGTGTGTCAACCACAACGTTTCGCCGTCTTCGT	798	607	1000	532	552	1	0	20	0.0362319	0.0281985	32	14	34	0.0615942	0.0594052
NR_015373|1625	TCAGAAGACGCACCGGGTCTGGGAAGTATGGATTTCTGTTAATATTCATAGCAGAAGTCCATGCTTCCCAGACTTTTTTGAATTCGCACCAGCACGCTACGCAACACGTGTGTCAACCACAACCATTCGCCGTCTTCGT	1555	1183	2301	1225	1245	4476	1911	1931	1.551	1.20712	2342	1019	1039	0.834538	0.804879
NR_015373|1626	TCAGAAGACGCACCGGGCATGGACTTCTTTGAAAGTAGTTAATATTCATAGCTGCTTTCAAAGAAGTCCATGCTTTTTTGAATTCGCACCAGCACGCTACGCACAGTGTGTGTCAACCACAACACTTCGCCGTCTTCGT	340	259	823	438	458	1871	799	819	1.78821	1.39173	2507	1091	1111	2.42576	2.33955
NR_015385|1627	TCAGAAGACGCACCGGCTGGAAGCCTATCTTTGTATGGTTAATATTCATAGCCATACGAAGATGGGCTTCCAGTTTTTTGAATTCGCACCAGCACGCTACGCAGTTGGTGTGTCAACCACAACTGTTCGCCGTCTTCGT	1322	1005	2175	1158	1178	1881	803	823	0.698642	0.543739	3736	1626	1646	1.39728	1.34762
NR_015385|1628	TCAGAAGACGCACCGGGCTGGCTTTGAATACCCTTTAGTTAATATTCATAGCTAGAGGGTGTTCAAAGCCAGCTTTTTTGAATTCGCACCAGCACGCTACGCAACACGTGTGTCAACCACATGGTTTCGCCGTCTTCGT	358	272	1031	549	569	925	395	415	0.72935	0.567638	2710	1179	1199	2.10721	2.03232
NR_015385|1629	TCAGAAGACGCACCGGCAGGCACCAAGATAGATGTTAGTTAATATTCATAGCTGACATCTGTCTTGGTGCCTGTTTTTTGAATTCGCACCAGCACGCTACGCACATGGTGTGTCAACCACATGCATTCGCCGTCTTCGT	1567	1192	1799	958	978	1178	503	523	0.534765	0.416197	2065	899	919	0.939673	0.906277
NR_015385|1630	TCAGAAGACGCACCGGGCCTGGTTCTTTGATGAGGGTGTTAATATTCATAGCACCTTCATCAGAGAACCAGGCTTTTTTGAATTCGCACCAGCACGCTACGCAGTCAGTGTGTCAACCACATGACTTCGCCGTCTTCGT	382	290	341	182	202	669	286	306	1.51485	1.17898	5	2	22	0.108911	0.10504
NR_015385|1631	TCAGAAGACGCACCGGCACCAGAGTACAGTATAAGTAGTTAATATTCATAGCTACTTGTACTGTACTCTGGTGTTTTTTGAATTCGCACCAGCACGCTACGCATGGTGTGTGTCAACCACATGTGTTCGCCGTCTTCGT	2480	1886	5066	2697	2717	3483	1487	1507	0.554656	0.431677	2195	955	975	0.358852	0.346098
NR_015385|1632	TCAGAAGACGCACCGGCCAGAGTACAGTACAAGTATAGTTAATATTCATAGCTGTACTTGTACTGTACTCTGGTTTTTTGAATTCGCACCAGCACGCTACGCATGACGTGTGTCAACCAACGTGTTTCGCCGTCTTCGT	733	557	1210	644	664	286	122	142	0.213855	0.166439	4623	2012	2032	3.06024	2.95148
NR_015385|1633	TCAGAAGACGCACCGGCCTTCGTTGATTCTTCTGTATGTTAATATTCATAGCATACAGAAGAGTCAACGAAGGTTTTTTGAATTCGCACCAGCACGCTACGCAACTGGTGTGTCAACCAACGTCATTCGCCGTCTTCGT	2708	2059	4180	2225	2245	6116	2611	2631	1.17194	0.912095	5262	2290	2310	1.02895	0.992385
NR_015386|1634	TCAGAAGACGCACCGGGCTGGCTTTGAATACCCTTTAGTTAATATTCATAGCTAGAGGGTGTTCAAAGCCAGCTTTTTTGAATTCGCACCAGCACGCTACGCACACAGTGTGTCAACCAACGTACTTCGCCGTCTTCGT	178	135	366	195	215	3	1	21	0.0976744	0.076018	34	15	35	0.162791	0.157005
NR_015386|1635	TCAGAAGACGCACCGGCAGGCACCAAGATAGATGTTAGTTAATATTCATAGCTGACATCTGTCTTGGTGCCTGTTTTTTGAATTCGCACCAGCACGCTACGCAGTGTGTGTGTCAACCAACGTTGTTCGCCGTCTTCGT	2454	1866	2662	1417	1437	2400	1025	1045	0.727209	0.565972	2221	966	986	0.686152	0.661766
NR_015386|1636	TCAGAAGACGCACCGGGCCTGGTTCTTTGATGAGGGTGTTAATATTCATAGCACCTTCATCAGAGAACCAGGCTTTTTTGAATTCGCACCAGCACGCTACGCAACTGGTGTGTCAACCAACCAGTTTCGCCGTCTTCGT	331	252	501	267	287	529	226	246	0.857143	0.667097	3145	1368	1388	4.83624	4.66436
NR_015386|1637	TCAGAAGACGCACCGGCTGGAAGCCTATCTTTGTATGGTTAATATTCATAGCCATACGAAGATGGGCTTCCAGTTTTTTGAATTCGCACCAGCACGCTACGCACAGTGTGTGTCAACCAACCACATTCGCCGTCTTCGT	427	325	559	298	318	836	357	377	1.18553	0.922678	78	34	54	0.169811	0.163776
NR_015386|1638	TCAGAAGACGCACCGGCTGGTATGTGTGTTCATAGAAGTTAATATTCATAGCTTCTGTGAACACACATGCCAGTTTTTTGAATTCGCACCAGCACGCTACGCAGTACGTGTGTCAACCAACCAACTTCGCCGTCTTCGT	123	94	160	85	105	783	334	354	3.37143	2.62391	2147	934	954	9.08571	8.76281
NR_015386|1639	TCAGAAGACGCACCGGGCTGGTTAGAGTGAGATTGTTGTTAATATTCATAGCAGCAATCTCACTCTGACCAGCTTTTTTGAATTCGCACCAGCACGCTACGCATGCAGTGTGTCAACCAACCATGTTCGCCGTCTTCGT	424	322	902	480	500	1014	433	453	0.906	0.705122	13	6	26	0.052	0.0501519
NR_015386|1640	TCAGAAGACGCACCGGCTGGTTAGAGTGAGATTGTTAGTTAATATTCATAGCTAGCAATCTCACTCTGACCAGTTTTTTGAATTCGCACCAGCACGCTACGCACAGTGTGTGTCAACCAACACGTTTCGCCGTCTTCGT	737	560	1490	793	813	3199	1366	1386	1.7048	1.32681	1447	630	650	0.799508	0.771094
NR_015387|1641	TCAGAAGACGCACCGGCGTAGCCTCAGTAACAATAACGTTAATATTCATAGCGTTGTTGTTGCTGAGGCTACGTTTTTTGAATTCGCACCAGCACGCTACGCAGTCAGTGTGTCAACCAACACCATTCGCCGTCTTCGT	1020	776	406	216	236	0	0	20	0.0847458	0.0659559	6	3	23	0.0974576	0.093994
NR_015387|1642	TCAGAAGACGCACCGGCTGGTTAGAGTGAGATTGTTAGTTAATATTCATAGCTAGCAATCTCACTCTGACCAGTTTTTTGAATTCGCACCAGCACGCTACGCATGTGGTGTGTCAACCAACACACTTCGCCGTCTTCGT	247	188	615	327	347	1780	760	780	2.24784	1.74945	349	152	172	0.495677	0.478061
NR_015387|1643	TCAGAAGACGCACCGGGTCAGGAAGGGCTTTCTGGGAGTTAATATTCATAGCTTCCAGAAAGTCCTTCCTGACTTTTTTGAATTCGCACCAGCACGCTACGCAACACGTGTGTCAACCAACACTGTTCGCCGTCTTCGT	1067	811	1018	542	562	2919	1246	1266	2.25267	1.75321	20	9	29	0.0516014	0.0497675
NR_015387|1644	TCAGAAGACGCACCGGGCCTTGATAACGTCTTATACAGTTAATATTCATAGCTGTATGAGACGTTATCAAGGCTTTTTTGAATTCGCACCAGCACGCTACGCAGTCAGTGTGTCAACCAACTGGTTTCGCCGTCTTCGT	448	341	551	293	313	0	0	20	0.0638978	0.0497303	8	3	23	0.0734824	0.0708709
NR_015387|1645	TCAGAAGACGCACCGGCTGGAAGCCTATCTTTGTATGGTTAATATTCATAGCCATACGAAGATGGGCTTCCAGTTTTTTGAATTCGCACCAGCACGCTACGCATGACGTGTGTCAACCAACTGCATTCGCCGTCTTCGT	593	451	780	415	435	1066	455	475	1.09195	0.849846	267	116	136	0.312644	0.301532
NR_015387|1646	TCAGAAGACGCACCGGCCAGCTTTGATAACGTCTTATGTTAATATTCATAGCATGAGACGTTATCAAGGCTGGTTTTTTGAATTCGCACCAGCACGCTACGCAACGTGTGTGTCAACCAACTGACTTCGCCGTCTTCGT	132	100	273	145	165	252	108	128	0.775758	0.603756	8	3	23	0.139394	0.13444
NR_015387|1647	TCAGAAGACGCACCGGCAGCCTTGATAACGTCTTATAGTTAATATTCATAGCTATGAGACGTTATCAAGGCTGTTTTTTGAATTCGCACCAGCACGCTACGCACATGGTGTGTCAACCAACTGTGTTCGCCGTCTTCGT	1140	867	929	495	515	550	235	255	0.495146	0.385362	2189	953	973	1.88932	1.82217
NR_015388|1648	TCAGAAGACGCACCGGCTGAGTGTGGAAGTTGCTTAAGTTAATATTCATAGCTTGAGCAACTTCCACGCTCAGTTTTTTGAATTCGCACCAGCACGCTACGCAACCAGTGTGTCAACCATGGTGTTTCGCCGTCTTCGT	823	626	1068	569	589	1611	688	708	1.20204	0.935521	19	8	28	0.0475382	0.0458487
NR_015388|1649	TCAGAAGACGCACCGGGAGCGTGGAAGTTGTTCAATAGTTAATATTCATAGCTGTTGAGCAACTTCCACGCTCTTTTTTGAATTCGCACCAGCACGCTACGCACAACGTGTGTCAACCATGGTCATTCGCCGTCTTCGT	1804	1372	2489	1325	1345	781	333	353	0.262454	0.204262	2537	1104	1124	0.835688	0.805988
NR_015388|1650	TCAGAAGACGCACCGGCAGTGGTCCTCTTACTTAGTTGTTAATATTCATAGCAGCTAAGTAGGAGGACCACTGTTTTTTGAATTCGCACCAGCACGCTACGCAGTGTGTGTGTCAACCATGGTACTTCGCCGTCTTCGT	612	465	1193	635	655	765	327	347	0.529771	0.41231	5233	2277	2297	3.50687	3.38224
NR_015388|1651	TCAGAAGACGCACCGGGTGGTCCTCCTATTTAGCTTTGTTAATATTCATAGCAGAGCTAAGTAGGAGGACCACTTTTTTGAATTCGCACCAGCACGCTACGCATGTGGTGTGTCAACCATGGTTGTTCGCCGTCTTCGT	802	610	1436	764	784	2756	1177	1197	1.52679	1.18827	2840	1236	1256	1.60204	1.5451
NR_015388|1652	TCAGAAGACGCACCGGGCCATGGTTATGTTCTTTAAGGTTAATATTCATAGCCTTAGAGAACATAGCCATGGCTTTTTTGAATTCGCACCAGCACGCTACGCACAACGTGTGTCAACCATGCAGTTTCGCCGTCTTCGT	422	321	712	379	399	536	229	249	0.62406	0.485693	1983	863	883	2.21303	2.13438
NR_015388|1653	TCAGAAGACGCACCGGGTCCTGGGATGTTAGAGAGGTGTTAATATTCATAGCACTTCTCTGACATCCCAGGACTTTTTTGAATTCGCACCAGCACGCTACGCAGTTGGTGTGTCAACCATGCACATTCGCCGTCTTCGT	996	757	1506	802	822	604	258	278	0.3382	0.263214	1881	818	838	1.01946	0.983233
NR_015388|1654	TCAGAAGACGCACCGGGCAGGGTTTCTGGAGAGGGAAGTTAATATTCATAGCTTTCCTCTCTAGAAACCCTGCTTTTTTGAATTCGCACCAGCACGCTACGCATGCAGTGTGTCAACCATGCAACTTCGCCGTCTTCGT	115	87	131	70	90	0	0	20	0.222222	0.172951	6	3	23	0.255556	0.246473
NR_015455|1655	TCAGAAGACGCACCGGCCAGCTCACAGGAATAAAGTTGTTAATATTCATAGCGACTTTGTTCCTGTGAGCTGGTTTTTTGAATTCGCACCAGCACGCTACGCAACGTGTGTGTCAACCATGCATGTTCGCCGTCTTCGT	577	439	889	473	493	1013	432	452	0.916836	0.713555	19	8	28	0.0567951	0.0547767
NR_015455|1656	TCAGAAGACGCACCGGCGACACTGCATAGAGAGTTAAGTTAATATTCATAGCTTGACTCTCTGTGCAGTGTCGTTTTTTGAATTCGCACCAGCACGCTACGCAGTTGGTGTGTCAACCATGACGTTTCGCCGTCTTCGT	1387	1055	1899	1011	1031	3908	1668	1688	1.63725	1.27424	1585	690	710	0.688652	0.664177
NR_015455|1657	TCAGAAGACGCACCGGGAGGTGGATAGACAACATTGAGTTAATATTCATAGCTCAGTGTTGTCTGTCCACCTCTTTTTTGAATTCGCACCAGCACGCTACGCATGGTGTGTGTCAACCATGACCATTCGCCGTCTTCGT	1001	761	807	430	450	463	198	218	0.484444	0.377033	1412	614	634	1.40889	1.35882
NR_015455|1658	TCAGAAGACGCACCGGGTGGATAGACAACATTGAGTAGTTAATATTCATAGCTACTCAGTGTTGTCTGTCCACTTTTTTGAATTCGCACCAGCACGCTACGCAACACGTGTGTCAACCATGACACTTCGCCGTCTTCGT	150	114	372	198	218	0	0	20	0.0917431	0.0714018	3	1	21	0.0963303	0.0929067
NR_015455|1659	TCAGAAGACGCACCGGCTCAGCTTTGAGATGGGTGTTGTTAATATTCATAGCAACACTCATCTCAGAGCTGAGTTTTTTGAATTCGCACCAGCACGCTACGCACACAGTGTGTCAACCATGACTGTTCGCCGTCTTCGT	1830	1392	3035	1616	1636	3775	1612	1632	0.997555	0.776377	56	24	44	0.0268949	0.025939
NR_015455|1660	TCAGAAGACGCACCGGCAGCTTTGAGATGAGTGTTATGTTAATATTCATAGCGTAACACTCATCTCAGAGCTGTTTTTTGAATTCGCACCAGCACGCTACGCATGGTGTGTGTCAACCATGTGGTTTCGCCGTCTTCGT	653	497	678	361	381	785	335	355	0.931759	0.725169	969	422	442	1.1601	1.11888
NR_015455|1661	TCAGAAGACGCACCGGCAGACAACACTGAGTATAATAGTTAATATTCATAGCTGTTATACTCAGTGTTGTCTGTTTTTTGAATTCGCACCAGCACGCTACGCAACCAGTGTGTCAACCATGTGCATTCGCCGTCTTCGT	975	741	765	407	427	793	339	359	0.840749	0.654338	1014	441	461	1.07963	1.04126
NR_015456|1662	TCAGAAGACGCACCGGGACATTTGCTTGTCTTTGTAAGTTAATATTCATAGCTTACAAAGACAGGCAAATGTCTTTTTTGAATTCGCACCAGCACGCTACGCACATGGTGTGTCAACCATGTGACTTCGCCGTCTTCGT	294	224	378	201	221	1346	575	595	2.69231	2.09537	1066	464	484	2.19005	2.11221
NR_015456|1663	TCAGAAGACGCACCGGCACAGCTCTGTACTTAGTTTGGTTAATATTCATAGCCAAACTGAGTACGGAGCTGTGTTTTTTGAATTCGCACCAGCACGCTACGCAGTACGTGTGTCAACCATGTGTGTTCGCCGTCTTCGT	1571	1195	2984	1588	1608	1382	590	610	0.379353	0.295243	2463	1072	1092	0.679104	0.654969
NR_015456|1664	TCAGAAGACGCACCGGCAGCTCTGTACTTAGTTTGTGGTTAATATTCATAGCCACAAACTGAGTACGGAGCTGTTTTTTGAATTCGCACCAGCACGCTACGCAACACGTGTGTCAACACGTGTGTTTCGCCGTCTTCGT	1575	1198	2608	1388	1408	6819	2911	2931	2.08168	1.62013	36	16	36	0.0255682	0.0246595
NR_015456|1665	TCAGAAGACGCACCGGGCTCTGTACTTAGTTTGTGGAGTTAATATTCATAGCTCCACAAACTGAGTACGGAGCTTTTTTGAATTCGCACCAGCACGCTACGCACATGGTGTGTCAACACGTGTCATTCGCCGTCTTCGT	1325	1008	1721	916	936	2356	1006	1026	1.09615	0.853114	5448	2371	2391	2.55449	2.4637
NR_015456|1666	TCAGAAGACGCACCGGCACATGGGACTATCTTGAGTGGTTAATATTCATAGCCATTCAAGATGGTCCCATGTGTTTTTTGAATTCGCACCAGCACGCTACGCAGTCAGTGTGTCAACACGTGTACTTCGCCGTCTTCGT	630	479	727	387	407	1205	514	534	1.31204	1.02113	3535	1538	1558	3.82801	3.69196
NR_015456|1667	TCAGAAGACGCACCGGGCAAAGAGTAGTGCATTAATTGTTAATATTCATAGCAGTTAATGCACTACTCTTTGCTTTTTTGAATTCGCACCAGCACGCTACGCATGGTGTGTGTCAACACGTGTTGTTCGCCGTCTTCGT	808	614	712	379	399	543	232	252	0.631579	0.491545	583	254	274	0.686717	0.662311
NR_015456|1668	TCAGAAGACGCACCGGGACCATCTTGAATGAATAGTTGTTAATATTCATAGCAACTGTTCATTCAAGATGGTCTTTTTTGAATTCGCACCAGCACGCTACGCACATGGTGTGTCAACACGTCAGTTTCGCCGTCTTCGT	577	439	685	365	385	2205	941	961	2.4961	1.94267	335	146	166	0.431169	0.415845
NR_015457|1669	TCAGAAGACGCACCGGCTCAGCTTTCTCCAGTAAGATGTTAATATTCATAGCATCTTGCTGGAGAAGGCTGAGTTTTTTGAATTCGCACCAGCACGCTACGCAGTGTGTGTGTCAACACGTCACATTCGCCGTCTTCGT	1144	870	1550	825	845	3605	1539	1559	1.84497	1.4359	1358	591	611	0.723077	0.697379
NR_015457|1670	TCAGAAGACGCACCGGCAGGAGGTAATAGATTTCAGTGTTAATATTCATAGCACTGAAATCTGTTGCCTCCTGTTTTTTGAATTCGCACCAGCACGCTACGCATGACGTGTGTCAACACGTCAACTTCGCCGTCTTCGT	201	153	190	101	121	1	0	20	0.165289	0.128641	59	26	46	0.380165	0.366654
NR_015457|1671	TCAGAAGACGCACCGGCACAGCAGCTAAGTTGCAAATGTTAATATTCATAGCGTTTGCAACTTGGCTGCTGTGTTTTTTGAATTCGCACCAGCACGCTACGCAACCAGTGTGTCAACACGTCATGTTCGCCGTCTTCGT	1306	993	2010	1070	1090	1357	579	599	0.549541	0.427697	571	248	268	0.245872	0.237133
NR_015457|1672	TCAGAAGACGCACCGGCAGCGTTTCAAATTTGGTGTTGTTAATATTCATAGCAACACCAAGTTTGAAGCGCTGTTTTTTGAATTCGCACCAGCACGCTACGCAGTGTGTGTGTCAACACGTACGTTTCGCCGTCTTCGT	1379	1049	2318	1234	1254	4597	1963	1983	1.58134	1.23072	1333	580	600	0.478469	0.461464
NR_015457|1673	TCAGAAGACGCACCGGGCGCTTCAAATTTGGTGTTATGTTAATATTCATAGCGTAACACCAAGTTTGAAGCGCTTTTTTGAATTCGCACCAGCACGCTACGCATGCAGTGTGTCAACACGTACCATTCGCCGTCTTCGT	468	356	352	187	207	1327	567	587	2.83575	2.20701	8	3	23	0.111111	0.107162
[truncated: 24,719 more rows]
