# Supplementary material for: A large shRNA library approach identifies lncRNA Ntep as an essential regulator of cell proliferation
Source: Cell Death Differ. 2017 Nov 3;25(2):307–18. doi: 10.1038/cdd.2017.158 (PMC5762845; doi:10.1038/cdd.2017.158)
Supplement: Supplementary File 2 [file cdd2017158x3.xlsx]

## Sheet: HeatmapRatios
						ratio	M5629g (Gap Ntep) / M5630g (Gap ctrl)	M5631g (Gap Ntep) / M5632g (Gap ctrl)	M5633g (Gap Ntep) / M5634g (Gap ctrl)		FC (Class 2 / Class 1)	p-value	q-value		positive probes / all probes
						ratio	R1	R2	R3
						column	1	2	3
FeatureNum#	ProbeName#	SystematicName	Description	CrudeProbeCharacterization_RCUT	number of probes present on microarrays allocated to individual GeneName (symbol) entry#	GeneName_RCUT
48115	A_52_P273821	NM_026179	Mus musculus abhydrolase domain containing 5 (Abhd5), mRNA [NM_026179]	1) gene symbol	3	Abhd5	2.23253	1.84136	2.31185		2.13114	0.00125761	0.104204		1/3		354 upregulated genes			> 32-fold upregulation / increase / difference
38676	A_55_P2114074	NM_001127340	Mus musculus proacrosin binding protein (Acrbp), transcript variant 2, mRNA [NM_001127340]	1) gene symbol	3	Acrbp	2.45388	2.7122	2.22729		2.48954	0.00647382	0.161956		1/3					8-32-fold upregulation / increase / difference
8327	A_55_P1997861	NR_104339	Mus musculus ADAMTS-like 5 (Adamtsl5), transcript variant 2, non-coding RNA [NR_104339]	1) gene symbol	2	Adamtsl5	2.43778	5.20982	4.34894		3.73287	0.0016603	0.110706		1/2					2-8-fold upregulation / increase / difference
26043	A_55_P2182392	NM_001100606	Mus musculus adenosine deaminase, tRNA-specific 3 (Adat3), mRNA [NM_001100606]	1) gene symbol	1	Adat3	2.25462	1.75507	2.45371		2.16619	0.0049875	0.148535		1/1					no change
25373	A_55_P2121913	NM_134052	Mus musculus acireductone dioxygenase 1 (Adi1), mRNA [NM_134052]	1) gene symbol	2	Adi1	1.7907	1.81643	2.46613		2.02242	0.00225919	0.122203		1/2					2-8-fold downregulation / decrease / difference
26765	A_55_P2181386	NM_182928	Mus musculus adrenomedullin 2 (Adm2), mRNA [NM_182928]	1) gene symbol	1	Adm2	3.15266	4.32502	6.44264		4.41234	0.00265152	0.125825		1/1					8-32-fold downregulation / decrease / difference
28881	A_52_P179583	NM_175028	Mus musculus ADNP homeobox 2 (Adnp2), mRNA [NM_175028]	1) gene symbol	1	Adnp2	2.59246	2.42238	3.13895		2.70141	0.00069477	0.0897662		1/1					> 32-fold downregulation / decrease / difference
2358.1	A_51_P510891#	NM_007423	Mus musculus alpha fetoprotein (Afp), mRNA [NM_007423]	1) gene symbol	1#	Afp	3.05875	2.09478	3.01841		2.74172	0.00403885	0.140858		1/1#
37398	A_55_P2153621	NM_001286518	Mus musculus AHNAK nucleoprotein (desmoyokin) (Ahnak), transcript variant 4, mRNA [NM_001286518]	1) gene symbol	4	Ahnak	3.3669	3.72785	2.05187		2.93059	0.00128786	0.104385		1/4					Members of class 1:
41422	A_55_P2139501	NM_007439	Mus musculus anaplastic lymphoma kinase (Alk), mRNA [NM_007439]	1) gene symbol	1	Alk	2.76875	2.53383	1.72687		2.33059	0.00619298	0.160445		1/1					M5630g ((19.5.16) 3T3/Gap neg ctrl A 2x50nM 48h 1)
13529	A_51_P295215	NM_172943	Mus musculus alkB, alkylation repair homolog 5 (E. coli) (Alkbh5), mRNA [NM_172943]	1) gene symbol	3	Alkbh5	2.17013	1.90423	2.12602		2.07321	0.00261694	0.124862		1/3					M5632g ((23.6.16) 3T3/Gap neg ctrl A 2x50nM 48h 2)
44971	A_52_P336585	NM_028717	Mus musculus amyotrophic lateral sclerosis 2 (juvenile) (Als2), transcript variant 1, mRNA [NM_028717]	1) gene symbol	2	Als2	2.63955	2.87435	3.43657		2.97345	0.000508331	0.0856972		1/2					M5634g ((7.7.16) 3T3/Gap neg ctrl A 2x50nM 48h 2)
12295	A_51_P333071	NM_025514	Mus musculus anaphase promoting complex subunit 16 (Anapc16), mRNA [NM_025514]	1) gene symbol	1	Anapc16	1.87324	2.33386	2.38238		2.16008	0.00234005	0.122203		1/1
6311.1	A_51_P171999#	NM_009696	Mus musculus apolipoprotein E (Apoe), mRNA [NM_009696]	1) gene symbol	1#	Apoe	2.98499	3.44357	3.17282		3.17966	0.00028962	0.0799739		1/1#					Members of class 2:
32235	A_52_P83557	NM_001085495	Mus musculus ADP-ribosylation factor guanine nucleotide-exchange factor 2 (brefeldin A-inhibited) (Arfgef2), mRNA [NM_001085495]	1) gene symbol	2	Arfgef2	1.87103	2.88226	2.86633		2.42945	0.00423033	0.142171		1/2					M5629g ((19.5.16) 3T3/Gap 13-3 2x50nM 48h 2)
25550	A_55_P2130525	ENSMUST00000124598	ADP-ribosylation factor-like 14 effector protein [Source:MGI Symbol;Acc:MGI:1926020] [ENSMUST00000124598]	1) gene symbol	2	Arl14ep	3.42594	1.9766	2.01773		2.35894	0.00373537	0.138133		1/2					M5631g ((23.6.16) 3T3/Gap 13-3 2x50nM 48h 2)
44597	A_52_P668071	NM_001039126	Mus musculus ankyrin repeat and SOCS box-containing 1 (Asb1), transcript variant 1, mRNA [NM_001039126]	1) gene symbol	2	Asb1	2.57575	1.92506	2.59714		2.36641	0.00513263	0.150495		1/2					M5633g ((7.7.16) 3T3/Gap 13-3 2x50nM 48h 2)
18936	A_51_P478610	NM_133346	Mus musculus ankyrin repeat and SOCS box-containing 6 (Asb6), mRNA [NM_133346]	1) gene symbol	1	Asb6	2.68882	2.76242	3.47004		2.92258	0.00712678	0.166519		1/1
49585	A_51_P464238	NM_009716	Mus musculus activating transcription factor 4 (Atf4), transcript variant 1, mRNA [NM_009716]	1) gene symbol	2	Atf4	2.51955	2.80576	2.88922		2.71742	0.00228882	0.122203		1/2
10793	A_51_P175758	NM_026566	Mus musculus autophagy related 101 (Atg101), mRNA [NM_026566]	1) gene symbol	1	Atg101	2.5875	2.60218	2.76998		2.6509	0.000297454	0.0799739		1/1
35223	A_55_P2037662	NM_001290469	Mus musculus ATPase, Na+/K+ transporting, alpha 3 polypeptide (Atp1a3), mRNA [NM_001290469]	1) gene symbol	2	Atp1a3	3.57465	1.70432	1.81059		2.2322	0.0098918	0.189759		1/2
21338	A_55_P2100705	ENSMUST00000120535	AU RNA binding protein/enoyl-coenzyme A hydratase [Source:MGI Symbol;Acc:MGI:1338011] [ENSMUST00000120535]	1) gene symbol	4	Auh	2.02528	2.61922	4.12076		2.76444	0.00291791	0.128532		1/4
18730	A_55_P2073885	NM_028284	Mus musculus Bardet-Biedl syndrome 5 (human) (Bbs5), mRNA [NM_028284]	1) gene symbol	2	Bbs5	2.16717	2.21428	2.06223		2.1471	0.000477918	0.0856972		2/2
41777	A_51_P237668	NM_009749	Mus musculus brain expressed X-linked 2 (Bex2), mRNA [NM_009749]	1) gene symbol	1	Bex2	3.08327	1.93534	1.99196		2.23039	0.00936752	0.185128		1/1
41102	A_55_P2003903	NM_001291061	Mus musculus beaded filament structural protein 1, in lens-CP94 (Bfsp1), transcript variant 1, mRNA [NM_001291061]	1) gene symbol	1	Bfsp1	4.71712	4.16395	3.69419		4.28188	0.0060424	0.159335		1/1
40934	A_66_P101477	NM_031368	Mus musculus bone gamma-carboxyglutamate protein 3 (Bglap3), mRNA [NM_031368]	1) gene symbol	3	Bglap3	16.1453	3.33166	7.42098		8.63742	0.00836669	0.176795		1/3
12293	A_51_P451176	NM_024469	Mus musculus basic helix-loop-helix family, member e41 (Bhlhe41), transcript variant 1, mRNA [NM_024469]	1) gene symbol	2	Bhlhe41	3.299	3.03849	2.57137		2.95504	0.00429067	0.143093		1/2
42684	A_55_P2098428	NM_133724	Mus musculus biogenesis of lysosomal organelles complex-1, subunit 4, cappuccino (Bloc1s4), mRNA [NM_133724]	1) gene symbol	1	Bloc1s4	1.88438	2.00525	2.19487		2.02138	0.00110614	0.101803		1/1
30221	A_66_P124052	NM_016778	Mus musculus BCL2-related ovarian killer protein (Bok), mRNA [NM_016778]	1) gene symbol	1	Bok	2.574	2.24115	2.05417		2.30896	0.00786321	0.172851		1/1
48141	A_55_P2068615	NM_001034875	Mus musculus BPI fold containing family B, member 4 (Bpifb4), mRNA [NM_001034875]	1) gene symbol	1	Bpifb4	1.85102	1.82723	2.98672		2.1733	0.00285356	0.127459		1/1
37235	A_52_P652104	NM_023336	Mus musculus bromodomain containing 3 (Brd3), transcript variant 3, mRNA [NM_023336]	1) gene symbol	3	Brd3	2.44266	2.11778	2.41989		2.32834	0.000257943	0.0794043		1/3
22927	A_51_P507974	NM_025686	Mus musculus BRF2, subunit of RNA polymerase III transcription initiation factor, BRF1-like (Brf2), mRNA [NM_025686]	1) gene symbol	1	Brf2	2.75874	2.46056	2.67767		2.64055	0.000573473	0.0878647		1/1
10993	A_55_P2162364	NM_001243239	Mus musculus calcium channel flower domain containing 1 (Cacfd1), transcript variant 2, mRNA [NM_001243239]	1) gene symbol	6	Cacfd1	3.97315	3.76546	3.13249		3.56304	0.00373378	0.138133		1/6
26235	A_51_P476820	NM_028500	Mus musculus calreticulin 3 (Calr3), transcript variant 1, mRNA [NM_028500]	1) gene symbol	2	Calr3	2.72556	2.10639	1.91137		2.26327	0.00473228	0.146757		1/2
37456	A_55_P2097340	NM_145621	Mus musculus CaM kinase-like vesicle-associated (Camkv), mRNA [NM_145621]	1) gene symbol	1	Camkv	2.75125	4.38442	3.56165		3.51191	0.00760121	0.170002		1/1
18945	A_55_P2023707	NM_001081557	Mus musculus calmodulin binding transcription activator 1 (Camta1), transcript variant 1, mRNA [NM_001081557]	1) gene symbol	2	Camta1	2.36077	1.92113	2.37985		2.19285	0.00428805	0.143093		1/2
5767	A_55_P1972054	ENSMUST00000117814	calpain 10 [Source:MGI Symbol;Acc:MGI:1344392] [ENSMUST00000117814]	1) gene symbol	2	Capn10	2.39618	2.02312	2.17513		2.20084	0.000240578	0.0793771		1/2
38341	A_55_P2004370	NM_009802	Mus musculus carbonic anhydrase 6 (Car6), mRNA [NM_009802]	1) gene symbol	1	Car6	12.1958	6.56215	24.7916		12.1264	0.00627885	0.160884		1/1
2512	A_51_P443364	NM_134048	Mus musculus Casitas B-lineage lymphoma-like 1 (Cbll1), transcript variant 2, mRNA [NM_134048]	1) gene symbol	2	Cbll1	2.42745	1.97236	2.87447		2.42456	0.00332137	0.134109		2/2
6763	A_55_P2078670	NM_144855	Mus musculus cystathionine beta-synthase (Cbs), transcript variant 1, mRNA [NM_144855]	1) gene symbol	1	Cbs	11.6279	4.82842	5.36834		7.75559	0.00881652	0.18028		1/1
33969	A_55_P2116160	NM_146178	Mus musculus coiled-coil domain containing 106 (Ccdc106), transcript variant 2, mRNA [NM_146178]	1) gene symbol	1	Ccdc106	5.91859	2.4192	2.5765		3.37847	0.00439778	0.144383		1/1
9110	A_51_P317031	NM_025779	Mus musculus coiled-coil domain containing 109B (Ccdc109b), mRNA [NM_025779]	1) gene symbol	1	Ccdc109b	2.65497	2.3966	2.19089		2.41439	0.000125208	0.0703116		1/1
22242	A_55_P1954081	NM_027159	Mus musculus coiled-coil domain containing 115 (Ccdc115), mRNA [NM_027159]	1) gene symbol	1	Ccdc115	2.91206	1.96907	2.49995		2.49238	0.00831588	0.176597		1/1
2943	A_51_P286034	NM_134033	Mus musculus coiled-coil domain containing 117 (Ccdc117), mRNA [NM_134033]	1) gene symbol	1	Ccdc117	3.12527	2.29525	4.07534		3.16736	0.00648838	0.162125		1/1
31681	A_55_P2156404	ENSMUST00000096084	coiled-coil domain containing 136 [Source:MGI Symbol;Acc:MGI:1918128] [ENSMUST00000096084]	1) gene symbol	2	Ccdc136	3.42058	2.12388	2.2893		2.51432	0.00219475	0.12206		1/2
33780	A_55_P1998751	NM_152807	Mus musculus coiled-coil domain containing 137 (Ccdc137), mRNA [NM_152807]	1) gene symbol	1	Ccdc137	3.7701	4.37476	5.2411		4.31552	0.00351198	0.136257		1/1
14480	A_51_P261999	NM_001163518	Mus musculus coiled-coil domain containing 166 (Ccdc166), transcript variant 2, mRNA [NM_001163518]	1) gene symbol	2	Ccdc166	3.55125	2.69136	4.72133		3.59196	0.0049624	0.148535		1/2
4268	A_66_P129795	NM_025602	Mus musculus coiled-coil domain containing 59 (Ccdc59), mRNA [NM_025602]	1) gene symbol	1	Ccdc59	2.49635	1.70279	2.17382		2.12404	0.00266177	0.12591		1/1
12006	A_52_P262096	NM_029955	Mus musculus coiled-coil domain containing 93 (Ccdc93), transcript variant 3, mRNA [NM_029955]	1) gene symbol	2	Ccdc93	2.44477	1.47489	2.70001		2.17263	0.0086838	0.179548		1/2
40839	A_52_P596375	NM_007627	Mus musculus cholecystokinin B receptor (Cckbr), mRNA [NM_007627]	1) gene symbol	2	Cckbr	13.5906	6.99333	7.05306		10.0974	0.00851244	0.177993		1/2
58079	A_55_P2128668	NM_172301	Mus musculus cyclin B1 (Ccnb1), mRNA [NM_172301]	1) gene symbol	3	Ccnb1	2.47894	1.72246	2.55892		2.26201	0.00807717	0.174647		1/3
41778	A_55_P1986208	NM_001111119	Mus musculus cyclin B1 interacting protein 1 (Ccnb1ip1), mRNA [NM_001111119]	1) gene symbol	1	Ccnb1ip1	2.30724	2.36456	3.36032		2.70566	0.00914948	0.183415		1/1
21126	A_52_P409961	NM_028399	Mus musculus cyclin T2 (Ccnt2), mRNA [NM_028399]	1) gene symbol	1	Ccnt2	2.44267	1.49107	2.61019		2.13243	0.00521937	0.151427		1/1
46495	A_65_P13459	NM_199221	Mus musculus CD300 antigen like family member B (Cd300lb), mRNA [NM_199221]	1) gene symbol	1	Cd300lb	6.86398	6.20034	9.68389		7.07644	0.00503	0.149413		1/1
34151	A_55_P2089913	NM_009852	Mus musculus CD6 antigen (Cd6), transcript variant 2, mRNA [NM_009852]	1) gene symbol	2	Cd6	1.76616	1.972	2.38191		2.02345	0.00385961	0.139641		1/2
2539	A_55_P1961943	NM_001291058	Mus musculus CD68 antigen (Cd68), transcript variant 1, mRNA [NM_001291058]	1) gene symbol	2	Cd68	2.37344	2.45722	2.15052		2.33115	0.00049997	0.0856972		1/2
21543	A_52_P219913	NM_026891	Mus musculus congenital dyserythropoietic anemia, type I (human) (Cdan1), mRNA [NM_026891]	1) gene symbol	2	Cdan1	1.85168	2.34216	2.91004		2.28915	0.00406038	0.141085		1/2
55653	A_55_P2008735	ENSMUST00000128467	cell division cycle 123 [Source:MGI Symbol;Acc:MGI:2138811] [ENSMUST00000128467]	1) gene symbol	2	Cdc123	1.4166	2.40288	2.48061		2.00695	0.00699271	0.165976		1/2
8570	A_52_P219473	NM_011799	Mus musculus cell division cycle 6 (Cdc6), transcript variant 1, mRNA [NM_011799]	1) gene symbol	2	Cdc6	2.23301	2.01874	2.02027		2.09402	0.000290562	0.0799739		1/2
5676.1	A_51_P125135#	NM_026410	Mus musculus cell division cycle associated 5 (Cdca5), mRNA [NM_026410]	1) gene symbol	1#	Cdca5	2.36814	1.94393	2.40748		2.23859	0.000345345	0.0804394		1/1#
33222	A_55_P2170681	NM_026560	Mus musculus cell division cycle associated 8 (Cdca8), mRNA [NM_026560]	1) gene symbol	2	Cdca8	2.01912	2.10409	2.16571		2.09105	0.000942744	0.096421		1/2
20994	A_55_P2068822	NM_053180	Mus musculus cyclin-dependent kinase 20 (Cdk20), mRNA [NM_053180]	1) gene symbol	1	Cdk20	3.17573	2.46936	2.3656		2.71137	0.00842236	0.177231		1/1
57158	A_55_P2043734	NM_001024624	Mus musculus cyclin-dependent kinase-like 5 (Cdkl5), mRNA [NM_001024624]	1) gene symbol	2	Cdkl5	2.38193	1.95382	2.95009		2.36985	0.003919	0.139643		1/2
27687	A_52_P159050	NM_001291040	Mus musculus CDP-diacylglycerol synthase (phosphatidate cytidylyltransferase) 2 (Cds2), transcript variant 3, mRNA [NM_001291040]	1) gene symbol	2	Cds2	2.71432	2.47424	3.35069		2.83515	0.00928493	0.184707		1/2
56472	A_55_P2040121	NM_175833	Mus musculus carnitine deficiency-associated gene expressed in ventricle 3 (Cdv3), transcript variant 2, mRNA [NM_175833]	1) gene symbol	4	Cdv3	2.74943	2.63632	3.19633		2.84855	0.00746714	0.169015		1/4
3633.1	A_51_P121275#	NM_134046	Mus musculus centromere protein O (Cenpo), mRNA [NM_134046]	1) gene symbol	2#	Cenpo	2.45486	1.84816	1.9706		2.09062	0.00127798	0.104385		1/2#
8650	A_55_P2187918	NM_028760	Mus musculus centrosomal protein 55 (Cep55), transcript variant 2, mRNA [NM_028760]	1) gene symbol	2	Cep55	2.14519	1.80859	2.06055		2.01301	0.00871802	0.179576		1/2
25859	A_52_P382939	NM_181854	Mus musculus chromosome alignment maintaining phosphoprotein 1 (Champ1), mRNA [NM_181854]	1) gene symbol	1	Champ1	2.69981	2.15869	3.41884		2.75669	0.0057729	0.15702		1/1
48894	A_55_P2118268	NM_001001565	Mus musculus chondroitin polymerizing factor (Chpf), transcript variant 2, mRNA [NM_001001565]	1) gene symbol	1	Chpf	2.01485	2.32382	2.46154		2.24636	0.00173582	0.11278		1/1
21140	A_65_P15875	NM_133913	Mus musculus chondroitin polymerizing factor 2 (Chpf2), mRNA [NM_133913]	1) gene symbol	3	Chpf2	3.125	2.90035	2.90652		2.97949	1.33464e-05	0.0323105		2/3
35902	A_55_P2134804	NM_027223	Mus musculus cyclin-dependent kinase 2 interacting protein (Cinp), transcript variant 2, mRNA [NM_027223]	1) gene symbol	3	Cinp	1.98958	2.50139	2.35951		2.27379	7.39782e-05	0.0642289		1/3
32759	A_51_P383032	NM_010819	Mus musculus C-type lectin domain family 4, member d (Clec4d), transcript variant 1, mRNA [NM_010819]	1) gene symbol	1	Clec4d	10.0736	9.32134	37.2165		15.8936	0.00644565	0.161956		1/1
17898	A_52_P506271	NM_153582	Mus musculus CKLF-like MARVEL transmembrane domain containing 4 (Cmtm4), mRNA [NM_153582]	1) gene symbol	2	Cmtm4	2.04979	3.03935	3.27988		2.6576	0.00389728	0.139643		1/2
60448	A_51_P493016	NM_023821	Mus musculus cardiomyopathy associated 5 (Cmya5), mRNA [NM_023821]	1) gene symbol	2	Cmya5	67.5394	7.71854	18.9943		31.4174	0.00819313	0.175927		1/2
17981	A_51_P449048	NM_023149	Mus musculus CNDP dipeptidase 2 (metallopeptidase M20 family) (Cndp2), transcript variant 2, mRNA [NM_023149]	1) gene symbol	2	Cndp2	2.51167	2.66693	2.86569		2.66436	0.000787795	0.0933229		2/2
37892	A_55_P2086949	NM_170786	Mus musculus ciliary neurotrophic factor (Cntf), mRNA [NM_170786]	1) gene symbol	2	Cntf	3.55778	4.29972	6.72842		4.74952	0.000419316	0.082892		1/2
33579	A_55_P2031781	NM_027174	Mus musculus collagen, type XXII, alpha 1 (Col22a1), mRNA [NM_027174]	1) gene symbol	1	Col22a1	4.14888	6.8925	7.7161		5.91791	0.00033944	0.0804394		1/1
46378	A_51_P139108	NM_019696	Mus musculus carboxypeptidase X 1 (M14 family) (Cpxm1), mRNA [NM_019696]	1) gene symbol	1	Cpxm1	4.51752	4.33747	2.90442		3.83237	0.000655307	0.088865		1/1
54996	A_55_P2059432	NM_007759	Mus musculus cellular retinoic acid binding protein II (Crabp2), mRNA [NM_007759]	1) gene symbol	1	Crabp2	5.5342	4.77659	4.28957		4.96984	0.00546131	0.153426		1/1
10942	A_52_P460957	NM_013498	Mus musculus cAMP responsive element modulator (Crem), transcript variant 3, mRNA [NM_013498]	1) gene symbol	4	Crem	2.97774	1.96406	2.84149		2.61854	0.00887311	0.180711		1/4
1894	A_51_P227275	ENSMUST00000001667	casein kappa [Source:MGI Symbol;Acc:MGI:107461] [ENSMUST00000001667]	1) gene symbol	3	Csn3	6.18155	3.20527	6.65861		4.98882	0.000763676	0.0922745		1/3
41580	A_52_P477369	NM_139059	Mus musculus casein kinase 1, delta (Csnk1d), transcript variant 1, mRNA [NM_139059]	1) gene symbol	2	Csnk1d	1.72755	2.40243	1.97765		2.00777	0.000830541	0.0933229		1/2
41182	A_66_P117366	NM_001289899	Mus musculus casein kinase 1, epsilon (Csnk1e), transcript variant 3, mRNA [NM_001289899]	1) gene symbol	3	Csnk1e	1.71156	2.91952	3.17717		2.49551	0.00269014	0.126216		1/3
29632	A_52_P296109	ENSMUST00000116375	cleavage stimulation factor, 3' pre-RNA, subunit 1 [Source:MGI Symbol;Acc:MGI:1914587] [ENSMUST00000116375]	1) gene symbol	2	Cstf1	2.42232	2.29115	2.4688		2.39708	0.000768842	0.0922745		1/2
12132	A_55_P1959923	NM_145953	Mus musculus cystathionase (cystathionine gamma-lyase) (Cth), mRNA [NM_145953]	1) gene symbol	2	Cth	1.89334	2.57806	3.3824		2.62299	0.00759618	0.170002		1/2
21430	A_51_P114353	NM_145582	Mus musculus cytosolic thiouridylase subunit 1 homolog (S. pombe) (Ctu1), mRNA [NM_145582]	1) gene symbol	1	Ctu1	1.83992	1.97651	2.29271		2.02941	0.000434524	0.0834301		1/1
23928	A_55_P2056958	NM_001081335	Mus musculus cullin 9 (Cul9), mRNA [NM_001081335]	1) gene symbol	2	Cul9	6.92791	2.90916	4.56087		4.52069	0.00120406	0.103266		2/2
48348	A_66_P101879	AK041477	Mus musculus 3 days neonate thymus cDNA, RIKEN full-length enriched library, clone:A630013N17 product:weakly similar to RAT CYTOCHROME P-450B TYPE E (FRAGMENT) [Rattus norvegicus], full insert sequence. [AK041477]	1) gene symbol	3	Cyp2u1	2.10803	3.26139	2.0046		2.33556	0.00695096	0.165731		1/3
20744	A_55_P2113210	NM_028195	Mus musculus cytohesin 4 (Cyth4), mRNA [NM_028195]	1) gene symbol	1	Cyth4	7.83419	4.95669	6.96495		6.52493	9.48674e-05	0.0703116		1/1
22199	A_52_P646979	NM_025967	Mus musculus DNA segment, Chr 16, ERATO Doi 472, expressed (D16Ertd472e), transcript variant 2, mRNA [NM_025967]	1) gene symbol	4	D16Ertd472e	2.30197	2.52784	3.31229		2.70364	0.00752395	0.169612		1/4
42275	A_55_P2069842	NM_001081232	Mus musculus DNA segment, Chr 5, ERATO Doi 579, expressed (D5Ertd579e), mRNA [NM_001081232]	1) gene symbol	2	D5Ertd579e	2.86988	3.01168	4.07149		3.257	0.00237364	0.122203		1/2
17894	A_55_P2062058	NM_026797	Mus musculus dysbindin (dystrobrevin binding protein 1) domain containing 2 (Dbndd2), transcript variant 2, mRNA [NM_026797]	1) gene symbol	2	Dbndd2	2.14423	2.68527	2.47155		2.41357	0.000210155	0.0774945		1/2
2791	A_52_P46310	NM_027946	Mus musculus DDB1 and CUL4 associated factor 7 (Dcaf7), mRNA [NM_027946]	1) gene symbol	3	Dcaf7	2.27044	2.54844	2.85722		2.51012	0.00815988	0.175733		1/3
5959	A_55_P2015238	NM_026302	Mus musculus dynactin 4 (Dctn4), mRNA [NM_026302]	1) gene symbol	2	Dctn4	3.14246	3.30966	3.5151		3.28669	0.00519902	0.151408		2/2
37336	A_55_P2166985	NM_207677	Mus musculus death effector domain-containing DNA binding protein 2 (Dedd2), mRNA [NM_207677]	1) gene symbol	1	Dedd2	3.70412	1.89425	2.34722		2.59107	0.00419592	0.14194		1/1
60551	A_55_P2140418	NM_001037751	Mus musculus defensin beta 48 (Defb48), mRNA [NM_001037751]	1) gene symbol	1	Defb48	3.04581	4.69577	4.19286		3.83774	0.00830125	0.176488		1/1
36034	A_52_P46742	NM_007859	Mus musculus DNA fragmentation factor, beta subunit (Dffb), mRNA [NM_007859]	1) gene symbol	1	Dffb	2.72743	1.76558	2.99443		2.50584	0.00800219	0.174355		1/1
32806	A_52_P582858	NM_177646	Mus musculus diacylglycerol kinase, delta (Dgkd), mRNA [NM_177646]	1) gene symbol	1	Dgkd	3.39237	3.63771	4.20166		3.75652	0.000331125	0.0804394		1/1
20335	A_55_P2029612	NM_001291144	Mus musculus DEAH (Asp-Glu-Ala-His) box polypeptide 35 (Dhx35), transcript variant 2, mRNA [NM_001291144]	1) gene symbol	1	Dhx35	1.73917	2.69808	2.20716		2.15596	0.00230672	0.122203		1/1
24792	A_51_P250551	NM_178380	Mus musculus DEAH (Asp-Glu-Ala-His) box polypeptide 38 (Dhx38), mRNA [NM_178380]	1) gene symbol	1	Dhx38	2.43945	2.29581	2.16631		2.29504	7.85369e-05	0.064309		1/1
48039	A_51_P198835	NM_013760	Mus musculus DnaJ (Hsp40) homolog, subfamily B, member 9 (Dnajb9), mRNA [NM_013760]	1) gene symbol	2	Dnajb9	3.50538	2.48858	3.08356		3.02032	0.00042267	0.082892		2/2
52953	A_52_P481279	NM_001033460	Mus musculus dynein regulatory complex subunit 1 (Drc1), mRNA [NM_001033460]	1) gene symbol	1	Drc1	62.8663	8.23855	12.6867		24.0747	0.00736296	0.168576		1/1
37382	A_52_P492081	NM_130447	Mus musculus dual specificity phosphatase 16 (Dusp16), transcript variant A1, mRNA [NM_130447]	1) gene symbol	2	Dusp16	2.38762	2.26921	2.88949		2.49011	0.00353068	0.136522		1/2
886	A_55_P2103206	NM_008748	Mus musculus dual specificity phosphatase 8 (Dusp8), mRNA [NM_008748]	1) gene symbol	2	Dusp8	2.07046	2.49888	2.09863		2.19881	0.00475016	0.146757		1/2
27080	A_55_P2052939	NM_001014390	Mus musculus dual-specificity tyrosine-(Y)-phosphorylation regulated kinase 2 (Dyrk2), mRNA [NM_001014390]	1) gene symbol	2	Dyrk2	2.27512	2.24376	2.32438		2.28459	0.00192369	0.116075		1/2
18256	A_51_P176883	NM_178115	Mus musculus erythroid differentiation regulatory factor 1 (Edrf1), mRNA [NM_178115]	1) gene symbol	1	Edrf1	2.16519	1.81	2.02725		2.00557	0.00160424	0.109014		1/1
16076	A_55_P2031167	NM_010107	Mus musculus ephrin A1 (Efna1), transcript variant 1, mRNA [NM_010107]	1) gene symbol	1	Efna1	2.12148	2.17864	2.05869		2.11908	0.0027547	0.126537		1/1
56598	A_52_P495565	NM_007911	Mus musculus ephrin B3 (Efnb3), mRNA [NM_007911]	1) gene symbol	1	Efnb3	3.45996	3.21083	5.41027		3.82521	0.00113076	0.102377		1/1
44426	A_51_P367866	NM_007913	Mus musculus early growth response 1 (Egr1), mRNA [NM_007913]	1) gene symbol	1	Egr1	8.8268	4.32374	4.10755		5.5084	0.00210762	0.119994		1/1
20074	A_55_P1998401	ENSMUST00000110869	eukaryotic translation initiation factor 2 alpha kinase 4 [Source:MGI Symbol;Acc:MGI:1353427] [ENSMUST00000110869]	1) gene symbol	3	Eif2ak4	1.97764	2.31105	3.45879		2.47156	0.00989674	0.189759		1/3
61792	A_55_P2006559	NM_001039169	Mus musculus eukaryotic translation initiation factor 4E member 2 (Eif4e2), transcript variant 2, mRNA [NM_001039169]	1) gene symbol	3	Eif4e2	3.13103	2.66274	3.90535		3.19642	0.00132342	0.104841		1/3
52738	A_52_P354682	NM_029001	Mus musculus ELOVL family member 7, elongation of long chain fatty acids (yeast) (Elovl7), mRNA [NM_029001]	1) gene symbol	1	Elovl7	3.51358	2.506	2.11735		2.67888	0.00108139	0.100355		1/1
15227	A_52_P306537	NM_146157	Mus musculus ER membrane protein complex subunit 1 (Emc1), transcript variant 1, mRNA [NM_146157]	1) gene symbol	2	Emc1	2.25834	3.3522	2.86301		2.85478	0.00667343	0.164002		1/2
9341	A_55_P2147121	AK038822	Mus musculus adult male hypothalamus cDNA, RIKEN full-length enriched library, clone:A230065O19 product:excision repair cross-complementing rodent repair deficiency,complementation group 5, full insert sequence. [AK038822]	1) gene symbol	2	Ercc5	6.04813	5.62891	12.6284		7.86253	0.00388252	0.139643		1/2
11854	A_55_P2125613	NM_001101486	Mus musculus family with sequence similarity 71, member F2 (Fam71f2), mRNA [NM_001101486]	1) gene symbol	1	Fam71f2	2.65118	2.37025	1.95297		2.28311	0.00192649	0.116075		1/1
39037	A_55_P1965184	NM_015822	Mus musculus F-box and leucine-rich repeat protein 3 (Fbxl3), mRNA [NM_015822]	1) gene symbol	2	Fbxl3	4.11007	2.31674	5.28932		3.75922	0.00222223	0.12206		1/2
16679	A_55_P2127795	NM_015796	Mus musculus F-box protein 17 (Fbxo17), mRNA [NM_015796]	1) gene symbol	2	Fbxo17	2.19734	2.80633	2.07868		2.33615	0.000657602	0.088865		1/2
18781	A_55_P2044385	NM_028263	Mus musculus fibroblast growth factor binding protein 3 (Fgfbp3), mRNA [NM_028263]	1) gene symbol	1	Fgfbp3	2.06778	2.50509	2.50621		2.34721	0.00447964	0.144704		1/1
38095	A_55_P1985693	NM_001205355	Mus musculus FH2 domain containing 1 (Fhdc1), transcript variant 1, mRNA [NM_001205355]	1) gene symbol	2	Fhdc1	2.20507	1.53474	2.91144		2.16824	0.00583311	0.157912		1/2
19854	A_55_P2113051	NM_008036	Mus musculus FBJ osteosarcoma oncogene B (Fosb), mRNA [NM_008036]	1) gene symbol	1	Fosb	7.06407	4.31506	5.37525		5.64256	0.00154526	0.108804		1/1
41611	A_55_P2092226	NM_194060	Mus musculus forkhead box O6 (Foxo6), mRNA [NM_194060]	1) gene symbol	2	Foxo6	2.75054	1.97867	2.01324		2.21053	0.0038669	0.139643		1/2
3697	A_55_P2165011	NM_134161	Mus musculus fucosyltransferase 10 (Fut10), transcript variant 3, mRNA [NM_134161]	1) gene symbol	2	Fut10	2.30323	2.40633	2.31974		2.34322	1.19583e-05	0.0310801		1/2
33462	A_52_P486702	NM_013716	Mus musculus GTPase activating protein (SH3 domain) binding protein 1 (G3bp1), mRNA [NM_013716]	1) gene symbol	2	G3bp1	1.97424	1.99804	2.48921		2.13876	0.000175769	0.0729555		1/2
33617	A_55_P2066927	ENSMUST00000108038	galactose-1-phosphate uridyl transferase [Source:MGI Symbol;Acc:MGI:95638] [ENSMUST00000108038]	1) gene symbol	2	Galt	3.09823	2.70825	2.77017		2.83943	0.000388304	0.0828012		1/2
14208	A_55_P2100475	NM_001284344	Mus musculus growth arrest-specific 2 like 3 (Gas2l3), transcript variant 3, mRNA [NM_001284344]	1) gene symbol	3	Gas2l3	2.30938	1.69946	2.54052		2.15216	0.000917378	0.0960161		1/3
25725	A_55_P2106175	NM_008102	Mus musculus GTP cyclohydrolase 1 (Gch1), mRNA [NM_008102]	1) gene symbol	2	Gch1	4.55894	2.8538	3.68263		3.76385	0.00373444	0.138133		1/2
7821	A_55_P2014124	NM_001160012	Mus musculus gap junction protein, beta 3 (Gjb3), transcript variant 1, mRNA [NM_001160012]	1) gene symbol	1	Gjb3	3.50057	2.4779	2.94056		3.00668	0.00706133	0.166461		1/1
30802	A_66_P105564	NM_175452	Mus musculus gap junction protein, gamma 2 (Gjc2), transcript variant 2, mRNA [NM_175452]	1) gene symbol	2	Gjc2	2.07388	1.90624	2.33412		2.09297	0.000992778	0.0989554		1/2
18191	A_55_P2180764	NM_001081081	Mus musculus glutaminase (Gls), transcript variant 1, mRNA [NM_001081081]	1) gene symbol	3	Gls	3.55511	6.90368	5.73338		4.93385	0.00227578	0.122203		1/3
56438	A_55_P2067976	NM_001122992	Mus musculus glucocorticoid modulatory element binding protein 1 (Gmeb1), transcript variant 2, mRNA [NM_001122992]	1) gene symbol	2	Gmeb1	2.6715	2.06988	3.20384		2.67743	0.00694109	0.16559		1/2
17900	A_55_P2075587	NM_026367	Mus musculus G patch domain containing 2 (Gpatch2), mRNA [NM_026367]	1) gene symbol	2	Gpatch2	2.12237	1.633	2.33078		2.03074	0.00402189	0.140668		1/2
36729	A_55_P2184106	NM_133884	Mus musculus GPN-loop GTPase 2 (Gpn2), transcript variant 1, mRNA [NM_133884]	1) gene symbol	3	Gpn2	1.75991	2.44367	2.11929		2.08208	0.000735753	0.0907742		1/3
62739	A_55_P2060402	NM_153419	Mus musculus glutamate-rich WD repeat containing 1 (Grwd1), mRNA [NM_153419]	1) gene symbol	2	Grwd1	1.86605	2.47178	2.21658		2.17486	0.000471161	0.0855259		1/2
11462	A_51_P514412	NM_019827	Mus musculus glycogen synthase kinase 3 beta (Gsk3b), mRNA [NM_019827]	1) gene symbol	3	Gsk3b	2.3703	1.8205	2.19144		2.1274	0.000700273	0.0900362		1/3
47842	A_51_P133651	NM_031391	Mus musculus general transcription factor II A, 1 (Gtf2a1), transcript variant 1, mRNA [NM_031391]	1) gene symbol	2	Gtf2a1	3.65916	2.52143	4.43125		3.53507	0.00419114	0.14194		1/2
6968	A_51_P193863	NM_172977	Mus musculus general transcription factor IIIC, polypeptide 4 (Gtf3c4), transcript variant 1, mRNA [NM_172977]	1) gene symbol	1	Gtf3c4	4.65552	3.09696	4.83534		4.20822	0.00129087	0.104385		1/1
55369	A_66_P108622	NM_153116	Mus musculus GTP-binding protein 10 (putative) (Gtpbp10), mRNA [NM_153116]	1) gene symbol	2	Gtpbp10	2.10093	2.04992	2.27984		2.14397	0.000370533	0.0812293		1/2
42121	A_51_P378210	NM_008190	Mus musculus guanylate cyclase activator 2a (guanylin) (Guca2a), mRNA [NM_008190]	1) gene symbol	1	Guca2a	9.44214	4.2267	7.36633		7.04164	0.0018426	0.11502		1/1
20249	A_55_P2099540	NM_177688	Mus musculus H2A histone family, member J (H2afj), mRNA [NM_177688]	1) gene symbol	2	H2afj	2.23179	2.37171	2.55398		2.37484	0.00185141	0.115054		1/2
18906	A_52_P1077588	NM_145432	Mus musculus HEAT repeat containing 6 (Heatr6), mRNA [NM_145432]	1) gene symbol	1	Heatr6	2.39308	2.89522	2.76171		2.69246	0.00100972	0.0993327		1/1
20531	A_55_P2136154	NM_001033432	Mus musculus headcase homolog (Drosophila) (Heca), mRNA [NM_001033432]	1) gene symbol	2	Heca	1.88142	2.1675	2.11807		2.04638	0.000738814	0.0907742		1/2
19117	A_51_P180140	NM_175663	Mus musculus histone cluster 1, H2ba (Hist1h2ba), mRNA [NM_175663]	1) gene symbol	1	Hist1h2ba	9.56614	7.31491	6.15892		7.68836	0.000517112	0.0856972		1/1
14425	A_55_P2109122	NM_023422	Mus musculus histone cluster 1, H2bc (Hist1h2bc), transcript variant 1, mRNA [NM_023422]	1) gene symbol	1	Hist1h2bc	7.49517	6.45974	7.44068		7.16968	0.000105124	0.0703116		1/1
51020	A_55_P2177154	NM_178200	Mus musculus histone cluster 1, H2bm (Hist1h2bm), mRNA [NM_178200]	1) gene symbol	1	Hist1h2bm	7.84671	6.00937	5.77692		6.56369	0.000514633	0.0856972		1/1
62609	A_52_P559748	NM_001097979	Mus musculus histone cluster 1, H2bq (Hist1h2bq), mRNA [NM_001097979]	1) gene symbol	1	Hist1h2bq	30.7331	13.7269	15.2931		18.3081	0.00057212	0.0878647		1/1
40290	A_51_P505521	BC019757	Mus musculus histone cluster 1, H4i, mRNA (cDNA clone IMAGE:4205460), with apparent retained intron. [BC019757]	1) gene symbol	3	Hist1h4i	4.41132	4.13447	4.37324		4.33576	0.00741963	0.168828		1/3
31821	A_55_P2022201	XM_006506375	PREDICTED: Mus musculus heterogeneous nuclear ribonucleoprotein A2/B1 (Hnrnpa2b1), transcript variant X4, mRNA [XM_006506375]	1) gene symbol	3	Hnrnpa2b1	2.00164	1.72504	2.35655		2.01707	0.00372945	0.138133		1/3
45698	A_52_P407049	NM_013554	Mus musculus homeobox D10 (Hoxd10), mRNA [NM_013554]	1) gene symbol	1	Hoxd10	3.73687	1.75248	3.16942		2.84141	0.0067236	0.164634		1/1
21599	A_55_P2143184	NM_153087	Mus musculus histamine receptor H4 (Hrh4), mRNA [NM_153087]	1) gene symbol	1	Hrh4	2.74371	2.26097	3.24566		2.70941	0.000297213	0.0799739		1/1
34563	A_51_P464387	NM_030704	Mus musculus heat shock protein 8 (Hspb8), mRNA [NM_030704]	1) gene symbol	1	Hspb8	2.4374	2.00775	2.1721		2.21943	0.00307954	0.13069		1/1
39112	A_55_P2096530	NM_133788	Mus musculus isoprenylcysteine carboxyl methyltransferase (Icmt), transcript variant 1, mRNA [NM_133788]	1) gene symbol	3	Icmt	2.47144	1.99984	2.43966		2.31859	0.003863	0.139643		1/3
12008	A_55_P1975396	NM_009212	Mus musculus immunoglobulin mu binding protein 2 (Ighmbp2), mRNA [NM_009212]	1) gene symbol	2	Ighmbp2	2.99246	2.22553	2.43853		2.53403	0.000326737	0.0804394		1/2
34016	A_55_P2023294	NM_001033543	Mus musculus interleukin 20 receptor beta (Il20rb), mRNA [NM_001033543]	1) gene symbol	2	Il20rb	3.14473	1.91969	2.46512		2.53241	0.00770277	0.171285		1/2
34821	A_51_P286496	NM_008368	Mus musculus interleukin 2 receptor, beta chain (Il2rb), mRNA [NM_008368]	1) gene symbol	2	Il2rb	2.7482	2.18262	1.73819		2.14707	0.00944246	0.185454		1/2
6854	A_55_P2017789	NM_001008700	Mus musculus interleukin 4 receptor, alpha (Il4ra), mRNA [NM_001008700]	1) gene symbol	2	Il4ra	6.49749	4.30452	6.48642		5.76377	0.00178079	0.114017		1/2
52914	A_51_P357735	NM_008382	Mus musculus inhibin beta E (Inhbe), mRNA [NM_008382]	1) gene symbol	1	Inhbe	4.45211	8.81132	14.5645		9.25612	0.00491239	0.148279		1/1
16446	A_51_P290207	NM_153526	Mus musculus insulin induced gene 1 (Insig1), mRNA [NM_153526]	1) gene symbol	1	Insig1	3.69844	1.91348	2.13493		2.46528	0.00334798	0.1346		1/1
4595	A_52_P99531	NM_199056	Mus musculus inositol 1,3,4,5,6-pentakisphosphate 2-kinase (Ippk), transcript variant 1, mRNA [NM_199056]	1) gene symbol	1	Ippk	2.02641	1.82078	2.73821		2.16189	0.00289261	0.128235		1/1
61437	A_55_P2053824	NM_026090	Mus musculus IQ motif containing F4 (Iqcf4), mRNA [NM_026090]	1) gene symbol	2	Iqcf4	8.77625	3.55699	5.25896		5.28733	0.00146681	0.107891		1/2
25807	A_52_P635312	NM_010574	Mus musculus Iroquois related homeobox 2 (Drosophila) (Irx2), mRNA [NM_010574]	1) gene symbol	2	Irx2	2.1168	2.35872	2.81918		2.38606	0.00706055	0.166461		1/2
32281	A_52_P304323	NM_026921	Mus musculus iron-sulfur cluster assembly 1 homolog (S. cerevisiae) (Isca1), mRNA [NM_026921]	1) gene symbol	2	Isca1	1.94844	1.95183	2.23182		2.0387	0.00116386	0.103266		1/2
23907	A_51_P507622	NM_181593	Mus musculus inositol 1,4,5-trisphosphate 3-kinase C (Itpkc), mRNA [NM_181593]	1) gene symbol	1	Itpkc	2.51161	2.68231	2.93417		2.70088	0.000409394	0.082892		1/1
47368	A_51_P288549	NM_001114637	Mus musculus jumonji domain containing 7 (Jmjd7), mRNA [NM_001114637]	1) gene symbol	1	Jmjd7	2.49253	2.35031	2.81737		2.5656	0.00236545	0.122203		1/1
26481	A_55_P2158990	NM_010591	Mus musculus jun proto-oncogene (Jun), mRNA [NM_010591]	1) gene symbol	1	Jun	3.49162	3.54609	4.34565		3.75009	0.00412504	0.141262		1/1
52751	A_51_P250559	NM_145963	Mus musculus potassium inwardly-rectifying channel, subfamily J, member 14 (Kcnj14), mRNA [NM_145963]	1) gene symbol	2	Kcnj14	3.89076	3.2319	6.18887		4.2804	0.004124	0.141262		1/2
50976	A_55_P1967840	NM_001159941	Mus musculus potassium channel tetramerisation domain containing 10 (Kctd10), transcript variant 1, mRNA [NM_001159941]	1) gene symbol	2	Kctd10	3.08688	1.92583	2.29066		2.43301	0.00372091	0.138133		1/2
36850	A_51_P477833	NM_001033352	Mus musculus kelch-like 21 (Klhl21), mRNA [NM_001033352]	1) gene symbol	1	Klhl21	6.09621	2.07495	3.89165		3.73575	0.00760951	0.170026		1/1
41751	A_51_P448545	NM_028145	Mus musculus kelch-like 35 (Klhl35), mRNA [NM_028145]	1) gene symbol	1	Klhl35	2.58612	1.70417	2.2234		2.18272	0.00772775	0.171566		1/1
25830	A_55_P2006296	NM_010662	Mus musculus keratin 13 (Krt13), mRNA [NM_010662]	1) gene symbol	2	Krt13	3.75425	3.8271	3.83615		3.80213	0.000163766	0.0728582		1/2
19715	A_55_P2011116	NM_172787	Mus musculus l(3)mbt-like 3 (Drosophila) (L3mbtl3), mRNA [NM_172787]	1) gene symbol	1	L3mbtl3	3.03845	2.00944	2.17751		2.37746	0.000827444	0.0933229		1/1
41228	A_51_P165602	NM_010692	Mus musculus ladybird homeobox homolog 2 (Drosophila) (Lbx2), mRNA [NM_010692]	1) gene symbol	1	Lbx2	3.15551	5.00872	2.71459		3.46547	0.00975714	0.188466		1/1
42787	A_51_P510141	NM_027137	Mus musculus late cornified envelope 1D (Lce1d), mRNA [NM_027137]	1) gene symbol	1	Lce1d	40.8405	28.9958	32.6701		36.7868	0.00403999	0.140858		1/1
32251	A_51_P361830	NM_144945	Mus musculus leucine-rich repeat LGI family, member 2 (Lgi2), mRNA [NM_144945]	1) gene symbol	1	Lgi2	9.20644	4.72627	4.44668		6.43381	0.0068472	0.165137		1/1
44466	A_55_P2146314	NM_033652	Mus musculus LIM homeobox transcription factor 1 alpha (Lmx1a), mRNA [NM_033652]	1) gene symbol	1	Lmx1a	4.24603	3.95592	4.48947		4.23072	5.13013e-06	0.024987		1/1
59603	A_55_P2000521	NM_001081150	Mus musculus LON peptidase N-terminal domain and ring finger 1 (Lonrf1), mRNA [NM_001081150]	1) gene symbol	1	Lonrf1	2.81244	2.15695	2.18497		2.37987	0.000517776	0.0856972		1/1
34890	A_52_P460537	NM_020028	Mus musculus lysophosphatidic acid receptor 2 (Lpar2), mRNA [NM_020028]	1) gene symbol	2	Lpar2	2.18421	2.14493	3.04555		2.44835	0.00103031	0.0993986		1/2
35764	A_55_P1985633	AK153375	Mus musculus bone marrow macrophage cDNA, RIKEN full-length enriched library, clone:I830150I18 product:low density lipoprotein receptor-related protein 1, full insert sequence. [AK153375]	1) gene symbol	3	Lrp1	10.7403	14.968	17.4847		13.2274	0.00145702	0.107672		1/3
40982	A_52_P134228	NM_028185	Mus musculus U7 snRNP-specific Sm-like protein LSM11 (Lsm11), mRNA [NM_028185]	1) gene symbol	1	Lsm11	2.32783	1.83328	2.00916		2.06049	0.00156288	0.108914		1/1
3843	A_51_P150876	NM_133743	Mus musculus Ly6/Plaur domain containing 3 (Lypd3), mRNA [NM_133743]	1) gene symbol	1	Lypd3	39.9706	6.72847	12.5692		14.7315	0.00449341	0.144704		1/1
9101	A_55_P2124341	NM_153121	Mus musculus LysM, putative peptidoglycan-binding, domain containing 1 (Lysmd1), mRNA [NM_153121]	1) gene symbol	2	Lysmd1	2.62839	1.76806	1.95282		2.06318	0.00276567	0.126537		2/2
35247	A_51_P282616	NM_001081025	Mus musculus MYCBP-associated, testis expressed 1 (Maats1), mRNA [NM_001081025]	1) gene symbol	2	Maats1	4.66177	3.17945	7.89796		5.32012	0.00762375	0.170087		1/2
16631	A_66_P123186	NM_178684	Mus musculus mitogen-activated protein kinase 1 interacting protein 1-like (Mapk1ip1l), mRNA [NM_178684]	1) gene symbol	3	Mapk1ip1l	4.95699	2.56346	4.61717		4.05739	0.00334699	0.1346		2/3
35491	A_51_P373369	NM_026119	Mus musculus mediator complex subunit 4 (Med4), mRNA [NM_026119]	1) gene symbol	2	Med4	2.42927	2.08763	2.15267		2.22827	0.000545347	0.087007		1/2
55185	A_51_P406835	NM_028897	Mus musculus meiosis defective 1 (Mei1), mRNA [NM_028897]	1) gene symbol	1	Mei1	2.21084	2.42369	1.78802		2.12491	0.000705012	0.0900362		1/1
7096	A_55_P2058737	NM_198615	Mus musculus mex3 homolog D (C. elegans) (Mex3d), mRNA [NM_198615]	1) gene symbol	2	Mex3d	2.03353	2.0169	2.15982		2.0726	0.000362834	0.0811364		1/2
51689	A_55_P2048759	NM_026358	Mus musculus mitochondria localized glutamic acid rich protein (Mgarp), transcript variant 1, mRNA [NM_026358]	1) gene symbol	1	Mgarp	4.58837	2.2865	3.67532		3.49719	0.00813641	0.17553		1/1
41189	A_51_P120830	NM_019471	Mus musculus matrix metallopeptidase 10 (Mmp10), mRNA [NM_019471]	1) gene symbol	1	Mmp10	117.162	36.5565	18.9498		56.7083	0.00196815	0.116347		1/1
36027	A_51_P486001	NM_172457	Mus musculus MOB kinase activator 3A (Mob3a), mRNA [NM_172457]	1) gene symbol	2	Mob3a	2.3	1.84705	2.16377		2.10176	0.000416946	0.082892		1/2
60264	A_55_P2352896	NM_153395	Mus musculus MON2 homolog (yeast) (Mon2), transcript variant 3, mRNA [NM_153395]	1) gene symbol	1	Mon2	1.79504	2.86548	2.77154		2.37423	0.00498559	0.148535		1/1
33430	A_55_P2124891	NM_001093749	Mus musculus myelin protein zero-like 3 (Mpzl3), mRNA [NM_001093749]	1) gene symbol	3	Mpzl3	4.86714	3.93013	3.6198		4.23479	0.00931687	0.184881		2/3
38519	A_55_P2096917	NM_001005423	Mus musculus melanoregulin (Mreg), mRNA [NM_001005423]	1) gene symbol	1	Mreg	3.35275	2.39	1.91913		2.46799	0.00229472	0.122203		1/1
32400	A_52_P350616	NM_145433	Mus musculus mitochondrial rRNA methyltransferase 1 homolog (S. cerevisiae) (Mrm1), mRNA [NM_145433]	1) gene symbol	1	Mrm1	2.43088	2.05416	2.19979		2.21943	0.000336207	0.0804394		1/1
24321	A_55_P1969221	NM_001031808	Mus musculus mitochondrial ribosomal protein L41 (Mrpl41), mRNA [NM_001031808]	1) gene symbol	2	Mrpl41	2.13647	1.96373	2.50843		2.18552	0.000196084	0.0744803		1/2
59190	A_51_P261351	NM_026246	Mus musculus mitochondrial ribosomal protein L49 (Mrpl49), mRNA [NM_026246]	1) gene symbol	2	Mrpl49	2.448	1.8887	2.36818		2.24128	0.00530005	0.151855		1/2
53820	A_66_P136372	NM_030116	Mus musculus mitochondrial ribosomal protein L9 (Mrpl9), mRNA [NM_030116]	1) gene symbol	2	Mrpl9	2.16068	2.03014	2.20444		2.13636	0.0023078	0.122203		1/2
54569	A_51_P148744	NM_207277	Mus musculus Myb/SANT-like DNA-binding domain containing 1 (Msantd1), mRNA [NM_207277]	1) gene symbol	1	Msantd1	3.94271	3.27994	4.55734		3.87228	0.00154511	0.108804		1/1
14035	A_52_P561671	NM_010835	Mus musculus msh homeobox 1 (Msx1), mRNA [NM_010835]	1) gene symbol	1	Msx1	2.03411	2.20758	2.66626		2.31222	0.00157366	0.109014		1/1
21320	A_55_P2088741	NM_001256100	Mus musculus mitochondrial translational initiation factor 3 (Mtif3), transcript variant 1, mRNA [NM_001256100]	1) gene symbol	2	Mtif3	2.99376	1.70196	2.06663		2.14737	0.00620241	0.160445		1/2
21622	A_55_P1971840	NM_010739	Mus musculus mucin 13, epithelial transmembrane (Muc13), mRNA [NM_010739]	1) gene symbol	1	Muc13	3.04524	1.74276	2.5849		2.35368	0.0033414	0.1346		1/1
10542	A_51_P208931	NM_145974	Mus musculus NEDD4 binding protein 3 (N4bp3), mRNA [NM_145974]	1) gene symbol	1	N4bp3	2.06775	1.91627	2.45436		2.14204	0.00303073	0.130386		1/1
11580.1	A_51_P119429#	NM_153505	Mus musculus NCK associated protein 1 like (Nckap1l), mRNA [NM_153505]	1) gene symbol	1#	Nckap1l	5.23002	6.04099	11.5148		6.45479	0.00681713	0.165137		1/1#
59578	A_55_P2071868	NM_008679	Mus musculus nuclear receptor coactivator 3 (Ncoa3), mRNA [NM_008679]	1) gene symbol	2	Ncoa3	2.33692	2.13142	2.29184		2.24163	0.00267068	0.125918		1/2
17060	A_51_P405606	NM_008681	Mus musculus N-myc downstream regulated gene 1 (Ndrg1), mRNA [NM_008681]	1) gene symbol	1	Ndrg1	4.75862	2.49873	2.83613		3.12744	0.00327287	0.133507		1/1
18554	A_55_P2019483	NM_001195006	Mus musculus N-myc downstream regulated gene 4 (Ndrg4), transcript variant A, mRNA [NM_001195006]	1) gene symbol	1	Ndrg4	2.78574	2.63119	1.81751		2.41316	0.00321523	0.133131		1/1
34988	A_51_P431772	ENSMUST00000150497	NADH dehydrogenase (ubiquinone) 1 alpha subcomplex, 3 [Source:MGI Symbol;Acc:MGI:1913341] [ENSMUST00000150497]	1) gene symbol	2	Ndufa3	2.70518	2.62329	3.1073		2.80836	0.0077131	0.171423		1/2
24600	A_66_P120882	NM_010908	Mus musculus nuclear factor of kappa light polypeptide gene enhancer in B cells inhibitor, beta (Nfkbib), mRNA [NM_010908]	1) gene symbol	3	Nfkbib	2.14755	2.48095	2.39362		2.32244	0.00106068	0.0997326		1/3
30242	A_52_P128964	NM_029342	Mus musculus nonhomologous end-joining factor 1 (Nhej1), mRNA [NM_029342]	1) gene symbol	1	Nhej1	2.77331	2.47188	2.02702		2.4071	0.00121402	0.103266		1/1
35264	A_52_P641922	NM_172501	Mus musculus NHL repeat containing 3 (Nhlrc3), mRNA [NM_172501]	1) gene symbol	1	Nhlrc3	2.3294	2.58088	2.39664		2.42523	0.000930907	0.0962387		1/1
62271	A_66_P119771	NM_181591	Mus musculus NME/NM23 family member 8 (Nme8), transcript variant 1, mRNA [NM_181591]	1) gene symbol	2	Nme8	6.35547	5.27183	3.45653		5.07828	0.00170498	0.112216		1/2
28564	A_55_P2099571	NM_028727	Mus musculus nucleolar protein 9 (Nol9), transcript variant 2, mRNA [NM_028727]	1) gene symbol	2	Nol9	1.83855	1.98089	2.41662		2.0544	0.00120078	0.103266		1/2
32480	A_51_P223776	NM_145434	Mus musculus nuclear receptor subfamily 1, group D, member 1 (Nr1d1), mRNA [NM_145434]	1) gene symbol	1	Nr1d1	4.52206	3.10801	4.65141		4.13132	0.00138349	0.107074		1/1
26673	A_52_P649296	NM_010937	Mus musculus neuroblastoma ras oncogene (Nras), mRNA [NM_010937]	1) gene symbol	3	Nras	1.80638	1.92064	2.44378		2.02846	0.00222476	0.12206		1/3
40623	A_51_P152747	NM_173440	Mus musculus nuclear receptor interacting protein 1 (Nrip1), mRNA [NM_173440]	1) gene symbol	2	Nrip1	2.4014	1.61944	2.12686		2.0274	0.00724933	0.167299		1/2
14111	A_52_P529570	NM_198654	Mus musculus NSL1, MIND kinetochore complex component, homolog (S. cerevisiae) (Nsl1), mRNA [NM_198654]	1) gene symbol	2	Nsl1	2.9842	1.8221	2.82512		2.5149	0.0028016	0.126891		2/2
31193	A_55_P2076048	NM_023284	Mus musculus NUF2, NDC80 kinetochore complex component, homolog (S. cerevisiae) (Nuf2), mRNA [NM_023284]	1) gene symbol	3	Nuf2	2.50123	1.67395	2.21531		2.14543	0.00929437	0.184751		1/3
21999	A_52_P243054	NM_001024205	Mus musculus nuclear fragile X mental retardation protein interacting protein 2 (Nufip2), mRNA [NM_001024205]	1) gene symbol	3	Nufip2	2.54218	2.2023	2.37023		2.39008	0.00995207	0.1901		1/3
1105.1	A_51_P411297#	NM_016714	Mus musculus nucleoporin 50 (Nup50), mRNA [NM_016714]	1) gene symbol	1#	Nup50	3.12957	2.37456	2.91517		2.82392	0.0013332	0.104999		1/1#
39662	A_51_P486155	NM_008756	Mus musculus occludin (Ocln), mRNA [NM_008756]	1) gene symbol	2	Ocln	4.77064	2.84163	3.58031		3.68852	0.000422789	0.082892		1/2
3706	A_55_P2002998	NM_145921	Mus musculus oleoyl-ACP hydrolase (Olah), mRNA [NM_145921]	1) gene symbol	1	Olah	19.7969	10.7953	11.9067		13.9686	0.00134528	0.105394		1/1
17189	A_51_P356931	NM_011015	Mus musculus origin recognition complex, subunit 1 (Orc1), mRNA [NM_011015]	1) gene symbol	1	Orc1	2.06377	1.97771	2.54021		2.16411	0.00682381	0.165137		1/1
27483	A_55_P2059347	NM_025661	Mus musculus ORM1-like 3 (S. cerevisiae) (Ormdl3), mRNA [NM_025661]	1) gene symbol	1	Ormdl3	2.58353	1.87023	2.16285		2.2062	0.00128746	0.104385		1/1
29243	A_51_P337708	NM_007696	Mus musculus oviductal glycoprotein 1 (Ovgp1), mRNA [NM_007696]	1) gene symbol	1	Ovgp1	1.96912	2.08786	2.40336		2.12545	0.00612397	0.160314		1/1
52730	A_55_P2161903	NM_011025	Mus musculus oxytocin (Oxt), mRNA [NM_011025]	1) gene symbol	1	Oxt	16.916	18.0945	17.1556		17.1905	0.00675138	0.164734		1/1
23376	A_55_P2091359	NM_008812	Mus musculus peptidyl arginine deiminase, type II (Padi2), mRNA [NM_008812]	1) gene symbol	2	Padi2	2.66237	2.5507	2.1926		2.47128	0.00228551	0.122203		2/2
35206	A_51_P331385	NM_146169	Mus musculus poly(A) binding protein interacting protein 2B (Paip2b), mRNA [NM_146169]	1) gene symbol	1	Paip2b	2.65446	1.94605	2.24013		2.2434	0.00211048	0.120034		1/1
56855	A_66_P114722	NM_001024606	Mus musculus pyruvate dehyrogenase phosphatase catalytic subunit 2 (Pdp2), mRNA [NM_001024606]	1) gene symbol	2	Pdp2	4.61576	4.31353	7.68714		5.51023	0.00183544	0.11496		1/2
36606	A_52_P356780	NM_001033222	Mus musculus PDZ domain containing 8 (Pdzd8), mRNA [NM_001033222]	1) gene symbol	2	Pdzd8	2.67236	2.21378	2.62442		2.5186	0.00341829	0.135885		1/2
54707	A_55_P1970033	NM_011065	Mus musculus period circadian clock 1 (Per1), transcript variant 1, mRNA [NM_011065]	1) gene symbol	2	Per1	2.31546	2.13926	2.09832		2.19085	0.00114164	0.10286		1/2
4579.1	A_51_P456957#	NM_011068	Mus musculus peroxisomal biogenesis factor 11 alpha (Pex11a), mRNA [NM_011068]	1) gene symbol	1#	Pex11a	2.24599	1.75609	2.11838		2.02586	0.00218754	0.12206		1/1#
7968	A_51_P432659	NM_008822	Mus musculus peroxisomal biogenesis factor 7 (Pex7), transcript variant 1, mRNA [NM_008822]	1) gene symbol	1	Pex7	2.25187	2.61228	2.60091		2.48799	4.31165e-05	0.0545629		1/1
26458	A_51_P468249	NM_011077	Mus musculus phosphate regulating gene with homologies to endopeptidases on the X chromosome (hypophosphatemia, vitamin D resistant rickets) (Phex), mRNA [NM_011077]	1) gene symbol	1	Phex	2.32426	3.08183	3.85659		2.92962	0.00373087	0.138133		1/1
56392	A_52_P594917	NM_054097	Mus musculus phosphatidylinositol-5-phosphate 4-kinase, type II, gamma (Pip4k2c), mRNA [NM_054097]	1) gene symbol	1	Pip4k2c	2.95971	2.12494	2.09953		2.39723	0.00197042	0.116347		1/1
17876	A_55_P2031442	NM_025411	Mus musculus PITH (C-terminal proteasome-interacting domain of thioredoxin-like) domain containing 1 (Pithd1), mRNA [NM_025411]	1) gene symbol	2	Pithd1	2.1601	2.1151	2.84666		2.33489	0.00470545	0.146757		2/2
4857	A_55_P2047047	AK019009	Mus musculus 10 day old male pancreas cDNA, RIKEN full-length enriched library, clone:1810011P03 product:phospholipase A2, group IB, pancreas, full insert sequence. [AK019009]	1) gene symbol	2	Pla2g1b	4.16905	5.17904	6.31601		5.25552	0.000401328	0.082892		1/2
44309	A_52_P302433	NM_008873	Mus musculus plasminogen activator, urokinase (Plau), mRNA [NM_008873]	1) gene symbol	1	Plau	7.39929	3.16326	5.51376		5.49815	0.00743079	0.168828		1/1
10935	A_52_P506995	NM_029639	Mus musculus placenta expressed transcript 1 (Plet1), mRNA [NM_029639]	1) gene symbol	2	Plet1	4.382	4.37777	4.18735		4.32802	0.00436483	0.143724		1/2
17026	A_55_P2212908	AK037585	Mus musculus 16 days neonate thymus cDNA, RIKEN full-length enriched library, clone:A130027P21 product:unclassifiable, full insert sequence. [AK037585]	1) gene symbol	3	Pon2	2.27658	1.77825	3.15935		2.33778	0.00482487	0.147522		1/3
50540	A_55_P2288117	ENSMUST00000020608	protein phosphatase 2 (formerly 2A), catalytic subunit, alpha isoform [Source:MGI Symbol;Acc:MGI:1321159] [ENSMUST00000020608]	1) gene symbol	2	Ppp2ca	3.0894	2.85445	4.04501		3.37335	0.00240319	0.122203		1/2
4562	A_55_P2072661	NM_177782	Mus musculus phosphatidylinositol-3,4,5-trisphosphate-dependent Rac exchange factor 1 (Prex1), mRNA [NM_177782]	1) gene symbol	2	Prex1	2.52458	2.16514	2.3085		2.34712	0.00356419	0.136848		1/2
14699	A_55_P2182700	NM_031869	Mus musculus protein kinase, AMP-activated, beta 1 non-catalytic subunit (Prkab1), mRNA [NM_031869]	1) gene symbol	1	Prkab1	2.46308	2.56459	2.1783		2.40393	0.00928418	0.184707		1/1
3426.1	A_51_P106397#	NM_029239	Mus musculus protein kinase D3 (Prkd3), transcript variant 2, mRNA [NM_029239]	1) gene symbol	3#	Prkd3	1.94916	1.90569	2.43456		2.06894	0.00116811	0.103266		1/3#
62821	A_55_P2004752	NM_181852	Mus musculus prolactin family 2, subfamily c, member 5 (Prl2c5), mRNA [NM_181852]	1) gene symbol	2	Prl2c5	3.62292	7.14223	8.74125		5.77307	0.00173146	0.11278		1/2
22349	A_55_P2066076	NR_024139	Mus musculus protein arginine N-methyltransferase 6 (Prmt6), transcript variant 2, long non-coding RNA [NR_024139]	1) gene symbol	3	Prmt6	3.7516	2.83419	4.16052		3.59182	0.000591127	0.08848		1/3
15756	A_52_P188425	NM_001039077	Mus musculus proline synthetase co-transcribed (Prosc), transcript variant 2, mRNA [NM_001039077]	1) gene symbol	2	Prosc	3.42129	1.89542	2.74291		2.66207	0.00361179	0.137557		1/2
61196	A_52_P66313	NM_212446	Mus musculus proteasome (prosome, macropain) inhibitor subunit 1 (Psmf1), mRNA [NM_212446]	1) gene symbol	1	Psmf1	2.73454	3.01683	3.28346		3.03362	0.00239902	0.122203		1/1
7279	A_55_P1988714	NM_020576	Mus musculus psoriasis susceptibility 1 candidate 2 (human) (Psors1c2), mRNA [NM_020576]	1) gene symbol	1	Psors1c2	5.20186	3.33729	4.04709		4.25651	0.00280301	0.126891		1/1
33788	A_55_P2107292	NM_008957	Mus musculus patched homolog 1 (Ptch1), mRNA [NM_008957]	1) gene symbol	2	Ptch1	2.04397	1.86269	2.74229		2.22512	0.00466046	0.146291		1/2
30910	A_55_P2042462	AK132137	Mus musculus 13 days embryo head cDNA, RIKEN full-length enriched library, clone:3110097M02 product:Hypothetical peptidyl-tRNA hydrolase containing protein homolog [Mus musculus], full insert sequence. [AK132137]	1) gene symbol	2	Ptrh1	8.21999	8.45298	9.55121		8.62502	0.00252237	0.123308		1/2
4625	A_55_P1961913	NM_011224	Mus musculus muscle glycogen phosphorylase (Pygm), mRNA [NM_011224]	1) gene symbol	1	Pygm	12.3073	11.159	11.3402		11.7846	0.00259931	0.124752		1/1
36012	A_51_P243930	NM_001081054	Mus musculus glutaminyl-tRNA synthase (glutamine-hydrolyzing)-like 1 (Qrsl1), mRNA [NM_001081054]	1) gene symbol	1	Qrsl1	1.95319	2.20917	2.67318		2.24079	0.00172618	0.11278		1/1
47959	A_51_P244558	NM_001163754	Mus musculus RAB3 GTPase activating protein subunit 2 (Rab3gap2), mRNA [NM_001163754]	1) gene symbol	1	Rab3gap2	1.80559	2.31133	2.36557		2.1037	0.00974921	0.188466		1/1
49123	A_51_P281024	NM_011237	Mus musculus RAD9 homolog A (Rad9a), mRNA [NM_011237]	1) gene symbol	1	Rad9a	2.44821	1.93865	2.60731		2.34143	0.00390758	0.139643		1/1
36451	A_51_P516850	NM_172517	Mus musculus retinoblastoma binding protein 5 (Rbbp5), mRNA [NM_172517]	1) gene symbol	1	Rbbp5	2.12772	1.56433	2.41272		2.0046	0.00722548	0.167116		1/1
3894	A_51_P265576	NM_026434	Mus musculus RNA binding motif protein 18 (Rbm18), transcript variant 1, mRNA [NM_026434]	1) gene symbol	3	Rbm18	2.45905	2.27074	2.89827		2.52728	0.00801574	0.174355		1/3
34006	A_55_P2184931	NM_028762	Mus musculus RNA binding motif protein 19 (Rbm19), mRNA [NM_028762]	1) gene symbol	2	Rbm19	1.93831	2.54537	3.13282		2.4259	0.00826677	0.176263		1/2
54551	A_55_P2093168	BC038500	Mus musculus RELT-like 2, mRNA (cDNA clone MGC:47374 IMAGE:4481989), complete cds. [BC038500]	1) gene symbol	2	Rell2	2.36253	2.93885	2.73873		2.64886	0.000477099	0.0856972		1/2
2970	A_51_P253527	NM_026097	Mus musculus ring finger and FYVE like domain containing protein (Rffl), transcript variant 2, mRNA [NM_026097]	1) gene symbol	2	Rffl	1.67081	2.23866	2.43537		2.08476	0.00190822	0.116075		1/2
10319	A_52_P125550	NM_007485	Mus musculus ras homolog gene family, member D (Rhod), mRNA [NM_007485]	1) gene symbol	1	Rhod	2.05173	2.31898	2.43413		2.2432	0.00293499	0.128708		1/1
24810	A_55_P2117664	NM_001164504	Mus musculus ring finger protein 165 (Rnf165), mRNA [NM_001164504]	1) gene symbol	2	Rnf165	2.16092	2.00451	2.00416		2.06514	0.00562801	0.155212		2/2
23895	A_51_P401527	NM_183263	Mus musculus RNA methyltransferase like 1 (Rnmtl1), mRNA [NM_183263]	1) gene symbol	1	Rnmtl1	1.89401	1.88999	2.35733		2.03777	0.000243018	0.0793771		1/1
61780	A_52_P491433	NM_170669	Mus musculus ribosomal protein S15A (Rps15a), mRNA [NM_170669]	1) gene symbol	3	Rps15a	3.77234	2.56561	2.40609		2.89865	0.00270802	0.126216		1/3
22558	A_51_P365409	NM_028040	Mus musculus RNA pseudouridylate synthase domain containing 4 (Rpusd4), mRNA [NM_028040]	1) gene symbol	1	Rpusd4	2.39264	1.7569	2.39458		2.17905	0.00149743	0.108139		1/1
6376	A_52_P674165	NM_001080977	Mus musculus round spermatid basic protein 1-like (Rsbn1l), mRNA [NM_001080977]	1) gene symbol	1	Rsbn1l	3.3676	3.13062	3.27672		3.2514	0.0029446	0.128999		1/1
52145	A_55_P1953169	NM_011315	Mus musculus serum amyloid A 3 (Saa3), mRNA [NM_011315]	1) gene symbol	1	Saa3	1.60449	1.94287	2.59998		2.03619	0.00503843	0.149533		1/1
57356	A_55_P2011872	NM_183216	Mus musculus stearoyl-coenzyme A desaturase 4 (Scd4), mRNA [NM_183216]	1) gene symbol	1	Scd4	4.07235	3.05233	2.53798		3.25196	0.00439663	0.144383		1/1
53373	A_51_P367298	XM_006532633	PREDICTED: Mus musculus septin 8 (Sept8), transcript variant X1, mRNA [XM_006532633]	1) gene symbol	3	Sept8	7.49221	3.03838	3.04048		4.03044	0.00303213	0.130386		1/3
35646	A_55_P1971419	NM_011455	Mus musculus serine (or cysteine) peptidase inhibitor, clade B, member 9g (Serpinb9g), mRNA [NM_011455]	1) gene symbol	1	Serpinb9g	18.1908	5.23593	5.27093		9.56589	0.00745471	0.168927		1/1
497	A_55_P1952915	NM_015825	Mus musculus SH3-binding domain glutamic acid-rich protein (Sh3bgr), mRNA [NM_015825]	1) gene symbol	2	Sh3bgr	4.99932	3.16953	3.44554		3.77819	0.000349632	0.0804394		2/2
13773	A_55_P2042823	NM_001145859	Mus musculus SH3-domain binding protein 2 (Sh3bp2), transcript variant 2, mRNA [NM_001145859]	1) gene symbol	1	Sh3bp2	4.27087	2.53695	3.16793		3.36419	0.00390262	0.139643		1/1
32590	A_52_P543869	NM_029031	Mus musculus sedoheptulokinase (Shpk), mRNA [NM_029031]	1) gene symbol	1	Shpk	4.02587	2.7134	2.64301		3.02018	0.00111579	0.102017		1/1
18388	A_55_P1972182	NM_009173	Mus musculus seven in absentia 1B (Siah1b), mRNA [NM_009173]	1) gene symbol	1	Siah1b	2.08198	2.28092	2.60254		2.29845	0.004971	0.148535		1/1
34353	A_51_P519791	NM_198605	Mus musculus spindle and kinetochore associated complex subunit 3 (Ska3), mRNA [NM_198605]	1) gene symbol	1	Ska3	1.93377	2.56063	2.74623		2.37145	0.000622561	0.088865		1/1
33922	A_52_P366572	NM_153567	Mus musculus SLAIN motif family, member 2 (Slain2), transcript variant 1, mRNA [NM_153567]	1) gene symbol	1	Slain2	2.15648	2.63518	3.25091		2.60657	0.00434555	0.143413		1/1
7171	A_55_P2016149	NM_146255	Mus musculus solute carrier family 1 (glutamate transporter), member 7 (Slc1a7), mRNA [NM_146255]	1) gene symbol	1	Slc1a7	5.07033	3.82273	2.82749		3.95527	0.00319361	0.133131		1/1
12102	A_55_P2032445	NM_026331	Mus musculus solute carrier family 25, member 37 (Slc25a37), mRNA [NM_026331]	1) gene symbol	2	Slc25a37	1.56968	2.37674	2.54365		2.06882	0.00852432	0.178084		1/2
33064	A_66_P121976	NM_001081162	Mus musculus solute carrier family 4, sodium bicarbonate transporter-like, member 11 (Slc4a11), mRNA [NM_001081162]	1) gene symbol	1	Slc4a11	2.51394	1.95802	2.66938		2.38538	0.00687177	0.165137		1/1
17393	A_55_P2035838	ENSMUST00000106841	SWI/SNF related, matrix associated, actin dependent regulator of chromatin, subfamily d, member 2 [Source:MGI Symbol;Acc:MGI:1933621] [ENSMUST00000106841]	1) gene symbol	2	Smarcd2	2.70369	2.06728	1.78935		2.12973	0.00396594	0.139667		1/2
38089	A_52_P487024	NM_001005507	Mus musculus Smg-7 homolog, nonsense mediated mRNA decay factor (C. elegans) (Smg7), transcript variant 3, mRNA [NM_001005507]	1) gene symbol	1	Smg7	1.77405	2.32774	2.34782		2.09231	0.00806749	0.174647		1/1
9143	A_51_P479786	NM_013870	Mus musculus smoothelin (Smtn), transcript variant 2, mRNA [NM_013870]	1) gene symbol	2	Smtn	1.89475	2.38704	2.49522		2.20492	0.00751463	0.16947		1/2
34987	A_55_P2174288	NM_023348	Mus musculus synaptosomal-associated protein 29 (Snap29), mRNA [NM_023348]	1) gene symbol	2	Snap29	2.29402	1.9683	1.92272		2.07143	0.00248526	0.12285		1/2
51216	A_51_P511734	NM_175246	Mus musculus Smad nuclear interacting protein 1 (Snip1), mRNA [NM_175246]	1) gene symbol	1	Snip1	2.38915	1.89998	2.59074		2.28785	0.00322408	0.133131		1/1
20917	A_52_P98625	NM_172939	Mus musculus sosondowah ankyrin repeat domain family member C (Sowahc), mRNA [NM_172939]	1) gene symbol	1	Sowahc	3.04656	1.99046	3.09509		2.72819	0.00944655	0.185454		1/1
16038	A_55_P2047827	NM_029661	Mus musculus spermatogenesis and centriole associated 1 like (Spatc1l), mRNA [NM_029661]	1) gene symbol	2	Spatc1l	7.30604	4.24401	3.30087		4.74374	0.00086483	0.0933229		2/2
18873	A_51_P299632	NM_027641	Mus musculus sperm flagellar 1 (Spef1), mRNA [NM_027641]	1) gene symbol	2	Spef1	2.69792	1.56872	1.87916		2.02976	0.00736058	0.168576		1/2
55591	A_52_P168271	NM_144895	Mus musculus spastic paraplegia 20, spartin (Troyer syndrome) homolog (human) (Spg20), transcript variant 1, mRNA [NM_144895]	1) gene symbol	1	Spg20	2.23713	2.3686	2.38032		2.33074	0.00014163	0.0707052		1/1
10707	A_55_P2024302	NM_001283028	Mus musculus spindlin 1 (Spin1), transcript variant 3, mRNA [NM_001283028]	1) gene symbol	6	Spin1	3.47569	4.25747	4.13747		3.83779	0.00840872	0.177217		3/6
14903	A_55_P2085142	NM_001204233	Mus musculus secreted phosphoprotein 1 (Spp1), transcript variant 5, mRNA [NM_001204233]	1) gene symbol	1	Spp1	4.05095	4.16634	5.14435		4.41379	9.16416e-05	0.0699		1/1
52397	A_55_P1988043	ENSMUST00000112298	slingshot homolog 1 (Drosophila) [Source:MGI Symbol;Acc:MGI:2686240] [ENSMUST00000112298]	1) gene symbol	2	Ssh1	3.84225	3.82994	4.08945		3.91614	1.06368e-06	0.0118454		2/2
56448	A_51_P305537	NM_009179	Mus musculus ST3 beta-galactoside alpha-2,3-sialyltransferase 2 (St3gal2), mRNA [NM_009179]	1) gene symbol	2	St3gal2	3.9464	2.99939	3.85054		3.61672	0.000504833	0.0856972		1/2
6321	A_52_P561205	NM_133774	Mus musculus StAR-related lipid transfer (START) domain containing 4 (Stard4), mRNA [NM_133774]	1) gene symbol	2	Stard4	4.25214	2.23381	3.77016		3.40683	0.0032862	0.133785		1/2
37836	A_51_P214197	NM_133810	Mus musculus serine/threonine kinase 17b (apoptosis-inducing) (Stk17b), mRNA [NM_133810]	1) gene symbol	1	Stk17b	2.25091	1.91981	2.61176		2.25964	0.00917936	0.183697		1/1
61356	A_55_P2157751	NM_183262	Mus musculus serine/threonine kinase 35 (Stk35), transcript variant 1, mRNA [NM_183262]	1) gene symbol	2	Stk35	5.38061	4.67759	10.2201		6.44839	0.0044776	0.144704		1/2
10682	A_52_P202142	NM_022030	Mus musculus synaptic vesicle glycoprotein 2 a (Sv2a), mRNA [NM_022030]	1) gene symbol	1	Sv2a	3.24028	2.008	5.47412		3.24316	0.00873982	0.179773		1/1
17807	A_51_P386911	NM_027346	Mus musculus translational activator of mitochondrially encoded cytochrome c oxidase I (Taco1), mRNA [NM_027346]	1) gene symbol	1	Taco1	1.92691	1.85482	2.46184		2.08672	0.00235934	0.122203		1/1
5769	A_55_P2027594	NM_027748	Mus musculus TAF3 RNA polymerase II, TATA box binding protein (TBP)-associated factor (Taf3), mRNA [NM_027748]	1) gene symbol	2	Taf3	2.25097	2.46492	2.72347		2.45097	0.00483826	0.147572		2/2
4643	A_51_P508919	NM_031867	Mus musculus taste receptor, type 1, member 1 (Tas1r1), mRNA [NM_031867]	1) gene symbol	1	Tas1r1	2.15965	2.41174	2.11326		2.22289	0.00604365	0.159335		1/1
34255	A_51_P422629	NM_011603	Mus musculus TATA box binding protein-like 1 (Tbpl1), mRNA [NM_011603]	1) gene symbol	2	Tbpl1	2.2352	2.59267	2.3339		2.36755	0.00364269	0.137978		2/2
14566	A_51_P345937	NM_134011	Mus musculus transforming growth factor beta regulated gene 4 (Tbrg4), transcript variant 1, mRNA [NM_134011]	1) gene symbol	1	Tbrg4	2.56853	2.998	2.7921		2.81742	0.00869941	0.179576		1/1
13513	A_55_P2107288	NM_009371	Mus musculus transforming growth factor, beta receptor II (Tgfbr2), transcript variant 1, mRNA [NM_009371]	1) gene symbol	2	Tgfbr2	2.66863	2.46309	3.45169		2.85751	0.000493403	0.0856972		1/2
24181	A_52_P143477	NM_009443	Mus musculus trans-golgi network protein (Tgoln1), mRNA [NM_009443]	1) gene symbol	1	Tgoln1	2.14761	1.85134	2.22788		2.06412	0.00139309	0.107266		1/1
16319	A_55_P1964302	NM_013898	Mus musculus translocase of inner mitochondrial membrane 8A1 (Timm8a1), mRNA [NM_013898]	1) gene symbol	2	Timm8a1	2.07391	2.11223	2.50785		2.25415	0.0082249	0.176131		1/2
3515	A_52_P335508	NM_145513	Mus musculus TIP41, TOR signalling pathway regulator-like (S. cerevisiae) (Tiprl), mRNA [NM_145513]	1) gene symbol	1	Tiprl	2.28449	1.84933	1.9425		2.03099	0.00129663	0.104385		1/1
3548	A_52_P676956	NM_054096	Mus musculus toll-interleukin 1 receptor (TIR) domain-containing adaptor protein (Tirap), transcript variant 2, mRNA [NM_054096]	1) gene symbol	1	Tirap	2.71744	1.92942	2.53461		2.38845	0.000976489	0.0981442		1/1
43143	A_51_P328622	NM_027249	Mus musculus TLC domain containing 2 (Tlcd2), transcript variant 1, mRNA [NM_027249]	1) gene symbol	2	Tlcd2	6.60684	4.63853	6.26976		5.8977	0.007754	0.171761		2/2
4353	A_55_P1998066	NM_153776	Mus musculus transmembrane protein 121 (Tmem121), mRNA [NM_153776]	1) gene symbol	2	Tmem121	2.14923	3.60372	3.19139		2.85967	0.00176835	0.113437		2/2
1305	A_52_P101982	NM_026698	Mus musculus transmembrane protein 129 (Tmem129), mRNA [NM_026698]	1) gene symbol	1	Tmem129	2.1866	2.06703	2.52938		2.2489	0.00480818	0.14742		1/1
41545	A_55_P2132711	NM_027854	Mus musculus transmembrane protein 248 (Tmem248), transcript variant 1, mRNA [NM_027854]	1) gene symbol	2	Tmem248	1.73286	2.07073	2.3778		2.03505	0.00194619	0.116075		1/2
11008	A_55_P1959818	NM_001168256	Mus musculus transmembrane protein 40 (Tmem40), transcript variant 1, mRNA [NM_001168256]	1) gene symbol	2	Tmem40	4.72777	6.83856	5.21541		5.31007	0.00744718	0.168927		2/2
1608	A_55_P1991054	NM_001081111	Mus musculus TATA element modulatory factor 1 (Tmf1), mRNA [NM_001081111]	1) gene symbol	2	Tmf1	2.24272	1.77722	2.10934		2.04195	0.00319525	0.133131		1/2
12689	A_55_P2118183	NM_001163635	Mus musculus tankyrase, TRF1-interacting ankyrin-related ADP-ribose polymerase 2 (Tnks2), mRNA [NM_001163635]	1) gene symbol	2	Tnks2	3.09109	2.68236	2.73824		2.85823	0.00214797	0.121299		1/2
48835	A_52_P346458	NM_023764	Mus musculus toll interacting protein (Tollip), mRNA [NM_023764]	1) gene symbol	3	Tollip	2.81669	2.10022	2.54214		2.49514	0.00117778	0.103266		1/3
18154	A_55_P2236343	NM_001136259	Mus musculus target of myb1 homolog (chicken) (Tom1), transcript variant 2, mRNA [NM_001136259]	1) gene symbol	4	Tom1	2.21634	2.09942	2.00673		2.11245	0.00370343	0.138133		1/4
2925	A_55_P2063583	ENSMUST00000143156	translocase of outer mitochondrial membrane 6 homolog (yeast) [Source:MGI Symbol;Acc:MGI:1913369] [ENSMUST00000143156]	1) gene symbol	2	Tomm6	3.16258	2.10306	2.49012		2.58091	0.00111227	0.101999		1/2
51709	A_55_P2071251	AK042816	Mus musculus 7 days neonate cerebellum cDNA, RIKEN full-length enriched library, clone:A730026P21 product:OVARC1001768 protein homolog, full insert sequence. [AK042816]	1) gene symbol	2	Trappc11	2.15359	2.05889	2.72787		2.31463	0.00154441	0.108804		1/2
9949	A_52_P137691	NM_025701	Mus musculus trafficking protein particle complex 5 (Trappc5), mRNA [NM_025701]	1) gene symbol	2	Trappc5	1.85619	2.40251	2.53869		2.22304	0.00145234	0.107672		1/2
45962	A_55_P1978596	NM_025873	Mus musculus tRNA isopentenyltransferase 1 (Trit1), mRNA [NM_025873]	1) gene symbol	2	Trit1	2.41447	2.52161	2.66108		2.53154	6.73129e-06	0.024987		1/2
51490	A_55_P2022793	NM_011643	Mus musculus transient receptor potential cation channel, subfamily C, member 1 (Trpc1), mRNA [NM_011643]	1) gene symbol	1	Trpc1	2.19249	3.01275	3.27523		2.72486	0.00835824	0.176755		1/1
9897	A_51_P215896	NM_029805	Mus musculus TSC22 domain family, member 4 (Tsc22d4), transcript variant 1, mRNA [NM_029805]	1) gene symbol	4	Tsc22d4	3.65088	3.70429	3.9242		3.73769	0.00234255	0.122203		1/4
34790	A_55_P2148833	XM_006524841	PREDICTED: Mus musculus TSR3 20S rRNA accumulation (Tsr3), transcript variant X2, mRNA [XM_006524841]	1) gene symbol	2	Tsr3	3.97801	4.0557	4.0495		4.02281	0.00125166	0.104176		1/2
61041	A_55_P2147200	NM_001081352	Mus musculus tetratricopeptide repeat domain 37 (Ttc37), mRNA [NM_001081352]	1) gene symbol	1	Ttc37	2.39365	1.74891	3.59628		2.50036	0.00757925	0.169995		1/1
35601	A_66_P119518	NM_017379	Mus musculus tubulin, alpha 8 (Tuba8), mRNA [NM_017379]	1) gene symbol	1	Tuba8	2.2488	1.85018	1.9921		2.04338	0.00521921	0.151427		1/1
9477	A_52_P244064	NM_019803	Mus musculus ubiquitin-conjugating enzyme E2G 2 (Ube2g2), mRNA [NM_019803]	1) gene symbol	2	Ube2g2	2.39392	2.69349	3.27939		2.72989	0.0048234	0.147522		1/2
6847	A_55_P1990608	NM_019586	Mus musculus ubiquitin-conjugating enzyme E2J 1 (Ube2j1), mRNA [NM_019586]	1) gene symbol	3	Ube2j1	2.49258	1.92335	2.20708		2.19788	0.000250932	0.0793771		1/3
51050	A_52_P182592	NM_025773	Mus musculus ubiquitin-conjugating enzyme E2W (putative) (Ube2w), transcript variant 1, mRNA [NM_025773]	1) gene symbol	3	Ube2w	1.82718	2.01206	2.17921		2.00101	0.000806333	0.0933229		1/3
32435	A_55_P2158627	ENSMUST00000145657	ubiquitination factor E4A, UFD2 homolog (S. cerevisiae) [Source:MGI Symbol;Acc:MGI:2154580] [ENSMUST00000145657]	1) gene symbol	2	Ube4a	2.15811	2.42364	2.30006		2.30465	0.00291779	0.128532		1/2
3805	A_55_P2156425	NM_026815	Mus musculus uroplakin 1A (Upk1a), mRNA [NM_026815]	1) gene symbol	1	Upk1a	3.9813	3.37234	3.79996		3.71536	1.228e-05	0.0310801		1/1
13985	A_51_P136845	NM_027804	Mus musculus ubiquitin specific peptidase 19 (Usp19), transcript variant 1, mRNA [NM_027804]	1) gene symbol	2	Usp19	2.01065	2.95719	2.95764		2.59245	0.000502516	0.0856972		1/2
47021	A_52_P150565	NM_138592	Mus musculus ubiquitin specific peptidase 39 (Usp39), mRNA [NM_138592]	1) gene symbol	1	Usp39	1.74772	1.95641	2.50128		2.03635	0.00645435	0.161956		1/1
38139	A_52_P483129	NM_030132	Mus musculus UTP23, small subunit (SSU) processome component, homolog (yeast) (Utp23), mRNA [NM_030132]	1) gene symbol	1	Utp23	2.38386	1.794	2.09468		2.10975	0.0081049	0.174986		1/1
53546	A_55_P1974587	NM_177545	Mus musculus vang-like 1 (van gogh, Drosophila) (Vangl1), transcript variant 1, mRNA [NM_177545]	1) gene symbol	2	Vangl1	2.73928	2.14879	2.98699		2.62732	0.00490856	0.148279		1/2
60536	A_52_P79639	NM_012037	Mus musculus vesicle amine transport protein 1 homolog (T californica) (Vat1), mRNA [NM_012037]	1) gene symbol	1	Vat1	2.15378	2.64129	3.0401		2.6202	0.00154963	0.108804		1/1
1192	A_52_P249424	NM_001025257	Mus musculus vascular endothelial growth factor A (Vegfa), transcript variant 3, mRNA [NM_001025257]	1) gene symbol	2	Vegfa	2.49929	4.36373	5.43979		3.61928	0.00996719	0.190126		1/2
51650	A_55_P2082902	NM_011710	Mus musculus tryptophanyl-tRNA synthetase (Wars), transcript variant 1, mRNA [NM_011710]	1) gene symbol	2	Wars	1.65598	2.76036	2.96495		2.39502	0.00271246	0.126216		1/2
1216	A_52_P122822	NM_175546	Mus musculus WD repeat and FYVE domain containing 2 (Wdfy2), mRNA [NM_175546]	1) gene symbol	1	Wdfy2	2.10066	2.93143	4.82362		3.24642	0.00685178	0.165137		1/1
14079	A_51_P324442	NM_172470	Mus musculus WD repeat domain 35 (Wdr35), transcript variant 1, mRNA [NM_172470]	1) gene symbol	1	Wdr35	3.7173	2.52276	2.56782		2.88048	0.000431758	0.0831858		1/1
6883	A_51_P316801	NM_146039	Mus musculus WD repeat domain 60 (Wdr60), mRNA [NM_146039]	1) gene symbol	1	Wdr60	4.07498	3.77989	3.65518		3.82906	3.52406e-05	0.0497349		1/1
29924	A_51_P271336	NM_197940	Mus musculus WAS/WASL interacting protein family, member 2 (Wipf2), mRNA [NM_197940]	1) gene symbol	1	Wipf2	1.68105	2.09054	2.39345		2.04944	0.00215034	0.12131		1/1
49338	A_55_P1984976	NM_001271757	Mus musculus wingless-related MMTV integration site 5B (Wnt5b), transcript variant 2, mRNA [NM_001271757]	1) gene symbol	1	Wnt5b	2.36491	1.83761	2.18143		2.1332	0.00127794	0.104385		1/1
54856	A_55_P2138366	NM_020506	Mus musculus exportin 4 (Xpo4), mRNA [NM_020506]	1) gene symbol	2	Xpo4	2.05027	1.96518	2.57673		2.18246	0.00132729	0.104979		1/2
39187	A_51_P427232	NM_183088	Mus musculus zinc finger, BED-type containing 5 (Zbed5), mRNA [NM_183088]	1) gene symbol	1	Zbed5	5.90038	3.89934	5.14064		5.06627	0.00184093	0.11502		1/1
16661	A_55_P1997509	NM_021397	Mus musculus zinc finger and BTB domain containing 32 (Zbtb32), mRNA [NM_021397]	1) gene symbol	1	Zbtb32	4.11612	4.311	8.40932		5.40463	0.00184589	0.115054		1/1
3961.1	A_51_P118168#	NM_027947	Mus musculus zinc finger and BTB domain containing 43 (Zbtb43), transcript variant 1, mRNA [NM_027947]	1) gene symbol	2#	Zbtb43	2.90049	1.73703	2.61185		2.42793	0.00942191	0.185444		2/2#
50369	A_51_P329158	NM_134003	Mus musculus zinc finger CCCH type containing 10 (Zc3h10), mRNA [NM_134003]	1) gene symbol	1	Zc3h10	1.88517	2.28481	2.58058		2.22347	0.000487051	0.0856972		1/1
30083	A_55_P2170414	NM_001289634	Mus musculus zinc finger protein 180 (Zfp180), transcript variant 2, mRNA [NM_001289634]	1) gene symbol	1	Zfp180	1.87603	1.9127	2.56709		2.0917	0.00531264	0.151855		1/1
38373	A_55_P2059936	NM_001243908	Mus musculus zinc finger protein 383 (Zfp383), mRNA [NM_001243908]	1) gene symbol	1	Zfp383	2.81124	1.73914	2.26253		2.25326	0.00266191	0.12591		1/1
28827	A_55_P2172345	NM_001252083	Mus musculus zinc finger protein 384 (Zfp384), transcript variant 2, mRNA [NM_001252083]	1) gene symbol	1	Zfp384	2.39665	2.34348	2.40047		2.38116	0.00129832	0.104385		1/1
40686	A_52_P500077	NM_001033820	Mus musculus zinc fingr protein 551 (Zfp551), mRNA [NM_001033820]	1) gene symbol	2	Zfp551	2.27059	1.64782	2.14435		2.00565	0.00323724	0.133131		1/2
28877	A_55_P2013793	XM_006522586	PREDICTED: Mus musculus zinc finger protein 654 (Zfp654), transcript variant X1, mRNA [XM_006522586]	1) gene symbol	2	Zfp654	2.02786	2.69312	2.79439		2.50429	0.000803873	0.0933229		1/2
36456	A_52_P256817	NM_009577	Mus musculus zinc finger protein interacting with K protein 1 (Zik1), mRNA [NM_009577]	1) gene symbol	1	Zik1	2.47337	1.5159	2.39947		2.12	0.00777057	0.1719		1/1
7153	A_51_P392967	NM_053253	Mus musculus zinc finger, MYND domain containing 10 (Zmynd10), mRNA [NM_053253]	1) gene symbol	1	Zmynd10	2.70262	2.40225	2.09172		2.39276	0.000219495	0.0785528		1/1
43191	A_55_P1964433	NM_001014900	Mus musculus zinc finger, MYND domain containing 12 (Zmynd12), mRNA [NM_001014900]	1) gene symbol	1	Zmynd12	13.7976	9.69007	9.36855		11.0477	0.00128857	0.104385		1/1
12798	A_51_P371876	NM_027230	Mus musculus zinc finger, MYND-type containing 8 (Zmynd8), transcript variant 1, mRNA [NM_027230]	1) gene symbol	3	Zmynd8	3.21503	2.05829	1.78256		2.28406	0.00642925	0.161956		1/3
20921	A_52_P1662	NM_009453	Mus musculus zinc finger (CCCH type), RNA binding motif and serine/arginine rich 2 (Zrsr2), transcript variant 1, mRNA [NM_009453]	1) gene symbol	3	Zrsr2	2.4892	2.85018	2.75679		2.66458	0.0064276	0.161956		1/3
22401	A_52_P494372	NM_173002	Mus musculus ZXD family zinc finger C (Zxdc), transcript variant 2, mRNA [NM_173002]	1) gene symbol	3	Zxdc	4.10886	2.50839	2.52113		2.97554	0.000814372	0.0933229		1/3
20559	A_55_P2028029	NM_021022	Mus musculus ATP-binding cassette, sub-family B (MDR/TAP), member 11 (Abcb11), mRNA [NM_021022]	1) gene symbol	1	Abcb11	-13.6035	-8.61859	-4.88223		-8.88167	0.0013858	0.107074		1/1		519 downregulated genes
10361	A_52_P601688	NM_008576	Mus musculus ATP-binding cassette, sub-family C (CFTR/MRP), member 1 (Abcc1), mRNA [NM_008576]	1) gene symbol	1	Abcc1	-3.73387	-1.88756	-2.19867		-2.45281	0.00457035	0.145391		1/1
53925	A_52_P628117	NM_176839	Mus musculus ATP-binding cassette, sub-family C (CFTR/MRP), member 5 (Abcc5), transcript variant 2, mRNA [NM_176839]	1) gene symbol	4	Abcc5	-5.6627	-3.10678	-4.02373		-4.37373	0.00657248	0.163129		1/4
1238	A_52_P157450	NM_021304	Mus musculus abhydrolase domain containing 1 (Abhd1), mRNA [NM_021304]	1) gene symbol	1	Abhd1	-4.16612	-1.93479	-2.62126		-2.6487	0.00852671	0.178084		1/1
52947	A_55_P1984675	NM_025341	Mus musculus abhydrolase domain containing 6 (Abhd6), mRNA [NM_025341]	1) gene symbol	2	Abhd6	-2.27194	-2.3339	-2.3781		-2.3271	6.39876e-06	0.024987		1/2
47859	A_55_P2076580	NM_130864	Mus musculus acetyl-Coenzyme A acyltransferase 1A (Acaa1a), mRNA [NM_130864]	1) gene symbol	1	Acaa1a	-7.02103	-3.84441	-5.35678		-4.91229	0.00663336	0.163576		1/1
33631	A_52_P423174	NM_146230	Mus musculus acetyl-Coenzyme A acyltransferase 1B (Acaa1b), mRNA [NM_146230]	1) gene symbol	1	Acaa1b	-8.40946	-3.52316	-4.34702		-4.62015	0.00764933	0.170505		1/1
3420	A_52_P675395	NM_007722	Mus musculus atypical chemokine receptor 3 (Ackr3), transcript variant 2, mRNA [NM_007722]	1) gene symbol	1	Ackr3	-2.56247	-2.33394	-2.14057		-2.34518	0.000806561	0.0933229		1/1
57836	A_55_P1955778	NM_172845	Mus musculus a disintegrin-like and metallopeptidase (reprolysin type) with thrombospondin type 1 motif, 4 (Adamts4), mRNA [NM_172845]	1) gene symbol	2	Adamts4	-6.13339	-2.40568	-3.43597		-3.70987	0.0047389	0.146757		1/2
23202	A_55_P2006525	NM_144899	Mus musculus ADAMTS-like 4 (Adamtsl4), mRNA [NM_144899]	1) gene symbol	1	Adamtsl4	-8.89447	-2.9007	-5.10846		-4.7309	0.00454804	0.145391		1/1
50798	A_52_P586141	NM_001037724	Mus musculus adenylate cyclase 7 (Adcy7), transcript variant 3, mRNA [NM_001037724]	1) gene symbol	1	Adcy7	-9.44367	-4.20504	-6.57576		-5.96937	0.00244578	0.122487		1/1
23845	A_55_P2035662	NM_001291857	Mus musculus AE binding protein 1 (Aebp1), transcript variant 1, mRNA [NM_001291857]	1) gene symbol	1	Aebp1	-3.56372	-2.20185	-2.7756		-2.83329	0.00123505	0.104035		1/1
16088	A_55_P2101357	NM_001290545	Mus musculus aftiphilin (Aftph), transcript variant 3, mRNA [NM_001290545]	1) gene symbol	1	Aftph	-19.2463	-4.67608	-4.76176		-7.14805	0.00450536	0.144704		1/1
3176	A_55_P2109613	NM_013464	Mus musculus aryl-hydrocarbon receptor (Ahr), mRNA [NM_013464]	1) gene symbol	2	Ahr	-5.5443	-3.69308	-3.00298		-3.93909	0.000586988	0.0883354		1/2
9248	A_51_P334942	NM_013467	Mus musculus aldehyde dehydrogenase family 1, subfamily A1 (Aldh1a1), mRNA [NM_013467]	1) gene symbol	1	Aldh1a1	-4.85812	-5.08569	-2.66449		-3.87747	0.00315129	0.132428		1/1
40881	A_55_P1955691	NM_001081264	Mus musculus asparagine-linked glycosylation 6 (alpha-1,3,-glucosyltransferase) (Alg6), mRNA [NM_001081264]	1) gene symbol	2	Alg6	-4.71207	-2.66161	-3.207		-3.27689	0.00624621	0.160837		1/2
42331	A_51_P471659	NM_145684	Mus musculus arachidonate lipoxygenase, epidermal (Alox12e), mRNA [NM_145684]	1) gene symbol	1	Alox12e	-15.4797	-7.92354	-25.0953		-13.3121	0.00620161	0.160445		1/1
55514	A_51_P260658	NM_172935	Mus musculus amidohydrolase domain containing 2 (Amdhd2), mRNA [NM_172935]	1) gene symbol	1	Amdhd2	-4.74301	-2.49574	-4.12352		-3.47962	0.00902419	0.18193		1/1
20450	A_55_P2075523	NM_019805	Mus musculus anaphase promoting complex subunit 7 (Anapc7), mRNA [NM_019805]	1) gene symbol	3	Anapc7	-3.42272	-2.02761	-1.79128		-2.29811	0.00514852	0.150723		1/3
22865	A_52_P504330	NM_001003909	Mus musculus ankyrin repeat and IBR domain containing 1 (Ankib1), transcript variant 2, mRNA [NM_001003909]	1) gene symbol	1	Ankib1	-3.20808	-2.12464	-1.91078		-2.33786	0.00239178	0.122203		1/1
56950	A_55_P2085412	NM_172756	Mus musculus ankyrin repeat and LEM domain containing 1 (Ankle1), mRNA [NM_172756]	1) gene symbol	2	Ankle1	-5.23312	-2.75688	-3.58517		-3.52024	0.00817639	0.17583		1/2
1338	A_55_P2082050	NM_001025572	Mus musculus ankyrin repeat domain 12 (Ankrd12), mRNA [NM_001025572]	1) gene symbol	2	Ankrd12	-3.46376	-2.82285	-2.49499		-2.92478	0.00190954	0.116075		1/2
40835	A_65_P18433	NM_001024604	Mus musculus ankyrin repeat domain 28 (Ankrd28), mRNA [NM_001024604]	1) gene symbol	1	Ankrd28	-20.4401	-9.62214	-7.38952		-11.3241	0.000421074	0.082892		1/1
10646	A_55_P2092869	NM_001085383	Mus musculus annexin A9 (Anxa9), transcript variant 1, mRNA [NM_001085383]	1) gene symbol	1	Anxa9	-5.03125	-3.56169	-4.84692		-4.36634	0.000409209	0.082892		1/1
17893	A_51_P212068	NM_029638	Mus musculus amine oxidase, copper-containing 1 (Aoc1), transcript variant 3, mRNA [NM_029638]	1) gene symbol	1	Aoc1	-24.1836	-4.61644	-18.4959		-11.8836	0.00435103	0.143413		1/1
35570	A_66_P105711	NM_021710	Mus musculus adaptor-related protein complex AP-4, sigma 1 (Ap4s1), mRNA [NM_021710]	1) gene symbol	1	Ap4s1	-3.80064	-2.51318	-3.11694		-3.15726	0.0014811	0.108118		1/1
18746	A_51_P149562	NM_009686	Mus musculus amyloid beta (A4) precursor protein-binding, family B, member 2 (Apbb2), transcript variant 1, mRNA [NM_009686]	1) gene symbol	2	Apbb2	-4.83911	-1.97097	-2.98524		-3.00476	0.00561905	0.155085		1/2
24549	A_55_P2099560	NM_031159	Mus musculus apolipoprotein B mRNA editing enzyme, catalytic polypeptide 1 (Apobec1), transcript variant 1, mRNA [NM_031159]	1) gene symbol	1	Apobec1	-5.9882	-3.89889	-2.57672		-3.74139	0.00448131	0.144704		1/1
25880	A_55_P2093286	NM_007470	Mus musculus apolipoprotein D (Apod), mRNA [NM_007470]	1) gene symbol	2	Apod	-28.841	-21.137	-24.6944		-23.4858	0.00498554	0.148535		1/2
51266	A_51_P301259	NM_009703	Mus musculus v-raf murine sarcoma 3611 viral oncogene homolog (Araf), transcript variant 1, mRNA [NM_009703]	1) gene symbol	3	Araf	-7.78738	-3.78962	-5.20134		-4.95869	0.00605018	0.159357		1/3
61869	A_55_P2039566	NM_021493	Mus musculus Rho GTPase activating protein 23 (Arhgap23), mRNA [NM_021493]	1) gene symbol	1	Arhgap23	-3.01587	-1.92542	-1.97362		-2.28373	0.00348748	0.136257		1/1
7877	A_52_P581066	NM_027823	Mus musculus Rho GTPase activating protein 42 (Arhgap42), mRNA [NM_027823]	1) gene symbol	3	Arhgap42	-4.70572	-2.49446	-2.41059		-3.09971	0.00249452	0.12285		1/3
40606	A_55_P1970309	NM_175003	Mus musculus Rho GTPase activating protein 44 (Arhgap44), transcript variant 2, mRNA [NM_175003]	1) gene symbol	1	Arhgap44	-4.24266	-2.00573	-2.15866		-2.70083	0.00587846	0.15797		1/1
39127	A_55_P2041270	NM_001130150	Mus musculus Rho guanine nucleotide exchange factor (GEF) 1 (Arhgef1), transcript variant 1, mRNA [NM_001130150]	1) gene symbol	2	Arhgef1	-2.82298	-1.58951	-2.39131		-2.14798	0.00802499	0.174355		1/2
54860	A_55_P1975041	NM_001003912	Mus musculus Rho guanine nucleotide exchange factor (GEF) 11 (Arhgef11), mRNA [NM_001003912]	1) gene symbol	1	Arhgef11	-2.55574	-2.25679	-1.92947		-2.21946	0.00275991	0.126537		1/1
23860	A_55_P2182382	NM_001081195	Mus musculus AT rich interactive domain 4A (RBP1-like) (Arid4a), mRNA [NM_001081195]	1) gene symbol	3	Arid4a	-6.11774	-2.78787	-3.52037		-3.84284	0.00148197	0.108118		1/3
28171	A_55_P2100899	NM_001037737	Mus musculus aryl hydrocarbon receptor nuclear translocator (Arnt), transcript variant 1, mRNA [NM_001037737]	1) gene symbol	3	Arnt	-7.70956	-2.43063	-2.92751		-3.76115	0.00640987	0.161956		1/3
18591	A_52_P408438	NM_021548	Mus musculus cAMP-regulated phosphoprotein 19 (Arpp19), transcript variant 1, mRNA [NM_021548]	1) gene symbol	1	Arpp19	-2.23316	-1.97126	-1.94746		-2.03154	0.00628781	0.160945		1/1
50706	A_55_P2071137	NM_010026	Mus musculus ArfGAP with SH3 domain, ankyrin repeat and PH domain1 (Asap1), transcript variant 1, mRNA [NM_010026]	1) gene symbol	2	Asap1	-2.13992	-2.06454	-1.84206		-2.01058	0.000335827	0.0804394		1/2
15362	A_55_P1957918	NM_001135192	Mus musculus ArfGAP with SH3 domain, ankyrin repeat and PH domain 2 (Asap2), transcript variant 3, mRNA [NM_001135192]	1) gene symbol	1	Asap2	-2.98347	-1.80082	-2.06382		-2.25469	0.00248544	0.12285		1/1
16868	A_51_P421094	NM_198007	Mus musculus activating signal cointegrator 1 complex subunit 3 (Ascc3), mRNA [NM_198007]	1) gene symbol	2	Ascc3	-2.9458	-1.9022	-1.73723		-2.13446	0.00593204	0.15857		1/2
32180	A_51_P223929	NM_138679	Mus musculus ash1 (absent, small, or homeotic)-like (Drosophila) (Ash1l), mRNA [NM_138679]	1) gene symbol	1	Ash1l	-10.8702	-5.39536	-3.80303		-5.77763	0.001944	0.116075		1/1
27556	A_55_P2379599	NM_023066	Mus musculus aspartate-beta-hydroxylase (Asph), transcript variant 1, mRNA [NM_023066]	1) gene symbol	4	Asph	-5.69994	-3.08054	-2.8692		-3.6422	0.0013038	0.104418		1/4
59157	A_55_P2003246	NM_001270988	Mus musculus additional sex combs like 2 (Drosophila) (Asxl2), transcript variant 1, mRNA [NM_001270988]	1) gene symbol	2	Asxl2	-2.30124	-1.87427	-2.3452		-2.15439	0.000892163	0.0949838		1/2
44821	A_55_P1985428	NM_001111111	Mus musculus autophagy related 16-like 2 (S. cerevisiae) (Atg16l2), mRNA [NM_001111111]	1) gene symbol	2	Atg16l2	-2.81231	-2.57675	-2.50646		-2.61889	0.000688229	0.0897662		1/2
52030	A_66_P119999	NM_001253717	Mus musculus autophagy related 7 (Atg7), transcript variant 1, mRNA [NM_001253717]	1) gene symbol	2	Atg7	-2.64453	-1.48257	-2.59334		-2.18718	0.00820907	0.176131		1/2
38760	A_51_P376789	NM_145387	Mus musculus ATH1, acid trehalase-like 1 (yeast) (Athl1), mRNA [NM_145387]	1) gene symbol	2	Athl1	-4.52723	-2.66077	-3.8644		-3.43737	0.00507933	0.14972		1/2
51820	A_51_P209736	NM_153778	Mus musculus atonal homolog 8 (Drosophila) (Atoh8), mRNA [NM_153778]	1) gene symbol	1	Atoh8	-2.79026	-1.62823	-2.71326		-2.30503	0.00528633	0.151726		1/1
28395	A_51_P320022	NM_009728	Mus musculus ATPase, class V, type 10A (Atp10a), mRNA [NM_009728]	1) gene symbol	1	Atp10a	-4.38797	-2.33235	-2.09468		-2.75013	0.00859459	0.178832		1/1
53148	A_55_P1978050	NM_028844	Mus musculus apoptosis, caspase activation inhibitor (Aven), transcript variant 1, mRNA [NM_028844]	1) gene symbol	2	Aven	-5.3357	-2.05994	-2.92204		-3.20881	0.00504906	0.149541		2/2
511	A_55_P2051414	NM_009465	Mus musculus AXL receptor tyrosine kinase (Axl), transcript variant 1, mRNA [NM_009465]	1) gene symbol	1	Axl	-2.7993	-2.27641	-2.0983		-2.37615	0.000313185	0.0804394		1/1
34627	A_51_P513392	NM_013727	Mus musculus 5-azacytidine induced gene 2 (Azi2), transcript variant 1, mRNA [NM_013727]	1) gene symbol	2	Azi2	-2.39895	-2.16122	-1.78975		-2.09743	0.000822981	0.0933229		1/2
1336	A_51_P165182	NM_028967	Mus musculus basic leucine zipper transcription factor, ATF-like 2 (Batf2), mRNA [NM_028967]	1) gene symbol	1	Batf2	-17.449	-8.63557	-6.63526		-9.142	0.00380426	0.139352		1/1
14560	A_55_P1955467	NM_001033128	Mus musculus Bardet-Biedl syndrome 1 (human) (Bbs1), mRNA [NM_001033128]	1) gene symbol	2	Bbs1	-2.2604	-2.16479	-2.71931		-2.37198	7.3072e-05	0.0642289		1/2
14013	A_51_P400659	NM_007530	Mus musculus B cell receptor associated protein 29 (Bcap29), transcript variant 1, mRNA [NM_007530]	1) gene symbol	1	Bcap29	-5.86947	-2.50288	-3.19561		-3.41059	0.00646036	0.161956		1/1
24047	A_55_P2115235	NM_199195	Mus musculus branched chain ketoacid dehydrogenase E1, beta polypeptide (Bckdhb), mRNA [NM_199195]	1) gene symbol	1	Bckdhb	-3.52973	-1.94522	-2.18258		-2.39294	0.00714359	0.166519		1/1
5713	A_55_P2018132	NM_144558	Mus musculus basic, immunoglobulin-like variable motif containing (Bivm), mRNA [NM_144558]	1) gene symbol	2	Bivm	-3.03414	-1.44394	-2.39231		-2.17712	0.00907633	0.182711		1/2
39755	A_55_P2006698	NR_033241	Mus musculus bone morphogenetic protein 1 (Bmp1), transcript variant 2, long non-coding RNA [NR_033241]	1) gene symbol	3	Bmp1	-2.73336	-1.55609	-2.16302		-2.08143	0.0074929	0.169233		1/3
8406	A_55_P1986993	NM_030147	Mus musculus bromodomain containing 8 (Brd8), transcript variant 1, mRNA [NM_030147]	1) gene symbol	2	Brd8	-2.43489	-2.0139	-2.25102		-2.20378	0.00891264	0.180986		1/2
47854	A_55_P2002210	ENSMUST00000080598	brain and reproductive organ-expressed protein [Source:MGI Symbol;Acc:MGI:1333875] [ENSMUST00000080598]	1) gene symbol	3	Bre	-3.10242	-2.27743	-2.70399		-2.64906	0.000840747	0.0933229		1/3
8129	A_52_P301223	NM_176928	Mus musculus bromodomain and WD repeat domain containing 1 (Brwd1), transcript variant 3, mRNA [NM_176928]	1) gene symbol	5	Brwd1	-2.76417	-1.96736	-2.1639		-2.26342	0.000504631	0.0856972		1/5
15373	A_55_P2115401	NM_009763	Mus musculus bone marrow stromal cell antigen 1 (Bst1), mRNA [NM_009763]	1) gene symbol	2	Bst1	-4.80551	-3.94307	-4.10837		-4.23956	0.000203615	0.0763204		2/2
42877	A_52_P672689	NM_007568	Mus musculus betacellulin, epidermal growth factor family member (Btc), mRNA [NM_007568]	1) gene symbol	1	Btc	-4.18398	-4.32292	-4.21792		-4.24161	1.28194e-08	0.000402603		1/1
7077	A_66_P102607	NM_001037758	Mus musculus beta-transducin repeat containing protein (Btrc), transcript variant 1, mRNA [NM_001037758]	1) gene symbol	2	Btrc	-2.39502	-1.7139	-2.27822		-2.09776	0.000834151	0.0933229		1/2
4176	A_51_P384318	NM_023143	Mus musculus complement component 1, r subcomponent A (C1ra), mRNA [NM_023143]	1) gene symbol	2	C1ra	-4.60087	-3.95483	-2.94194		-3.6572	0.00746021	0.168927		1/2
32042	A_55_P2078633	NM_009780	Mus musculus complement component 4B (Chido blood group) (C4b), mRNA [NM_009780]	1) gene symbol	1	C4b	-2.21671	-3.69452	-2.93985		-2.91775	0.000816858	0.0933229		1/1
27795	A_52_P625321	NM_144532	Mus musculus calcium binding protein 4 (Cabp4), mRNA [NM_144532]	1) gene symbol	1	Cabp4	-4.53122	-3.56419	-3.97684		-3.94296	0.00115359	0.103266		1/1
18415	A_55_P2109377	NM_001174053	Mus musculus calcium/calmodulin-dependent protein kinase II, beta (Camk2b), transcript variant 1, mRNA [NM_001174053]	1) gene symbol	2	Camk2b	-2.43815	-2.62361	-2.83163		-2.63439	0.00370514	0.138133		1/2
54155	A_55_P2116054	NM_016739	Mus musculus cell cycle associated protein 1 (Caprin1), transcript variant 1, mRNA [NM_016739]	1) gene symbol	3	Caprin1	-3.3962	-2.19439	-2.6968		-2.71791	0.000837752	0.0933229		1/3
62699	A_55_P2348815	NM_145398	Mus musculus CAS1 domain containing 1 (Casd1), mRNA [NM_145398]	1) gene symbol	2	Casd1	-2.36792	-2.12616	-2.78043		-2.38275	0.00781265	0.172284		1/2
43114	A_55_P1990944	NM_009807	Mus musculus caspase 1 (Casp1), mRNA [NM_009807]	1) gene symbol	1	Casp1	-5.75736	-12.8693	-5.73271		-8.01238	0.00135526	0.105394		1/1
5390	A_55_P1984168	NM_007609	Mus musculus caspase 4, apoptosis-related cysteine peptidase (Casp4), mRNA [NM_007609]	1) gene symbol	2	Casp4	-4.05547	-3.84752	-3.24954		-3.77384	0.00461442	0.145514		2/2
41809	A_51_P414548	NM_007611	Mus musculus caspase 7 (Casp7), mRNA [NM_007611]	1) gene symbol	1	Casp7	-8.81967	-3.15601	-4.38483		-5.1392	0.00471277	0.146757		1/1
15547	A_55_P2051766	NM_007622	Mus musculus chromobox 1 (Cbx1), mRNA [NM_007622]	1) gene symbol	3	Cbx1	-2.70311	-2.2637	-2.22177		-2.37478	0.000282298	0.0799739		1/3
26439	A_55_P2090179	NM_001110216	Mus musculus chromobox 5 (Cbx5), transcript variant 3, mRNA [NM_001110216]	1) gene symbol	2	Cbx5	-3.78745	-3.4056	-3.61048		-3.61496	0.00284907	0.127459		2/2
29036	A_55_P2128929	NM_172274	Mus musculus coiled-coil and C2 domain containing 2A (Cc2d2a), mRNA [NM_172274]	1) gene symbol	2	Cc2d2a	-2.5968	-2.49712	-2.50558		-2.52758	0.00200957	0.117471		1/2
21637	A_55_P2074843	NM_175369	Mus musculus coiled-coil domain containing 122 (Ccdc122), mRNA [NM_175369]	1) gene symbol	2	Ccdc122	-6.51189	-5.54685	-5.94037		-5.8898	0.00647335	0.161956		1/2
60833	A_55_P2057446	NM_172428	Mus musculus coiled-coil domain containing 134 (Ccdc134), mRNA [NM_172428]	1) gene symbol	1	Ccdc134	-2.77762	-2.09476	-2.82962		-2.52396	0.000925408	0.0962387		1/1
1442.1	A_51_P116581#	NM_138603	Mus musculus coiled-coil domain containing 22 (Ccdc22), mRNA [NM_138603]	1) gene symbol	1#	Ccdc22	-5.07961	-2.61843	-3.18035		-3.38216	0.00296886	0.129588		1/1#
38516	A_52_P399717	NM_001289436	Mus musculus coiled-coil domain containing 50 (Ccdc50), transcript variant 3, mRNA [NM_001289436]	1) gene symbol	3	Ccdc50	-3.72286	-2.03378	-2.72065		-2.67901	0.00357428	0.136956		1/3
21035	A_52_P540488	NM_001012309	Mus musculus coiled-coil domain containing 55 (Ccdc55), mRNA [NM_001012309]	1) gene symbol	1	Ccdc55	-3.77057	-5.81719	-4.65369		-4.58713	0.00194798	0.116075		1/1
47646	A_55_P2079922	NM_001165929	Mus musculus coiled-coil domain containing 78 (Ccdc78), mRNA [NM_001165929]	1) gene symbol	1	Ccdc78	-3.4888	-4.449	-2.32997		-3.18654	0.00367441	0.13805		1/1
36779	A_55_P2128869	NM_026439	Mus musculus coiled-coil domain containing 80 (Ccdc80), mRNA [NM_026439]	1) gene symbol	2	Ccdc80	-2.90609	-2.21102	-1.82706		-2.22875	0.00444616	0.144704		1/2
6705	A_51_P464703	NM_021443	Mus musculus chemokine (C-C motif) ligand 8 (Ccl8), mRNA [NM_021443]	1) gene symbol	1	Ccl8	-2.84371	-4.28547	-3.77852		-3.58405	0.00745023	0.168927		1/1
20715	A_51_P185660	NM_011338	Mus musculus chemokine (C-C motif) ligand 9 (Ccl9), mRNA [NM_011338]	1) gene symbol	1	Ccl9	-5.63198	-3.88107	-7.16784		-5.18926	0.00827535	0.176279		1/1
37060	A_55_P2049867	NM_017466	Mus musculus chemokine (C-C motif) receptor-like 2 (Ccrl2), mRNA [NM_017466]	1) gene symbol	1	Ccrl2	-32.7056	-7.32071	-5.31147		-9.54004	0.00670407	0.164443		1/1
34253	A_51_P248666	NM_021893	Mus musculus CD274 antigen (Cd274), mRNA [NM_021893]	1) gene symbol	1	Cd274	-3.18327	-2.92431	-1.52434		-2.42514	0.00701496	0.166102		1/1
22106	A_55_P1974407	NM_011074	Mus musculus cyclin-dependent kinase 14 (Cdk14), mRNA [NM_011074]	1) gene symbol	3	Cdk14	-5.10643	-2.05986	-2.16686		-2.82173	0.00781669	0.172305		1/3
23953	A_55_P2121352	NM_007668	Mus musculus cyclin-dependent kinase 5 (Cdk5), mRNA [NM_007668]	1) gene symbol	1	Cdk5	-3.86923	-2.7604	-3.47626		-3.27091	0.00171941	0.112501		1/1
16527	A_51_P234140	NM_183294	Mus musculus cyclin-dependent kinase-like 1 (CDC2-related kinase) (Cdkl1), mRNA [NM_183294]	1) gene symbol	1	Cdkl1	-2.95684	-2.03622	-2.65854		-2.52858	0.00134148	0.105353		1/1
12165	A_55_P2005570	NM_010160	Mus musculus CUGBP, Elav-like family member 2 (Celf2), transcript variant 6, mRNA [NM_010160]	1) gene symbol	5	Celf2	-2.44976	-1.71491	-1.95233		-2.03089	0.00222688	0.12206		1/5
23146	A_51_P413866	NM_008198	Mus musculus complement factor B (Cfb), transcript variant 1, mRNA [NM_008198]	1) gene symbol	1	Cfb	-65.2459	-13.2171	-18.2399		-19.6474	0.00458312	0.145391		1/1
30529	A_55_P1998411	NM_025336	Mus musculus coiled-coil-helix-coiled-coil-helix domain containing 3 (Chchd3), mRNA [NM_025336]	1) gene symbol	2	Chchd3	-3.15302	-1.73885	-2.01429		-2.16899	0.00963049	0.187037		1/2
33867	A_52_P308507	NM_173368	Mus musculus chromodomain helicase DNA binding protein 6 (Chd6), mRNA [NM_173368]	1) gene symbol	3	Chd6	-2.4545	-2.6755	-2.56285		-2.57324	0.00779109	0.172013		1/3
58636	A_55_P2025959	NM_177224	Mus musculus chromodomain helicase DNA binding protein 9 (Chd9), mRNA [NM_177224]	1) gene symbol	1	Chd9	-3.63143	-1.99748	-2.91944		-2.70947	0.00325967	0.133507		1/1
5954	A_55_P2164689	ENSMUST00000151150	chordin [Source:MGI Symbol;Acc:MGI:1313268] [ENSMUST00000151150]	1) gene symbol	2	Chrd	-2.38063	-1.56376	-2.59394		-2.10672	0.00326468	0.133507		1/2
31431	A_51_P272106	NM_007705	Mus musculus cold inducible RNA binding protein (Cirbp), mRNA [NM_007705]	1) gene symbol	2	Cirbp	-3.4446	-2.0678	-3.01637		-2.71574	0.00657059	0.163129		1/2
49693	A_55_P1982291	NM_009899	Mus musculus chloride channel calcium activated 1 (Clca1), mRNA [NM_009899]	1) gene symbol	2	Clca1	-12.9986	-22.5838	-16.9767		-17.9166	0.000332594	0.0804394		1/2
55664	A_51_P265806	NM_030601	Mus musculus chloride channel calcium activated 2 (Clca2), mRNA [NM_030601]	1) gene symbol	1	Clca2	-8.55484	-21.9936	-10.8128		-13.6446	0.000685687	0.0897662		1/1
46816	A_55_P2115442	NM_053109	Mus musculus C-type lectin domain family 2, member d (Clec2d), mRNA [NM_053109]	1) gene symbol	1	Clec2d	-5.22566	-5.39207	-10.702		-6.31935	0.00550219	0.153823		1/1
61819	A_52_P334670	NM_007715	Mus musculus circadian locomotor output cycles kaput (Clock), transcript variant 1, mRNA [NM_007715]	1) gene symbol	1	Clock	-3.3007	-2.13437	-1.85946		-2.4086	0.00455092	0.145391		1/1
10383	A_52_P186937	NM_020557	Mus musculus cytidine monophosphate (UMP-CMP) kinase 2, mitochondrial (Cmpk2), mRNA [NM_020557]	1) gene symbol	2	Cmpk2	-14.8557	-6.94151	-4.41761		-7.01594	0.00394005	0.139643		2/2
19293	A_55_P2043837	NM_028791	Mus musculus cap methyltransferase 1 (Cmtr1), mRNA [NM_028791]	1) gene symbol	1	Cmtr1	-6.22832	-2.72462	-3.00937		-3.50256	0.00854518	0.17822		1/1
39724	A_52_P150651	NM_001163126	Mus musculus component of oligomeric golgi complex 5 (Cog5), mRNA [NM_001163126]	1) gene symbol	2	Cog5	-5.78631	-2.84486	-3.12405		-3.50398	0.00830721	0.176547		1/2
8182	A_52_P474902	NM_028518	Mus musculus collagen, type XX, alpha 1 (Col20a1), mRNA [NM_028518]	1) gene symbol	2	Col20a1	-2.82967	-2.83151	-6.74616		-3.80079	0.00304524	0.130386		1/2
10508	A_52_P516409	NM_053185	Mus musculus collagen, type IV, alpha 6 (Col4a6), mRNA [NM_053185]	1) gene symbol	2	Col4a6	-3.95824	-4.86942	-6.39417		-5.05127	0.00127384	0.104385		1/2
19450	A_55_P2104894	NM_007737	Mus musculus collagen, type V, alpha 2 (Col5a2), mRNA [NM_007737]	1) gene symbol	1	Col5a2	-3.49782	-3.37584	-3.17157		-3.34745	8.88062e-06	0.0309051		1/1
2132	A_52_P527625	NM_130449	Mus musculus collectin sub-family member 12 (Colec12), mRNA [NM_130449]	1) gene symbol	1	Colec12	-1.90069	-3.26494	-2.0958		-2.39729	0.0047375	0.146757		1/1
16154	A_55_P2167323	NM_007745	Mus musculus cortistatin (Cort), mRNA [NM_007745]	1) gene symbol	1	Cort	-2.73956	-2.20489	-2.42317		-2.42258	0.00254925	0.123855		1/1
23726	A_52_P231428	NM_001081351	Mus musculus cadherin-like and PC-esterase domain containing 1 (Cped1), mRNA [NM_001081351]	1) gene symbol	3	Cped1	-3.98137	-3.27423	-3.11911		-3.36942	0.00492363	0.148351		2/3
39980	A_55_P2036250	NM_013499	Mus musculus complement component (3b/4b) receptor 1-like (Cr1l), mRNA [NM_013499]	1) gene symbol	1	Cr1l	-2.51194	-2.36257	-2.20164		-2.35533	1.71793e-05	0.0382624		1/1
3888	A_51_P268529	NM_144942	Mus musculus cysteine sulfinic acid decarboxylase (Csad), mRNA [NM_144942]	1) gene symbol	1	Csad	-3.07557	-2.62227	-3.53413		-3.0224	0.00618117	0.160379		1/1
32436	A_55_P2175615	NM_144901	Mus musculus cold shock domain containing E1, RNA binding (Csde1), transcript variant 1, mRNA [NM_144901]	1) gene symbol	1	Csde1	-2.43709	-2.26752	-2.48134		-2.39421	1.20964e-05	0.0310801		1/1
390	A_52_P339722	NM_146087	Mus musculus casein kinase 1, alpha 1 (Csnk1a1), mRNA [NM_146087]	1) gene symbol	2	Csnk1a1	-15.521	-5.98588	-5.90278		-7.94257	0.000915664	0.0960161		2/2
16471	A_55_P2046744	NM_001166273	Mus musculus chondroitin sulfate proteoglycan 5 (Cspg5), transcript variant 2, mRNA [NM_001166273]	1) gene symbol	1	Cspg5	-4.07293	-2.12954	-3.57851		-3.12886	0.0017923	0.114017		1/1
9509	A_55_P2019601	NM_033616	Mus musculus component of Sp100-rs (Csprs), mRNA [NM_033616]	1) gene symbol	3	Csprs	-37.571	-22.2918	-15.7738		-24.5576	0.000174981	0.0729555		2/3
16717	A_52_P672803	NM_008906	Mus musculus cathepsin A (Ctsa), transcript variant 1, mRNA [NM_008906]	1) gene symbol	2	Ctsa	-6.02606	-2.97887	-4.88004		-4.35997	0.00245076	0.122604		2/2
48052	A_55_P2024888	NM_001267695	Mus musculus cathepsin S (Ctss), transcript variant 1, mRNA [NM_001267695]	1) gene symbol	1	Ctss	-10.8425	-13.7002	-15.1403		-13.3503	0.000119696	0.0703116		1/1
40632	A_55_P2121082	NM_029402	Mus musculus cullin 2 (Cul2), mRNA [NM_029402]	1) gene symbol	4	Cul2	-3.503	-2.31078	-1.82866		-2.38289	0.00834341	0.176731		2/4
5519	A_55_P1966204	NM_021704	Mus musculus chemokine (C-X-C motif) ligand 12 (Cxcl12), transcript variant 1, mRNA [NM_021704]	1) gene symbol	2	Cxcl12	-9.22251	-4.86869	-10.4153		-7.04698	0.00359875	0.137342		1/2
43380	A_55_P1977038	NM_008599	Mus musculus chemokine (C-X-C motif) ligand 9 (Cxcl9), mRNA [NM_008599]	1) gene symbol	2	Cxcl9	-17.3326	-6.52637	-6.37902		-7.84667	0.0061736	0.160323		1/2
35858	A_55_P1956667	NM_001164661	Mus musculus cytoplasmic FMR1 interacting protein 1 (Cyfip1), transcript variant 1, mRNA [NM_001164661]	1) gene symbol	1	Cyfip1	-3.30149	-2.02446	-2.55992		-2.53054	0.00219622	0.12206		1/1
56275	A_51_P255456	NM_009994	Mus musculus cytochrome P450, family 1, subfamily b, polypeptide 1 (Cyp1b1), mRNA [NM_009994]	1) gene symbol	1	Cyp1b1	-6.74147	-6.71696	-5.01414		-6.27014	0.00203152	0.118119		1/1
3975	A_55_P1965793	NM_001291048	Mus musculus DNA segment, Chr 3, ERATO Doi 751, expressed (D3Ertd751e), transcript variant 4, mRNA [NM_001291048]	1) gene symbol	3	D3Ertd751e	-5.30084	-2.66441	-6.4336		-4.31785	0.00249005	0.12285		2/3
43893	A_51_P412835	NM_007829	Mus musculus Fas death domain-associated protein (Daxx), transcript variant 2, mRNA [NM_007829]	1) gene symbol	1	Daxx	-2.22826	-2.0737	-1.91645		-2.07162	0.000356032	0.0804394		1/1
23520	A_55_P1994862	NM_001081215	Mus musculus DEAD (Asp-Glu-Ala-Asp) box polypeptide 60 (Ddx60), mRNA [NM_001081215]	1) gene symbol	1	Ddx60	-14.6585	-12.8205	-4.39443		-7.8565	0.0099809	0.190259		1/1
35727	A_51_P208555	NM_026172	Mus musculus 2,4-dienoyl CoA reductase 1, mitochondrial (Decr1), mRNA [NM_026172]	1) gene symbol	2	Decr1	-3.20816	-2.295	-2.65069		-2.66212	0.00224275	0.122203		1/2
46142	A_52_P88695	NM_016811	Mus musculus diacylglycerol kinase, alpha (Dgka), mRNA [NM_016811]	1) gene symbol	1	Dgka	-2.82397	-2.81359	-2.94018		-2.8591	0.00189636	0.116048		1/1
9183	A_52_P104824	NM_019670	Mus musculus diaphanous homolog 3 (Drosophila) (Diap3), mRNA [NM_019670]	1) gene symbol	1	Diap3	-9.46182	-3.16784	-2.86236		-4.85757	0.00948539	0.185454		1/1
39208	A_55_P1996623	NM_019965	Mus musculus DnaJ (Hsp40) homolog, subfamily B, member 12 (Dnajb12), mRNA [NM_019965]	1) gene symbol	1	Dnajb12	-2.81531	-2.39503	-1.70853		-2.21948	0.00473511	0.146757		1/1
7286	A_52_P250590	NM_001163026	Mus musculus DnaJ (Hsp40) homolog, subfamily C, member 13 (Dnajc13), mRNA [NM_001163026]	1) gene symbol	1	Dnajc13	-2.59371	-1.77324	-1.71124		-2.00567	0.00324286	0.133259		1/1
41298	A_55_P1952905	NM_001276340	Mus musculus dynamin 1-like (Dnm1l), transcript variant 3, mRNA [NM_001276340]	1) gene symbol	1	Dnm1l	-2.38897	-1.9549	-1.90358		-2.04481	0.00760178	0.170002		1/1
58458	A_52_P660922	NM_001033420	Mus musculus dedicator of cytokinesis 1 (Dock1), mRNA [NM_001033420]	1) gene symbol	1	Dock1	-4.30232	-2.14554	-3.6239		-3.14066	0.00232717	0.122203		1/1
4382	A_55_P2141948	NM_001290636	Mus musculus dedicator of cytokinesis 7 (Dock7), transcript variant 1, mRNA [NM_001290636]	1) gene symbol	1	Dock7	-2.48661	-2.11297	-2.07654		-2.19352	0.0065527	0.162812		1/1
16316	A_55_P2336943	NM_025675	Mus musculus diphthamine biosynthesis 6 (Dph6), mRNA [NM_025675]	1) gene symbol	1	Dph6	-4.38939	-2.33562	-2.48585		-2.84102	0.00666625	0.164002		1/1
39069	A_55_P2059154	NM_001013371	Mus musculus deltex 3-like (Drosophila) (Dtx3l), mRNA [NM_001013371]	1) gene symbol	3	Dtx3l	-3.77747	-2.26413	-2.93706		-2.91132	0.00256935	0.124295		2/3
2894	A_51_P249793	NM_175118	Mus musculus dual specificity phosphatase 28 (Dusp28), mRNA [NM_175118]	1) gene symbol	1	Dusp28	-3.60127	-2.24289	-2.22172		-2.53301	0.00771821	0.171423		1/1
58851	A_55_P1964183	NM_001077694	Mus musculus dysferlin (Dysf), transcript variant 2, mRNA [NM_001077694]	1) gene symbol	1	Dysf	-3.7836	-3.48846	-4.66818		-3.90794	0.000277611	0.0799739		1/1
33268	A_55_P2033490	XM_006521692	PREDICTED: Mus musculus endothelin converting enzyme 2 (Ece2), transcript variant X2, mRNA [XM_006521692]	1) gene symbol	3	Ece2	-16.4639	-3.56898	-7.37545		-6.66523	0.00620675	0.160445		1/3
27788	A_52_P1026777	NM_001033141	Mus musculus endothelial cell surface expressed chemotaxis and apoptosis regulator (Ecscr), mRNA [NM_001033141]	1) gene symbol	1	Ecscr	-2.48835	-2.25444	-2.36408		-2.37462	0.000533932	0.0861735		1/1
33521	A_52_P559919	NM_011163	Mus musculus eukaryotic translation initiation factor 2-alpha kinase 2 (Eif2ak2), mRNA [NM_011163]	1) gene symbol	1	Eif2ak2	-3.7729	-2.62869	-3.23505		-3.13707	0.00278837	0.126757		1/1
7608	A_55_P2291054	NM_001177883	Mus musculus ELAV (embryonic lethal, abnormal vision, Drosophila)-like 2 (Hu antigen B) (Elavl2), transcript variant 4, mRNA [NM_001177883]	1) gene symbol	2	Elavl2	-3.38847	-2.57924	-2.24589		-2.63376	0.00754816	0.169745		2/2
25081	A_52_P114620	NM_172760	Mus musculus engulfment and cell motility 3 (Elmo3), mRNA [NM_172760]	1) gene symbol	2	Elmo3	-2.11728	-2.1402	-1.9803		-2.07651	3.32077e-05	0.0497349		1/2
42279	A_51_P505493	NM_134255	Mus musculus ELOVL family member 5, elongation of long chain fatty acids (yeast) (Elovl5), mRNA [NM_134255]	1) gene symbol	1	Elovl5	-3.19335	-2.01846	-2.65482		-2.52238	0.00304661	0.130386		1/1
40895	A_55_P1965757	NM_001163102	Mus musculus essential meiotic endonuclease 1 homolog 2 (S. pombe) (Eme2), mRNA [NM_001163102]	1) gene symbol	1	Eme2	-10.8874	-2.88772	-5.03964		-4.97017	0.00633801	0.16115		1/1
804	A_55_P1988907	NM_001114361	Mus musculus echinoderm microtubule associated protein like 4 (Eml4), transcript variant 1, mRNA [NM_001114361]	1) gene symbol	1	Eml4	-7.99558	-3.20938	-3.68434		-4.21068	0.00748425	0.169196		1/1
22474	A_55_P1987302	NM_175009	Mus musculus enhancer of yellow 2 homolog (Drosophila) (Eny2), mRNA [NM_175009]	1) gene symbol	3	Eny2	-7.82064	-3.34625	-3.95579		-4.46144	0.00288776	0.128122		3/3
56327	A_51_P216702	NM_175313	Mus musculus EGF domain-specific O-linked N-acetylglucosamine (GlcNAc) transferase (Eogt), mRNA [NM_175313]	1) gene symbol	2	Eogt	-6.74446	-2.35204	-2.77174		-3.48763	0.00577534	0.15702		1/2
49202	A_55_P1966114	NM_001252188	Mus musculus epsin 2 (Epn2), transcript variant 1, mRNA [NM_001252188]	1) gene symbol	2	Epn2	-16.5607	-4.99837	-14.0606		-9.29178	0.00240261	0.122203		2/2
15160	A_52_P528963	NM_001122832	Mus musculus epidermal growth factor receptor pathway substrate 15-like 1 (Eps15l1), transcript variant 2, mRNA [NM_001122832]	1) gene symbol	3	Eps15l1	-4.8349	-2.48467	-2.417		-3.18343	0.00476301	0.146768		2/3
37537	A_65_P04284	NM_030711	Mus musculus endoplasmic reticulum aminopeptidase 1 (Erap1), mRNA [NM_030711]	1) gene symbol	1	Erap1	-4.95283	-2.80935	-3.03144		-3.57628	0.00156013	0.108859		1/1
43544	A_51_P229599	NM_029250	Mus musculus ethanolamine kinase 1 (Etnk1), mRNA [NM_029250]	1) gene symbol	1	Etnk1	-3.68013	-2.17836	-1.82422		-2.52527	0.00991421	0.18978		1/1
5235	A_55_P2040600	NM_172857	Mus musculus exonuclease 3'-5' domain containing 1 (Exd1), mRNA [NM_172857]	1) gene symbol	1	Exd1	-2.7713	-1.87116	-3.631		-2.5674	0.00657977	0.163193		1/1
47851	A_55_P2037101	NM_025588	Mus musculus exocyst complex component 2 (Exoc2), mRNA [NM_025588]	1) gene symbol	1	Exoc2	-2.70864	-1.64174	-2.24894		-2.09717	0.00956789	0.186472		1/1
3458	A_51_P350403	NM_009148	Mus musculus exocyst complex component 4 (Exoc4), mRNA [NM_009148]	1) gene symbol	3	Exoc4	-6.67487	-3.26637	-4.72802		-4.37367	0.00939882	0.185199		1/3
44938	A_52_P631499	XM_006526591	PREDICTED: Mus musculus exocyst complex component 6 (Exoc6), transcript variant X1, mRNA [XM_006526591]	1) gene symbol	2	Exoc6	-5.20855	-2.3511	-3.77705		-3.46682	0.00281181	0.126897		1/2
38589	A_55_P1997415	NM_177077	Mus musculus exocyst complex component 6B (Exoc6b), mRNA [NM_177077]	1) gene symbol	3	Exoc6b	-7.80973	-2.85255	-3.82647		-4.27706	0.00277787	0.126757		1/3
36612	A_51_P289239	NM_007977	Mus musculus coagulation factor VIII (F8), transcript variant 1, mRNA [NM_007977]	1) gene symbol	2	F8	-4.41548	-6.90053	-4.88267		-5.19671	0.000387639	0.0828012		1/2
1840	A_51_P414837	NM_007983	Mus musculus Fas-associated factor 1 (Faf1), mRNA [NM_007983]	1) gene symbol	2	Faf1	-3.6495	-1.82321	-2.21188		-2.41917	0.00474126	0.146757		2/2
49175	A_55_P2308960	NM_198105	Mus musculus family with sequence similarity 120, member C (Fam120c), mRNA [NM_198105]	1) gene symbol	1	Fam120c	-4.08068	-5.27382	-5.45509		-4.94369	0.000107686	0.0703116		1/1
19404	A_55_P1997282	NM_026604	Mus musculus family with sequence similarity 135, member A (Fam135a), mRNA [NM_026604]	1) gene symbol	1	Fam135a	-4.35313	-2.38023	-3.09765		-3.09227	0.00239139	0.122203		1/1
50227	A_51_P463860	NM_172581	Mus musculus family with sequence similarity 161, member B (Fam161b), mRNA [NM_172581]	1) gene symbol	1	Fam161b	-3.34591	-2.37444	-5.47781		-3.38765	0.00591976	0.15847		1/1
48118	A_55_P1955502	NM_134063	Mus musculus family with sequence similarity 208, member B (Fam208b), mRNA [NM_134063]	1) gene symbol	2	Fam208b	-2.19927	-2.27529	-1.70171		-2.04627	0.000581024	0.0880572		1/2
7584	A_51_P492047	NM_020622	Mus musculus family with sequence similarity 3, member B (Fam3b), mRNA [NM_020622]	1) gene symbol	1	Fam3b	-3.28257	-2.98508	-1.60797		-2.4482	0.00648973	0.162125		1/1
15986	A_52_P675530	NM_183221	Mus musculus FAT tumor suppressor homolog 4 (Drosophila) (Fat4), mRNA [NM_183221]	1) gene symbol	1	Fat4	-15.0166	-5.68845	-15.231		-9.23079	0.00422302	0.142171		1/1
22206	A_51_P398723	NM_010228	Mus musculus FMS-like tyrosine kinase 1 (Flt1), mRNA [NM_010228]	1) gene symbol	3	Flt1	-2.95215	-1.85118	-2.51264		-2.40988	0.00909859	0.182961		1/3
22952	A_52_P644690	NM_013520	Mus musculus FMS-like tyrosine kinase 3 ligand (Flt3l), transcript variant 1, mRNA [NM_013520]	1) gene symbol	2	Flt3l	-2.58414	-2.20667	-2.49668		-2.41651	8.92361e-05	0.0690105		1/2
50226	A_55_P2030775	NM_001177648	Mus musculus formin binding protein 1 (Fnbp1), transcript variant 3, mRNA [NM_001177648]	1) gene symbol	4	Fnbp1	-3.04848	-2.17055	-2.45059		-2.53668	0.000407979	0.082892		1/4
46829	A_55_P2078300	NM_177091	Mus musculus fibronectin type III domain containing 7 (Fndc7), transcript variant 1, mRNA [NM_177091]	1) gene symbol	1	Fndc7	-3.4605	-2.30705	-2.49836		-2.69488	0.0006583	0.088865		1/1
44866	A_55_P1990225	NM_008033	Mus musculus farnesyltransferase, CAAX box, alpha (Fnta), mRNA [NM_008033]	1) gene symbol	2	Fnta	-2.61326	-1.74061	-2.29513		-2.15544	0.00264403	0.125616		1/2
18001	A_51_P383270	NM_175473	Mus musculus Fraser syndrome 1 homolog (human) (Fras1), mRNA [NM_175473]	1) gene symbol	1	Fras1	-5.24744	-2.35211	-4.39179		-3.516	0.0078962	0.173235		1/1
4254	A_55_P2079084	NM_024243	Mus musculus fucosidase, alpha-L- 1, tissue (Fuca1), mRNA [NM_024243]	1) gene symbol	2	Fuca1	-3.82973	-3.8127	-2.74805		-3.34	0.00603841	0.159335		1/2
48920	A_66_P124755	NM_001252614	Mus musculus fucosyltransferase 8 (Fut8), transcript variant 2, mRNA [NM_001252614]	1) gene symbol	1	Fut8	-8.07896	-3.23127	-3.17417		-4.12058	0.00502176	0.149288		1/1
1976	A_52_P641216	NM_175154	Mus musculus galactokinase 2 (Galk2), transcript variant 2, mRNA [NM_175154]	1) gene symbol	2	Galk2	-3.20091	-3.96157	-4.18184		-3.81568	0.00103771	0.0993986		1/2
42551	A_51_P129149	NM_145596	Mus musculus GATA zinc finger domain containing 2A (Gatad2a), transcript variant 1, mRNA [NM_145596]	1) gene symbol	3	Gatad2a	-3.44736	-1.86274	-1.98956		-2.30672	0.00550314	0.153823		1/3
61324	A_51_P273684	NM_028803	Mus musculus glucan (1,4-alpha-), branching enzyme 1 (Gbe1), mRNA [NM_028803]	1) gene symbol	2	Gbe1	-5.07111	-2.39345	-3.13456		-3.30612	0.0032254	0.133131		1/2
53349	A_55_P2042813	NM_001039647	Mus musculus guanylate binding protein 11 (Gbp11), mRNA [NM_001039647]	1) gene symbol	1	Gbp11	-15.7308	-17.695	-8.09515		-13.8403	0.00045315	0.0841061		1/1
2409	A_51_P203955	NM_010260	Mus musculus guanylate binding protein 2 (Gbp2), mRNA [NM_010260]	1) gene symbol	1	Gbp2	-14.9321	-7.63895	-6.48053		-8.54655	0.00209892	0.119979		1/1
43665	A_55_P2097219	NM_010259	Mus musculus guanylate binding protein 2b (Gbp2b), mRNA [NM_010259]	1) gene symbol	2	Gbp2b	-39.1419	-19.1672	-28.4934		-24.7431	0.00147401	0.107994		2/2
25392	A_55_P2472435	NM_001289492	Mus musculus guanylate binding protein 3 (Gbp3), transcript variant 1, mRNA [NM_001289492]	1) gene symbol	1	Gbp3	-8.06053	-4.76174	-3.88337		-5.12215	0.0012119	0.103266		1/1
33562	A_55_P2103837	NM_001256005	Mus musculus guanylate binding protein 4 (Gbp4), transcript variant 1, mRNA [NM_001256005]	1) gene symbol	1	Gbp4	-26.8244	-33.6008	-9.25632		-20.529	0.000459344	0.0841339		1/1
9405	A_52_P327664	NM_153564	Mus musculus guanylate binding protein 5 (Gbp5), mRNA [NM_153564]	1) gene symbol	2	Gbp5	-19.2133	-7.12181	-3.56117		-7.1567	0.00789626	0.173235		1/2
15813	A_55_P2052380	NM_194336	Mus musculus guanylate binding protein 6 (Gbp6), mRNA [NM_194336]	1) gene symbol	2	Gbp6	-2.37201	-6.59335	-2.66988		-3.40055	0.00626275	0.160837		2/2
9277	A_51_P323180	NM_172777	Mus musculus guanylate-binding protein 9 (Gbp9), mRNA [NM_172777]	1) gene symbol	1	Gbp9	-29.7527	-10.2427	-16.1331		-16.5587	0.0014932	0.108139		1/1
21041	A_55_P2042743	NM_008132	Mus musculus glutamine repeat protein 1 (Glrp1), mRNA [NM_008132]	1) gene symbol	1	Glrp1	-2.69933	-1.54898	-1.97925		-2.01178	0.00747077	0.169029		1/1
31930	A_51_P142767	NM_029102	Mus musculus glycosyltransferase 8 domain containing 2 (Glt8d2), mRNA [NM_029102]	1) gene symbol	2	Glt8d2	-2.03925	-2.06319	-2.51729		-2.18457	0.00189571	0.116048		1/2
35087	A_55_P2157814	NM_146041	Mus musculus GDP-mannose 4, 6-dehydratase (Gmds), mRNA [NM_146041]	1) gene symbol	1	Gmds	-3.07427	-1.55461	-2.02848		-2.10648	0.00682598	0.165137		1/1
10536	A_55_P2164724	NM_008139	Mus musculus guanine nucleotide binding protein, alpha q polypeptide (Gnaq), mRNA [NM_008139]	1) gene symbol	1	Gnaq	-3.75074	-2.81824	-3.33002		-3.25366	0.000496626	0.0856972		1/1
27015	A_51_P415688	NM_025278	Mus musculus guanine nucleotide binding protein (G protein), gamma 12 (Gng12), transcript variant 2, mRNA [NM_025278]	1) gene symbol	2	Gng12	-15.9429	-7.54234	-6.22752		-8.73543	0.000641375	0.088865		2/2
41480	A_51_P211903	NM_013747	Mus musculus golgi autoantigen, golgin subfamily a, 5 (Golga5), transcript variant 2, mRNA [NM_013747]	1) gene symbol	1	Golga5	-15.1095	-4.76175	-5.05496		-6.60965	0.00346131	0.135901		1/1
58231	A_51_P185135	NM_030084	Mus musculus G protein-coupled receptor 108 (Gpr108), mRNA [NM_030084]	1) gene symbol	1	Gpr108	-2.4847	-1.91541	-3.31358		-2.455	0.00609599	0.160039		1/1
38903	A_55_P2066299	NM_031999	Mus musculus G protein-coupled receptor 137B (Gpr137b), mRNA [NM_031999]	1) gene symbol	4	Gpr137b	-2.05251	-2.93618	-2.6641		-2.48736	0.00144967	0.107672		2/4
7517	A_55_P2426941	XM_006506084	PREDICTED: Mus musculus GPRIN family member 3 (Gprin3), transcript variant X1, mRNA [XM_006506084]	1) gene symbol	2	Gprin3	-5.98395	-5.1276	-5.15916		-5.42357	4.77214e-06	0.024987		1/2
9388.1	A_51_P172231#	NM_026960	Mus musculus gasdermin D (Gsdmd), mRNA [NM_026960]	1) gene symbol	1#	Gsdmd	-5.80886	-2.59547	-3.69615		-3.5448	0.0094406	0.185454		1/1#
15932	A_52_P81783	NM_146066	Mus musculus G1 to S phase transition 1 (Gspt1), transcript variant 1, mRNA [NM_146066]	1) gene symbol	2	Gspt1	-2.22702	-1.82176	-2.11822		-2.04925	0.000304089	0.0799739		1/2
8150	A_55_P1996973	NM_029000	Mus musculus GTPase, very large interferon inducible 1 (Gvin1), transcript variant 1, mRNA [NM_029000]	1) gene symbol	2	Gvin1	-12.9118	-9.72016	-6.27356		-8.82108	0.00106215	0.0997326		2/2
1802.1	A_51_P191463#	XM_006525458	PREDICTED: Mus musculus histocompatibility 2, M region locus 2 (H2-M2), transcript variant X1, mRNA [XM_006525458]	1) gene symbol	2#	H2-M2	-2.36636	-1.79698	-2.07218		-2.04035	0.00485589	0.147706		2/2#
19061	A_55_P1995092	NM_010391	Mus musculus histocompatibility 2, Q region locus 10 (H2-Q10), mRNA [NM_010391]	1) gene symbol	2	H2-Q10	-2.77539	-2.06136	-2.51607		-2.41195	0.000659544	0.088865		1/2
15780	A_66_P112006	NM_010395	Mus musculus histocompatibility 2, T region locus 10 (H2-T10), transcript variant 1, mRNA [NM_010395]	1) gene symbol	1	H2-T10	-4.65867	-3.69159	-4.62291		-4.22867	0.000758785	0.0922487		1/1
31767	A_55_P2088401	NM_010399	Mus musculus histocompatibility 2, T region locus 9 (H2-T9), mRNA [NM_010399]	1) gene symbol	1	H2-T9	-5.72523	-4.34902	-4.0467		-4.57674	0.000727371	0.0907742		1/1
20612	A_51_P516728	NM_010404	Mus musculus huntingtin-associated protein 1 (Hap1), transcript variant 1, mRNA [NM_010404]	1) gene symbol	2	Hap1	-2.37813	-2.54267	-1.93142		-2.27341	0.000279329	0.0799739		1/2
33820	A_52_P679860	NM_025992	Mus musculus hect domain and RLD 6 (Herc6), mRNA [NM_025992]	1) gene symbol	2	Herc6	-4.15616	-2.86031	-2.58016		-3.0445	0.00687468	0.165137		1/2
50632	A_65_P18167	NM_001081196	Mus musculus heterogeneous nuclear ribonucleoprotein U-like 2 (Hnrnpul2), mRNA [NM_001081196]	1) gene symbol	1	Hnrnpul2	-3.35212	-1.85769	-2.2238		-2.39154	0.00221962	0.12206		1/1
38715	A_55_P2097178	NM_008325	Mus musculus iduronidase, alpha-L- (Idua), transcript variant 1, mRNA [NM_008325]	1) gene symbol	2	Idua	-4.0005	-2.27676	-3.64866		-3.06235	0.00705918	0.166461		1/2
22029	A_51_P151182	NM_011940	Mus musculus interferon activated gene 202B (Ifi202b), transcript variant 2, mRNA [NM_011940]	1) gene symbol	2	Ifi202b	-2.67319	-1.82163	-1.84099		-2.03906	0.00879385	0.180109		1/2
28500	A_55_P2004507	NM_001045481	Mus musculus interferon activated gene 203 (Ifi203), transcript variant 1, mRNA [NM_001045481]	1) gene symbol	4	Ifi203	-3.19929	-3.98671	-3.18305		-3.49651	0.00837201	0.176795		2/4
49448	A_55_P1975560	NM_008329	Mus musculus interferon activated gene 204 (Ifi204), mRNA [NM_008329]	1) gene symbol	2	Ifi204	-2.82877	-2.46856	-1.94489		-2.40506	0.00087698	0.0940869		2/2
49139	A_55_P1998416	NM_001271676	Mus musculus interferon gamma inducible protein 47 (Ifi47), transcript variant 2, mRNA [NM_001271676]	1) gene symbol	1	Ifi47	-25.1978	-10.4689	-7.70841		-11.7033	0.00138128	0.107074		1/1
54692	A_55_P2005783	NM_027835	Mus musculus interferon induced with helicase C domain 1 (Ifih1), transcript variant 1, mRNA [NM_027835]	1) gene symbol	2	Ifih1	-7.75677	-3.68449	-2.89123		-4.23544	0.00270498	0.126216		1/2
56549	A_55_P2166020	NM_177347	Mus musculus interferon alpha 13 (Ifna13), mRNA [NM_177347]	1) gene symbol	1	Ifna13	-6.07061	-5.39552	-4.0459		-5.34477	0.00774395	0.171721		1/1
41462	A_51_P355829	NM_010504	Mus musculus interferon alpha 4 (Ifna4), mRNA [NM_010504]	1) gene symbol	1	Ifna4	-62.121	-9.5548	-9.28648		-15.9178	0.00483092	0.147554		1/1
58880	A_55_P2030194	NM_010505	Mus musculus interferon alpha 5 (Ifna5), mRNA [NM_010505]	1) gene symbol	1	Ifna5	-6.00018	-3.98783	-2.93376		-4.3794	0.0047367	0.146757		1/1
60680	A_55_P2030077	NM_008336	Mus musculus interferon alpha B (Ifnab), mRNA [NM_008336]	1) gene symbol	2	Ifnab	-5.34195	-4.37459	-2.73646		-4.22412	0.00571905	0.156229		1/2
5556	A_51_P144180	NM_010510	Mus musculus interferon beta 1, fibroblast (Ifnb1), mRNA [NM_010510]	1) gene symbol	1	Ifnb1	-12.6296	-4.202	-3.31826		-5.57101	0.00586182	0.157951		1/1
29540	A_51_P391445	NM_010511	Mus musculus interferon gamma receptor 1 (Ifngr1), mRNA [NM_010511]	1) gene symbol	1	Ifngr1	-3.53559	-1.82816	-2.49607		-2.51737	0.00451978	0.144969		1/1
13034.1	A_55_P2085984#	NM_010512	Mus musculus insulin-like growth factor 1 (Igf1), transcript variant 1, mRNA [NM_010512]	1) gene symbol	5#	Igf1	-5.72959	-3.52175	-3.93467		-4.47954	0.00309457	0.130934		3/5#
13090	A_55_P1990633	NM_001146275	Mus musculus interferon inducible GTPase 1 (Iigp1), transcript variant 2, mRNA [NM_001146275]	1) gene symbol	2	Iigp1	-43.4827	-22.6463	-13.8348		-22.7728	0.000400534	0.082892		2/2
25436	A_52_P15461	NM_008357	Mus musculus interleukin 15 (Il15), transcript variant 1, mRNA [NM_008357]	1) gene symbol	1	Il15	-7.25376	-4.11092	-4.23183		-5.11721	0.000444508	0.0841061		1/1
35689	A_52_P577384	NM_010531	Mus musculus interleukin 18 binding protein (Il18bp), mRNA [NM_010531]	1) gene symbol	1	Il18bp	-2.86118	-4.50159	-2.55659		-3.23567	0.0021052	0.119979		1/1
31643	A_52_P467232	NM_134103	Mus musculus interleukin 1 receptor accessory protein (Il1rap), transcript variant 2, mRNA [NM_134103]	1) gene symbol	3	Il1rap	-3.31435	-2.30637	-1.75112		-2.36234	0.00282016	0.127047		2/3
17352	A_66_P116173	NM_144548	Mus musculus interleukin 23 receptor (Il23r), mRNA [NM_144548]	1) gene symbol	1	Il23r	-34.9117	-9.95539	-4.03345		-10.6673	0.00576156	0.15702		1/1
11755	A_55_P2087622	NM_010215	Mus musculus interleukin 4 induced 1 (Il4i1), mRNA [NM_010215]	1) gene symbol	1	Il4i1	-1.77523	-1.92122	-2.32597		-2.00309	0.00260997	0.124752		1/1
11919	A_55_P2012789	NM_018864	Mus musculus inositol (myo)-1(or 4)-monophosphatase 1 (Impa1), mRNA [NM_018864]	1) gene symbol	1	Impa1	-3.77172	-2.33626	-2.5151		-2.76564	0.00152201	0.108511		1/1
52422	A_55_P2038183	NM_173767	Mus musculus inscuteable homolog (Drosophila) (Insc), mRNA [NM_173767]	1) gene symbol	1	Insc	-15.0385	-13.7033	-21.8111		-16.392	0.00663037	0.163576		1/1
17307	A_52_P235569	NM_023579	Mus musculus importin 5 (Ipo5), mRNA [NM_023579]	1) gene symbol	2	Ipo5	-7.28581	-3.9004	-3.56498		-4.47387	0.00193524	0.116075		2/2
47484	A_55_P2114938	NM_001159417	Mus musculus interferon regulatory factor 9 (Irf9), transcript variant 1, mRNA [NM_001159417]	1) gene symbol	1	Irf9	-2.26395	-1.86595	-2.02007		-2.04362	0.000126761	0.0703116		1/1
27293	A_51_P262171	NM_008326	Mus musculus immunity-related GTPase family M member 1 (Irgm1), mRNA [NM_008326]	1) gene symbol	2	Irgm1	-3.95918	-3.03096	-2.43125		-2.99951	0.00533241	0.151855		2/2
8226	A_55_P2173892	NM_001291220	Mus musculus interferon-stimulated protein (Isg20), transcript variant 4, mRNA [NM_001291220]	1) gene symbol	2	Isg20	-3.19045	-1.99375	-2.1183		-2.34472	0.00317602	0.133131		1/2
40810	A_52_P338734	NM_178629	Mus musculus isoprenoid synthase domain containing (Ispd), transcript variant 1, mRNA [NM_178629]	1) gene symbol	1	Ispd	-8.91352	-7.08401	-5.13587		-7.04447	0.000271653	0.0799739		1/1
59503	A_55_P1970027	NM_001243712	Mus musculus itchy, E3 ubiquitin protein ligase (Itch), transcript variant 2, mRNA [NM_001243712]	1) gene symbol	1	Itch	-3.34976	-1.95147	-2.40203		-2.47769	0.00384909	0.139641		1/1
16219	A_52_P439267	NM_008403	Mus musculus integrin beta 1 binding protein 1 (Itgb1bp1), mRNA [NM_008403]	1) gene symbol	2	Itgb1bp1	-3.21464	-1.8059	-2.69227		-2.49696	0.00169304	0.111931		1/2
28155	A_55_P2071691	NM_030697	Mus musculus KN motif and ankyrin repeat domains 3 (Kank3), mRNA [NM_030697]	1) gene symbol	2	Kank3	-6.24646	-5.13285	-5.6826		-5.54728	0.00378543	0.139061		1/2
37458	A_55_P2069974	NM_001142731	Mus musculus potassium channel tetramerisation domain containing 1 (Kctd1), transcript variant 1, mRNA [NM_001142731]	1) gene symbol	1	Kctd1	-2.24511	-2.08184	-2.23539		-2.19105	0.00285678	0.127459		1/1
6431	A_51_P501656	NM_212445	Mus musculus KDEL (Lys-Asp-Glu-Leu) containing 2 (Kdelc2), mRNA [NM_212445]	1) gene symbol	1	Kdelc2	-5.24314	-3.52101	-4.04042		-4.11742	0.00105069	0.0994962		1/1
21492	A_55_P1971522	NM_001081133	Mus musculus kinesin family member 16B (Kif16b), mRNA [NM_001081133]	1) gene symbol	1	Kif16b	-3.51724	-2.24022	-2.30951		-2.54783	0.00793437	0.173385		1/1
35488	A_55_P2037478	NM_010629	Mus musculus kinesin-associated protein 3 (Kifap3), mRNA [NM_010629]	1) gene symbol	1	Kifap3	-2.83384	-1.71003	-2.5788		-2.24679	0.00982343	0.189138		1/1
24501	A_55_P2266880	NM_001170985	Mus musculus kin of IRRE like (Drosophila) (Kirrel), transcript variant 1, mRNA [NM_001170985]	1) gene symbol	3	Kirrel	-5.40997	-2.1339	-2.62401		-3.0563	0.00634513	0.161252		1/3
34045	A_52_P617636	NM_010636	Mus musculus Kruppel-like factor 12 (Klf12), mRNA [NM_010636]	1) gene symbol	1	Klf12	-2.72767	-4.11296	-5.06375		-3.9768	0.00299837	0.130228		1/1
87	A_55_P2170350	NM_053152	Mus musculus killer cell lectin-like receptor subfamily A, member 22 (Klra22), mRNA [NM_053152]	1) gene symbol	2	Klra22	-5.75433	-4.96609	-9.30783		-6.6963	0.0071767	0.166641		1/2
36731	A_55_P2102857	NM_027221	Mus musculus keratinocyte associated protein 3 (Krtcap3), mRNA [NM_027221]	1) gene symbol	1	Krtcap3	-7.74234	-5.46719	-6.72857		-6.32316	0.00261015	0.124752		1/1
57382	A_55_P2069979	NM_010687	Mus musculus like-glycosyltransferase (Large), mRNA [NM_010687]	1) gene symbol	1	Large	-8.6937	-3.59199	-3.67411		-4.80188	0.00164679	0.110609		1/1
22594	A_52_P516097	NM_175529	Mus musculus leukocyte receptor cluster (LRC) member 9 (Leng9), mRNA [NM_175529]	1) gene symbol	1	Leng9	-2.83731	-1.61129	-1.94305		-2.06678	0.00582697	0.157884		1/1
8495	A_51_P359636	NM_011150	Mus musculus lectin, galactoside-binding, soluble, 3 binding protein (Lgals3bp), mRNA [NM_011150]	1) gene symbol	2	Lgals3bp	-6.60353	-2.89254	-3.90023		-3.88431	0.00878088	0.180084		1/2
47972	A_55_P2123942	NM_026719	Mus musculus LMBR1 domain containing 1 (Lmbrd1), mRNA [NM_026719]	1) gene symbol	1	Lmbrd1	-5.94319	-2.19656	-4.06388		-3.60136	0.00460143	0.145409		1/1
62460	A_52_P577748	NM_134152	Mus musculus leupaxin (Lpxn), mRNA [NM_134152]	1) gene symbol	1	Lpxn	-4.84211	-5.76274	-4.1611		-4.92198	7.27786e-05	0.0642289		1/1
4287	A_55_P2094602	NM_001033439	Mus musculus leucine-rich repeats and calponin homology (CH) domain containing 1 (Lrch1), transcript variant 1, mRNA [NM_001033439]	1) gene symbol	1	Lrch1	-2.34411	-1.68125	-2.24894		-2.0335	0.00647455	0.161956		1/1
33772	A_51_P193794	NM_008512	Mus musculus low density lipoprotein receptor-related protein 1 (Lrp1), mRNA [NM_008512]	1) gene symbol	3	Lrp1	-2.72006	-1.70925	-2.68919		-2.25418	0.00844801	0.177507		1/3
29111	A_51_P194306	NM_172528	Mus musculus leucine rich repeat containing 1 (Lrrc1), transcript variant 2, mRNA [NM_172528]	1) gene symbol	2	Lrrc1	-2.83614	-1.85502	-2.52354		-2.35766	0.00244391	0.122487		1/2
38419	A_55_P2016526	NM_145616	Mus musculus leucine rich repeat containing 49 (Lrrc49), transcript variant 2, mRNA [NM_145616]	1) gene symbol	2	Lrrc49	-2.39262	-1.86324	-2.55294		-2.20521	0.00791453	0.173262		1/2
21164	A_55_P1959465	NM_008515	Mus musculus leucine rich repeat (in FLII) interacting protein 1 (Lrrfip1), transcript variant 2, mRNA [NM_008515]	1) gene symbol	3	Lrrfip1	-2.82199	-2.05544	-2.48892		-2.43505	0.000178988	0.0729555		1/3
11592	A_55_P2162344	NM_199302	Mus musculus leucine rich repeat and sterile alpha motif containing 1 (Lrsam1), mRNA [NM_199302]	1) gene symbol	3	Lrsam1	-3.35223	-2.20947	-3.5525		-2.92955	0.00101775	0.0993986		2/3
46328	A_55_P1954231	NM_172492	Mus musculus leucine-rich repeats and transmembrane domains 2 (Lrtm2), transcript variant 1, mRNA [NM_172492]	1) gene symbol	1	Lrtm2	-3.62154	-2.57535	-2.8128		-2.93812	0.000647214	0.088865		1/1
15274	A_55_P1973033	NM_019919	Mus musculus latent transforming growth factor beta binding protein 1 (Ltbp1), transcript variant 1, mRNA [NM_019919]	1) gene symbol	2	Ltbp1	-4.09907	-2.4217	-2.47569		-2.95616	0.00180791	0.114524		1/2
11443	A_51_P265495	NM_010738	Mus musculus lymphocyte antigen 6 complex, locus A (Ly6a), transcript variant 3, mRNA [NM_010738]	1) gene symbol	1	Ly6a	-4.73145	-4.86091	-4.80813		-4.81176	0.00293543	0.128708		1/1
50168	A_55_P2064771	NM_001252055	Mus musculus lymphocyte antigen 6 complex, locus C1 (Ly6c1), transcript variant 2, mRNA [NM_001252055]	1) gene symbol	2	Ly6c1	-3.77854	-3.44785	-3.69233		-3.61157	0.00472493	0.146757		1/2
48525	A_51_P343517	NM_010742	Mus musculus lymphocyte antigen 6 complex, locus D (Ly6d), mRNA [NM_010742]	1) gene symbol	1	Ly6d	-2.06109	-3.86629	-4.01869		-3.33029	0.00769231	0.171169		1/1
13098	A_55_P2087118	NM_020498	Mus musculus lymphocyte antigen 6 complex, locus I (Ly6i), mRNA [NM_020498]	1) gene symbol	1	Ly6i	-4.04975	-4.32655	-2.26844		-3.26536	0.00723623	0.16724		1/1
6730	A_55_P2094868	NM_013825	Mus musculus lymphocyte antigen 75 (Ly75), mRNA [NM_013825]	1) gene symbol	1	Ly75	-3.15588	-2.48238	-1.96255		-2.44824	0.00194085	0.116075		1/1
11583	A_66_P106133	NM_133853	Mus musculus membrane associated guanylate kinase, WW and PDZ domain containing 3 (Magi3), transcript variant 2, mRNA [NM_133853]	1) gene symbol	2	Magi3	-2.28046	-2.09504	-2.56363		-2.29473	0.00632257	0.16115		1/2
17794	A_51_P373696	NM_001013813	Mus musculus mastermind like 2 (Drosophila) (Maml2), transcript variant 1, mRNA [NM_001013813]	1) gene symbol	2	Maml2	-4.50489	-2.09936	-3.31661		-3.10767	0.00580996	0.157653		1/2
13074	A_52_P364130	NM_016896	Mus musculus mitogen-activated protein kinase kinase kinase 14 (Map3k14), mRNA [NM_016896]	1) gene symbol	2	Map3k14	-3.04633	-1.7137	-2.21415		-2.23743	0.00673779	0.164724		1/2
2648	A_55_P2106255	NM_134163	Mus musculus muscleblind-like 3 (Drosophila) (Mbnl3), mRNA [NM_134163]	1) gene symbol	2	Mbnl3	-4.56097	-2.33439	-2.94496		-3.07146	0.00258379	0.124752		1/2
53128	A_55_P2039250	NM_026037	Mus musculus membrane bound O-acyltransferase domain containing 2 (Mboat2), transcript variant 1, mRNA [NM_026037]	1) gene symbol	2	Mboat2	-2.84542	-2.54599	-2.87567		-2.73864	0.00144087	0.107672		1/2
45646	A_55_P1953919	NM_181407	Mus musculus malic enzyme 3, NADP(+)-dependent, mitochondrial (Me3), mRNA [NM_181407]	1) gene symbol	3	Me3	-6.57062	-3.94085	-5.96249		-5.13304	0.00556967	0.154608		2/3
30307	A_65_P08239	NM_001291196	Mus musculus myocyte enhancer factor 2A (Mef2a), transcript variant 5, mRNA [NM_001291196]	1) gene symbol	3	Mef2a	-3.16865	-4.16681	-2.35473		-3.12368	0.00373803	0.138133		2/3
29056	A_52_P290021	XM_006525108	PREDICTED: Mus musculus mediator of cell motility 1 (Memo1), transcript variant X1, mRNA [XM_006525108]	1) gene symbol	2	Memo1	-9.39853	-3.11851	-3.35248		-4.25298	0.00817891	0.17583		2/2
24710	A_55_P2071858	NM_008598	Mus musculus O-6-methylguanine-DNA methyltransferase (Mgmt), mRNA [NM_008598]	1) gene symbol	1	Mgmt	-3.81396	-2.99043	-4.09572		-3.5842	0.00382467	0.139433		1/1
5867	A_55_P2099019	NM_001291442	Mus musculus mitochondrial calcium uptake 1 (Micu1), transcript variant 1, mRNA [NM_001291442]	1) gene symbol	2	Micu1	-12.7877	-6.28236	-6.34413		-7.50416	0.00150636	0.108139		1/2
10015	A_52_P674414	NM_013791	Mus musculus muskelin 1, intracellular mediator containing kelch motifs (Mkln1), mRNA [NM_013791]	1) gene symbol	1	Mkln1	-6.75399	-2.97378	-3.11192		-3.70603	0.00800418	0.174355		1/1
42578	A_52_P305949	NM_010806	Mus musculus myeloid/lymphoid or mixed-lineage leukemia (trithorax homolog, Drosophila); translocated to, 4 (Mllt4), mRNA [NM_010806]	1) gene symbol	1	Mllt4	-3.85495	-2.92239	-4.9652		-3.79413	0.00165989	0.110706		1/1
27359	A_52_P10181	NM_133823	Mus musculus methylmalonic aciduria (cobalamin deficiency) type A (Mmaa), mRNA [NM_133823]	1) gene symbol	2	Mmaa	-2.86171	-4.56464	-4.16392		-3.89012	0.00155284	0.108804		1/2
48439	A_55_P1973818	NM_013783	Mus musculus membrane metallo-endopeptidase-like 1 (Mmel1), mRNA [NM_013783]	1) gene symbol	2	Mmel1	-4.58449	-4.04992	-4.0821		-4.23884	3.55369e-06	0.024987		1/2
25693	A_55_P1962918	NM_001033450	Mus musculus myeloid cell nuclear differentiation antigen (Mnda), mRNA [NM_001033450]	1) gene symbol	1	Mnda	-13.0997	-5.85556	-2.90681		-6.37651	0.00609694	0.160039		1/1
11748	A_65_P17218	NM_001170853	Mus musculus myeloid nuclear differentiation antigen like (Mndal), mRNA [NM_001170853]	1) gene symbol	1	Mndal	-10.3595	-11.3062	-7.16545		-9.27159	0.000610855	0.088865		1/1
42433	A_52_P674309	NM_013826	Mus musculus molybdenum cofactor synthesis 2 (Mocs2), transcript variant 1, mRNA [NM_013826]	1) gene symbol	2	Mocs2	-11.4567	-3.29333	-4.31636		-5.09198	0.00511022	0.150154		2/2
17518	A_55_P2029630	NM_011900	Mus musculus mannose-P-dolichol utilization defect 1 (Mpdu1), mRNA [NM_011900]	1) gene symbol	2	Mpdu1	-6.20527	-2.55665	-3.92296		-3.73118	0.00525528	0.151563		1/2
57519	A_52_P180373	NM_010821	Mus musculus macrophage expressed gene 1 (Mpeg1), mRNA [NM_010821]	1) gene symbol	2	Mpeg1	-5.08539	-4.60415	-3.64694		-4.27132	0.00609906	0.160039		1/2
53958	A_52_P322535	NM_025479	Mus musculus M-phase specific PLK1 intereacting protein (Mplkip), mRNA [NM_025479]	1) gene symbol	3	Mplkip	-1.95186	-2.02824	-2.16497		-2.04229	0.00626342	0.160837		1/3
61297	A_55_P1971892	NM_001081287	Mus musculus membrane protein, palmitoylated 7 (MAGUK p55 subfamily member 7) (Mpp7), transcript variant 1, mRNA [NM_001081287]	1) gene symbol	2	Mpp7	-3.83895	-3.39707	-5.07918		-4.01341	0.000196631	0.0744803		1/2
53526	A_55_P2179020	NM_001177658	Mus musculus mitochondrial ribosomal protein L15 (Mrpl15), transcript variant 1, mRNA [NM_001177658]	1) gene symbol	2	Mrpl15	-5.24016	-2.20456	-3.39848		-3.25784	0.00572099	0.156229		1/2
58104	A_55_P1991160	NM_026422	Mus musculus mitochondrial ribosome recycling factor (Mrrf), mRNA [NM_026422]	1) gene symbol	2	Mrrf	-3.99269	-4.20054	-4.21935		-4.11974	0.000909905	0.0959636		1/2
31605	A_52_P409769	NM_194464	Mus musculus MRV integration site 1 (Mrvi1), transcript variant 2, mRNA [NM_194464]	1) gene symbol	2	Mrvi1	-3.1291	-4.5078	-3.19947		-3.55435	0.00018251	0.0729555		1/2
11380	A_51_P146560	NM_018857	Mus musculus mesothelin (Msln), mRNA [NM_018857]	1) gene symbol	1	Msln	-4.36304	-2.86261	-3.06123		-3.32279	0.00140494	0.107266		1/1
25295	A_51_P146303	NM_028617	Mus musculus multivesicular body subunit 12A (Mvb12a), mRNA [NM_028617]	1) gene symbol	1	Mvb12a	-3.39614	-2.22274	-2.87626		-2.73323	0.00440459	0.144521		1/1
23903	A_55_P2005853	NM_001037098	Mus musculus nucleus accumbens associated 2, BEN and BTB (POZ) domain containing (Nacc2), transcript variant 2, mRNA [NM_001037098]	1) gene symbol	2	Nacc2	-8.44638	-3.62738	-5.47802		-5.04241	0.00585712	0.157951		1/2
42244	A_52_P201551	NM_173437	Mus musculus neuron navigator 1 (Nav1), mRNA [NM_173437]	1) gene symbol	2	Nav1	-4.78559	-2.57442	-3.18275		-3.25441	0.00616448	0.160323		1/2
57052	A_55_P2050602	NM_010875	Mus musculus neural cell adhesion molecule 1 (Ncam1), transcript variant 2, mRNA [NM_010875]	1) gene symbol	3	Ncam1	-2.75306	-1.81671	-1.92495		-2.15082	0.00274204	0.126216		1/3
29828	A_51_P377452	NM_008677	Mus musculus neutrophil cytosolic factor 4 (Ncf4), mRNA [NM_008677]	1) gene symbol	1	Ncf4	-6.83956	-5.82339	-4.95085		-5.87127	4.63432e-05	0.0549029		1/1
22948	A_55_P2019004	NM_172495	Mus musculus nuclear receptor coactivator 7 (Ncoa7), transcript variant 1, mRNA [NM_172495]	1) gene symbol	2	Ncoa7	-5.26386	-3.56518	-3.22074		-3.81377	0.00225563	0.122203		1/2
40239	A_55_P2121466	NM_001252313	Mus musculus nuclear receptor co-repressor 1 (Ncor1), transcript variant 1, mRNA [NM_001252313]	1) gene symbol	4	Ncor1	-2.92378	-1.69711	-2.01533		-2.113	0.00611714	0.16028		1/4
57946	A_52_P2947	NM_001127346	Mus musculus NADH dehydrogenase (ubiquinone) 1 alpha subcomplex, assembly factor 2 (Ndufaf2), mRNA [NM_001127346]	1) gene symbol	1	Ndufaf2	-2.95471	-1.53266	-1.94174		-2.05935	0.0060952	0.160039		1/1
6539	A_52_P491544	NM_017464	Mus musculus neural precursor cell expressed, developmentally down-regulated gene 9 (Nedd9), transcript variant 2, mRNA [NM_017464]	1) gene symbol	1	Nedd9	-2.34071	-2.30485	-2.51691		-2.37551	0.00355104	0.136848		1/1
29532	A_51_P235123	NM_008690	Mus musculus nuclear factor of kappa light polypeptide gene enhancer in B cells inhibitor, epsilon (Nfkbie), mRNA [NM_008690]	1) gene symbol	1	Nfkbie	-6.1036	-4.13741	-2.81463		-4.38461	0.00827861	0.176279		1/1
1796	A_55_P2106901	NM_021426	Mus musculus Na+/K+ transporting ATPase interacting 4 (Nkain4), transcript variant 1, mRNA [NM_021426]	1) gene symbol	1	Nkain4	-2.31053	-1.82962	-2.88855		-2.28571	0.00305702	0.130386		1/1
31806	A_55_P2016034	NM_001033207	Mus musculus NLR family, CARD domain containing 5 (Nlrc5), mRNA [NM_001033207]	1) gene symbol	2	Nlrc5	-37.8126	-29.6151	-18.1779		-28.6899	0.000141523	0.0707052		1/2
15738	A_55_P2034705	NM_001141949	Mus musculus N-myc (and STAT) interactor (Nmi), transcript variant 1, mRNA [NM_001141949]	1) gene symbol	1	Nmi	-2.88899	-3.53184	-3.23845		-3.2235	7.84804e-05	0.064309		1/1
62797	A_51_P234113	NM_172729	Mus musculus nucleotide-binding oligomerization domain containing 1 (Nod1), transcript variant 1, mRNA [NM_172729]	1) gene symbol	1	Nod1	-4.59156	-4.85643	-4.91666		-4.76738	0.00344195	0.135901		1/1
17555	A_55_P1972039	NM_001285833	Mus musculus NADPH oxidase 4 (Nox4), transcript variant 2, mRNA [NM_001285833]	1) gene symbol	3	Nox4	-13.1137	-5.15756	-5.64093		-6.84567	0.00160153	0.109014		3/3
49225	A_55_P1952076	NM_153288	Mus musculus neuropeptide B (Npb), mRNA [NM_153288]	1) gene symbol	3	Npb	-2.5186	-2.10782	-2.20705		-2.27747	0.000509884	0.0856972		3/3
3223	A_51_P469285	NM_008737	Mus musculus neuropilin 1 (Nrp1), mRNA [NM_008737]	1) gene symbol	1	Nrp1	-5.741	-4.40059	-4.3363		-4.71502	0.000354309	0.0804394		1/1
57153	A_55_P2016877	NM_008739	Mus musculus nuclear receptor-binding SET-domain protein 1 (Nsd1), mRNA [NM_008739]	1) gene symbol	2	Nsd1	-2.81699	-1.94358	-2.46284		-2.34739	0.00194333	0.116075		1/2
45987	A_51_P389386	NM_026746	Mus musculus non-SMC element 2 homolog (MMS21, S. cerevisiae) (Nsmce2), transcript variant 1, mRNA [NM_026746]	1) gene symbol	2	Nsmce2	-1.97189	-2.10232	-2.22447		-2.10175	0.000284648	0.0799739		1/2
32107	A_55_P2147397	NM_176968	Mus musculus 5'-nucleotidase domain containing 1 (Nt5dc1), mRNA [NM_176968]	1) gene symbol	2	Nt5dc1	-2.80129	-1.67298	-2.1561		-2.12845	0.00400628	0.140298		2/2
25104	A_52_P582309	NM_016736	Mus musculus negative regulator of ubiquitin-like proteins 1 (Nub1), mRNA [NM_016736]	1) gene symbol	1	Nub1	-2.7592	-2.50131	-2.86542		-2.68102	0.00263015	0.125278		1/1
10197	A_52_P490272	NM_022979	Mus musculus nucleoporin 98 (Nup98), transcript variant 2, mRNA [NM_022979]	1) gene symbol	1	Nup98	-3.42281	-2.08712	-1.85692		-2.37675	0.00318036	0.133131		1/1
3723	A_55_P1998942	NM_145211	Mus musculus 2'-5' oligoadenylate synthetase 1A (Oas1a), mRNA [NM_145211]	1) gene symbol	2	Oas1a	-5.75803	-4.16983	-3.93411		-4.3613	0.00936927	0.185128		1/2
16434	A_55_P1989071	NM_133893	Mus musculus 2'-5' oligoadenylate synthetase 1D (Oas1d), mRNA [NM_133893]	1) gene symbol	1	Oas1d	-4.29791	-2.59862	-2.46269		-3.08704	0.0020717	0.119215		1/1
61553	A_51_P154842	NM_145153	Mus musculus 2'-5' oligoadenylate synthetase 1F (Oas1f), mRNA [NM_145153]	1) gene symbol	1	Oas1f	-4.89185	-3.04556	-2.82868		-3.38573	0.00188674	0.116048		1/1
41238	A_55_P1998979	NM_011852	Mus musculus 2'-5' oligoadenylate synthetase 1G (Oas1g), mRNA [NM_011852]	1) gene symbol	2	Oas1g	-10.9462	-10.0898	-4.93148		-8.08217	0.000626394	0.088865		1/2
28681	A_51_P342926	NM_012050	Mus musculus osteomodulin (Omd), mRNA [NM_012050]	1) gene symbol	1	Omd	-3.45005	-3.1822	-2.49133		-3.02213	0.00367001	0.13805		1/1
48986	A_55_P1960197	NM_001287123	Mus musculus purinergic receptor P2Y, G-protein coupled, 14 (P2ry14), transcript variant 7, mRNA [NM_001287123]	1) gene symbol	1	P2ry14	-3.56905	-3.92585	-4.98334		-4.07475	0.00589573	0.158055		1/1
20005	A_55_P2022569	NM_001195049	Mus musculus p21 protein (Cdc42/Rac)-activated kinase 3 (Pak3), transcript variant 5, mRNA [NM_001195049]	1) gene symbol	1	Pak3	-5.70293	-2.78755	-3.45651		-3.67264	0.00331397	0.133984		1/1
31657	A_55_P2134581	NM_011112	Mus musculus poly (A) polymerase alpha (Papola), mRNA [NM_011112]	1) gene symbol	1	Papola	-4.44446	-2.42288	-2.47547		-3.00518	0.00181826	0.114528		1/1
45982	A_55_P2130970	NM_001163576	Mus musculus poly (ADP-ribose) polymerase family, member 10 (Parp10), transcript variant 2, mRNA [NM_001163576]	1) gene symbol	2	Parp10	-2.9839	-2.241	-2.59232		-2.54267	0.00421894	0.142171		2/2
26296	A_55_P2113256	NM_181402	Mus musculus poly (ADP-ribose) polymerase family, member 11 (Parp11), mRNA [NM_181402]	1) gene symbol	1	Parp11	-5.68432	-3.95282	-3.08341		-4.23658	0.00148758	0.108133		1/1
52819	A_51_P214747	NM_172893	Mus musculus poly (ADP-ribose) polymerase family, member 12 (Parp12), mRNA [NM_172893]	1) gene symbol	1	Parp12	-12.4616	-6.80113	-5.72545		-8.25028	0.00102541	0.0993986		1/1
10693	A_51_P514712	NM_001039530	Mus musculus poly (ADP-ribose) polymerase family, member 14 (Parp14), mRNA [NM_001039530]	1) gene symbol	1	Parp14	-9.94677	-4.3858	-4.01012		-5.23978	0.00368685	0.138108		1/1
24628	A_55_P2055487	NM_145619	Mus musculus poly (ADP-ribose) polymerase family, member 3 (Parp3), mRNA [NM_145619]	1) gene symbol	1	Parp3	-4.04119	-2.24352	-2.87646		-2.92136	0.00621396	0.160482		1/1
33970	A_51_P236864	NM_001081009	Mus musculus poly (ADP-ribose) polymerase family, member 8 (Parp8), mRNA [NM_001081009]	1) gene symbol	1	Parp8	-5.57717	-2.8546	-2.97637		-3.66082	0.00195539	0.116075		1/1
35838	A_55_P2142863	NM_030253	Mus musculus poly (ADP-ribose) polymerase family, member 9 (Parp9), mRNA [NM_030253]	1) gene symbol	2	Parp9	-2.97628	-3.15187	-3.17686		-3.11085	0.0011613	0.103266		1/2
51312	A_51_P165451	NM_026085	Mus musculus phenazine biosynthesis-like protein domain containing 2 (Pbld2), mRNA [NM_026085]	1) gene symbol	1	Pbld2	-5.19237	-2.98666	-4.91738		-4.1014	0.00134967	0.105394		1/1
59425	A_52_P111031	NM_001013753	Mus musculus protocadherin 17 (Pcdh17), mRNA [NM_001013753]	1) gene symbol	1	Pcdh17	-3.8674	-2.01217	-2.2224		-2.51273	0.00642013	0.161956		1/1
46307	A_52_P432969	NM_001105245	Mus musculus protocadherin 19 (Pcdh19), transcript variant 1, mRNA [NM_001105245]	1) gene symbol	1	Pcdh19	-6.0878	-4.10699	-2.97027		-4.14671	0.0096921	0.187906		1/1
40780	A_55_P2072522	NM_053141	Mus musculus protocadherin beta 16 (Pcdhb16), mRNA [NM_053141]	1) gene symbol	1	Pcdhb16	-3.36086	-3.24049	-3.022		-3.22369	0.00165501	0.110706		1/1
13136	A_51_P337771	NM_053142	Mus musculus protocadherin beta 17 (Pcdhb17), mRNA [NM_053142]	1) gene symbol	1	Pcdhb17	-3.53081	-3.75944	-4.01667		-3.73147	0.00195497	0.116075		1/1
16074	A_52_P529195	NM_053129	Mus musculus protocadherin beta 4 (Pcdhb4), mRNA [NM_053129]	1) gene symbol	1	Pcdhb4	-2.66781	-3.42667	-2.12991		-2.7286	0.00237314	0.122203		1/1
34992	A_55_P2064451	NM_178762	Mus musculus PC-esterase domain containing 1A (Pced1a), transcript variant 1, mRNA [NM_178762]	1) gene symbol	2	Pced1a	-3.91672	-2.3162	-2.70591		-2.83193	0.00364788	0.13805		1/2
3036	A_55_P2183393	AK041682	Mus musculus 3 days neonate thymus cDNA, RIKEN full-length enriched library, clone:A630029M15 product:weakly similar to 49J10.1.2 (ANDROGEN-INDUCED PROSTATE PROLIFERATIVE SHUTOFF ASSOCIATED PROTEIN, ISOFORM 2) (FRAGMENT) [Homo sapiens], full insert sequence. [AK041682]	1) gene symbol	3	Pds5b	-4.64003	-3.48271	-3.50426		-3.85825	6.47411e-05	0.0642289		1/3
16253	A_55_P2045792	NM_022889	Mus musculus pescadillo homolog 1, containing BRCT domain (zebrafish) (Pes1), mRNA [NM_022889]	1) gene symbol	2	Pes1	-2.48406	-2.32828	-2.62829		-2.46582	0.00890895	0.180986		1/2
3260	A_55_P1953693	NM_008994	Mus musculus peroxisomal biogenesis factor 2 (Pex2), transcript variant 1, mRNA [NM_008994]	1) gene symbol	1	Pex2	-3.41635	-1.95403	-2.64985		-2.53252	0.00485897	0.147706		1/1
12106	A_51_P262515	NM_172603	Mus musculus PHD finger protein 11A (Phf11a), mRNA [NM_172603]	1) gene symbol	1	Phf11a	-35.1301	-16.3986	-10.1362		-15.8484	0.0023841	0.122203		1/1
58992	A_55_P2038262	NM_001164327	Mus musculus PHD finger protein 11B (Phf11b), mRNA [NM_001164327]	1) gene symbol	1	Phf11b	-27.6549	-13.9076	-9.9677		-14.3049	0.00154806	0.108804		1/1
24222	A_52_P380369	BC030186	Mus musculus DNA segment, Chr 14, ERATO Doi 668, expressed, mRNA (cDNA clone MGC:29273 IMAGE:5067268), complete cds. [BC030186]	1) gene symbol	2	Phf11d	-24.0071	-13.26	-9.85648		-13.6232	0.00108899	0.100557		2/2
4852	A_52_P513347	NM_199446	Mus musculus phosphorylase kinase beta (Phkb), mRNA [NM_199446]	1) gene symbol	2	Phkb	-5.50655	-2.76983	-3.0841		-3.42295	0.00632888	0.16115		2/2
7606	A_55_P2046753	NM_177905	Mus musculus piwi-like RNA-mediated gene silencing 4 (Piwil4), mRNA [NM_177905]	1) gene symbol	1	Piwil4	-3.29929	-2.61771	-2.60574		-2.86374	0.0052514	0.151563		1/1
31905	A_55_P2173333	ENSMUST00000110109	phospholipase C, beta 4 [Source:MGI Symbol;Acc:MGI:107464] [ENSMUST00000110109]	1) gene symbol	4	Plcb4	-3.42936	-2.22988	-2.03841		-2.46952	0.00272334	0.126216		1/4
8720	A_51_P503883	NM_001081333	Mus musculus pleckstrin homology domain containing, family G (with RhoGef domain) member 4 (Plekhg4), mRNA [NM_001081333]	1) gene symbol	1	Plekhg4	-3.8455	-3.11505	-5.24715		-3.83636	0.00339466	0.1354		1/1
26462	A_52_P133436	NM_183034	Mus musculus pleckstrin homology domain containing, family M (with RUN domain) member 1 (Plekhm1), mRNA [NM_183034]	1) gene symbol	1	Plekhm1	-3.73863	-1.86204	-1.99493		-2.34817	0.007755	0.171761		1/1
48900	A_55_P2160094	NM_001195084	Mus musculus phospholipid scramblase 2 (Plscr2), transcript variant A, mRNA [NM_001195084]	1) gene symbol	1	Plscr2	-3.6002	-4.45214	-2.63434		-3.42201	0.000926784	0.0962387		1/1
25640	A_55_P1990026	NM_001168497	Mus musculus phospholipid scramblase 3 (Plscr3), transcript variant 2, mRNA [NM_001168497]	1) gene symbol	2	Plscr3	-3.76758	-1.95919	-2.43232		-2.54035	0.00814762	0.175641		1/2
45215	A_66_P128997	NM_178087	Mus musculus promyelocytic leukemia (Pml), transcript variant 2, mRNA [NM_178087]	1) gene symbol	2	Pml	-2.97783	-2.47231	-1.85913		-2.36467	0.00505788	0.149615		1/2
18716	A_55_P2036854	NM_025580	Mus musculus paroxysmal nonkinesiogenic dyskinesia (Pnkd), transcript variant 2, mRNA [NM_025580]	1) gene symbol	3	Pnkd	-2.29902	-1.98335	-2.20959		-2.1582	0.0038509	0.139641		1/3
50436	A_55_P1965150	NM_021549	Mus musculus polynucleotide kinase 3'- phosphatase (Pnkp), transcript variant 1, mRNA [NM_021549]	1) gene symbol	2	Pnkp	-4.695	-2.0007	-2.33155		-2.71475	0.00748729	0.169196		1/2
33853	A_55_P2122384	NM_027869	Mus musculus polyribonucleotide nucleotidyltransferase 1 (Pnpt1), mRNA [NM_027869]	1) gene symbol	2	Pnpt1	-3.50856	-2.74979	-2.61984		-2.88786	0.00260228	0.124752		1/2
3701	A_55_P2236291	NM_008903	Mus musculus phosphatidic acid phosphatase type 2A (Ppap2a), transcript variant 2, mRNA [NM_008903]	1) gene symbol	2	Ppap2a	-2.81402	-2.12057	-3.35995		-2.66008	0.00273886	0.126216		1/2
29606	A_51_P224042	NM_028430	Mus musculus peptidylprolyl isomerase (cyclophilin)-like 6 (Ppil6), mRNA [NM_028430]	1) gene symbol	1	Ppil6	-3.40195	-1.52473	-3.56993		-2.7208	0.00988116	0.189759		1/1
32641	A_55_P2028300	NM_016910	Mus musculus protein phosphatase 1D magnesium-dependent, delta isoform (Ppm1d), mRNA [NM_016910]	1) gene symbol	1	Ppm1d	-4.70207	-2.79902	-3.00862		-3.36956	0.000667486	0.0893421		1/1
57770	A_55_P2027052	NM_144809	Mus musculus PR domain containing 9 (Prdm9), mRNA [NM_144809]	1) gene symbol	2	Prdm9	-2.82733	-4.043	-2.06806		-2.88498	0.00193503	0.116075		1/2
24989	A_51_P338998	NM_008922	Mus musculus DNA primase, p58 subunit (Prim2), mRNA [NM_008922]	1) gene symbol	2	Prim2	-3.02584	-2.26463	-2.49826		-2.53552	0.00388158	0.139643		1/2
54683	A_66_P105791	NM_011101	Mus musculus protein kinase C, alpha (Prkca), mRNA [NM_011101]	1) gene symbol	2	Prkca	-7.39921	-2.48456	-3.15066		-3.98063	0.00759082	0.170002		1/2
53642	A_52_P533280	NM_013637	Mus musculus protamine 1 (Prm1), mRNA [NM_013637]	1) gene symbol	1	Prm1	-8.01942	-10.6853	-10.1906		-9.9126	0.00270818	0.126216		1/1
38628	A_52_P570266	NM_013640	Mus musculus proteasome (prosome, macropain) subunit, beta type 10 (Psmb10), mRNA [NM_013640]	1) gene symbol	1	Psmb10	-3.03659	-2.51345	-2.24172		-2.58316	0.000150896	0.0707052		1/1
3683	A_51_P345367	NM_010724	Mus musculus proteasome (prosome, macropain) subunit, beta type 8 (large multifunctional peptidase 7) (Psmb8), mRNA [NM_010724]	1) gene symbol	1	Psmb8	-220.142	-31.796	-30.2722		-49.6451	0.00159404	0.109014		1/1
53198	A_51_P369803	NM_013585	Mus musculus proteasome (prosome, macropain) subunit, beta type 9 (large multifunctional peptidase 2) (Psmb9), mRNA [NM_013585]	1) gene symbol	2	Psmb9	-48.7841	-18.994	-19.0248		-23.1019	0.0011203	0.102123		1/2
5976	A_55_P2025611	NM_001281472	Mus musculus protease (prosome, macropain) activator subunit 2B (Psme2b), mRNA [NM_001281472]	1) gene symbol	3	Psme2b	-2.25813	-1.84485	-2.00553		-2.01254	0.00335271	0.134691		2/3
50644	A_51_P330133	NM_025682	Mus musculus paraspeckle protein 1 (Pspc1), mRNA [NM_025682]	1) gene symbol	1	Pspc1	-3.14266	-3.13448	-2.36641		-2.82398	0.0011294	0.102377		1/1
48821	A_51_P463120	NM_025760	Mus musculus protein tyrosine phosphatase-like A domain containing 2 (Ptplad2), mRNA [NM_025760]	1) gene symbol	2	Ptplad2	-2.68435	-2.08495	-2.45062		-2.3981	0.000431403	0.0831858		2/2
14818	A_55_P1992079	NM_011213	Mus musculus protein tyrosine phosphatase, receptor type, F (Ptprf), mRNA [NM_011213]	1) gene symbol	1	Ptprf	-1.88767	-3.7163	-3.445		-2.98481	0.00539478	0.152636		1/1
10723	A_52_P246165	NM_008983	Mus musculus protein tyrosine phosphatase, receptor type, K (Ptprk), mRNA [NM_008983]	1) gene symbol	1	Ptprk	-16.6021	-3.44878	-4.78895		-6.26733	0.00560924	0.15507		1/1
15490	A_52_P483799	NM_001177349	Mus musculus pyrin domain containing 4 (Pydc4), transcript variant 1, mRNA [NM_001177349]	1) gene symbol	2	Pydc4	-6.71851	-11.5652	-8.61859		-9.17166	0.000824537	0.0933229		1/2
32718	A_55_P2035509	NM_175026	Mus musculus pyrin and HIN domain family, member 1 (Pyhin1), mRNA [NM_175026]	1) gene symbol	3	Pyhin1	-12.8762	-13.5822	-5.29491		-9.6239	0.00131219	0.104552		2/3
13262	A_55_P2011545	NM_183165	Mus musculus pyridine nucleotide-disulphide oxidoreductase domain 1 (Pyroxd1), mRNA [NM_183165]	1) gene symbol	1	Pyroxd1	-3.28552	-2.25506	-2.22417		-2.5852	0.00204634	0.118681		1/1
7998	A_52_P303928	NM_021518	Mus musculus RAB2A, member RAS oncogene family (Rab2a), mRNA [NM_021518]	1) gene symbol	1	Rab2a	-6.00715	-2.79418	-4.15457		-4.09341	0.00176686	0.113437		1/1
40573	A_55_P2127702	NM_001253809	Mus musculus Rac GTPase-activating protein 1 (Racgap1), transcript variant 3, mRNA [NM_001253809]	1) gene symbol	2	Racgap1	-17.7466	-3.50597	-5.35814		-6.59824	0.00601354	0.159335		2/2
27250	A_55_P1985749	NM_009010	Mus musculus RAD23a homolog (S. cerevisiae) (Rad23a), mRNA [NM_009010]	1) gene symbol	1	Rad23a	-3.11605	-1.61441	-2.58418		-2.32301	0.00432831	0.143093		1/1
13596	A_55_P2099390	NM_019930	Mus musculus RAN binding protein 9 (Ranbp9), mRNA [NM_019930]	1) gene symbol	3	Ranbp9	-4.45633	-4.70948	-2.85327		-3.73969	0.00397591	0.139673		2/3
4158	A_55_P2002632	NM_024457	Mus musculus RAS related protein 1b (Rap1b), mRNA [NM_024457]	1) gene symbol	1	Rap1b	-4.12359	-2.76137	-2.7428		-3.13886	0.000382066	0.0827333		1/1
34538	A_52_P198435	NM_207246	Mus musculus RAS, guanyl releasing protein 3 (Rasgrp3), transcript variant 2, mRNA [NM_207246]	1) gene symbol	1	Rasgrp3	-7.98909	-4.15056	-4.93921		-5.98538	0.0074102	0.168825		1/1
13192	A_52_P542172	NM_009826	Mus musculus RB1-inducible coiled-coil 1 (Rb1cc1), mRNA [NM_009826]	1) gene symbol	2	Rb1cc1	-3.30562	-2.33915	-2.56612		-2.68902	0.000612314	0.088865		1/2
38031	A_55_P2045521	NM_001172126	Mus musculus RNA binding motif, single stranded interacting protein (Rbms3), transcript variant 6, mRNA [NM_001172126]	1) gene symbol	3	Rbms3	-5.42928	-2.38097	-4.31737		-3.62335	0.00521512	0.151427		2/3
30811	A_52_P444637	NM_134083	Mus musculus regulator of chromosome condensation (RCC1) and BTB (POZ) domain containing protein 2 (Rcbtb2), transcript variant 2, mRNA [NM_134083]	1) gene symbol	2	Rcbtb2	-8.29602	-7.1363	-5.26001		-6.42079	0.00838665	0.176952		1/2
58034	A_55_P2000588	NM_001033536	Mus musculus regulatory factor X, 7 (Rfx7), mRNA [NM_001033536]	1) gene symbol	2	Rfx7	-18.675	-5.35808	-14.6048		-9.91351	0.00246656	0.122639		1/2
29731	A_55_P2170034	NM_016846	Mus musculus ral guanine nucleotide dissociation stimulator,-like 1 (Rgl1), mRNA [NM_016846]	1) gene symbol	2	Rgl1	-2.24595	-2.13277	-1.80767		-2.04278	0.000691152	0.0897662		2/2
56348	A_55_P2015964	NM_175238	Mus musculus Rap1 interacting factor 1 homolog (yeast) (Rif1), mRNA [NM_175238]	1) gene symbol	2	Rif1	-4.09524	-1.96925	-2.10054		-2.54959	0.00496883	0.148535		1/2
57593	A_66_P128442	NM_001033338	Mus musculus RIMS binding protein 3 (Rimbp3), mRNA [NM_001033338]	1) gene symbol	1	Rimbp3	-2.8548	-7.26471	-2.13364		-3.49605	0.00933049	0.184886		1/1
41259	A_55_P2216456	NM_177323	Mus musculus RAD50 interactor 1 (Rint1), mRNA [NM_177323]	1) gene symbol	1	Rint1	-1.89927	-2.40899	-2.13465		-2.13969	0.00189294	0.116048		1/1
25674	A_51_P263302	NM_178607	Mus musculus ring finger protein 24 (Rnf24), mRNA [NM_178607]	1) gene symbol	1	Rnf24	-5.11414	-2.33538	-2.72296		-3.0863	0.00556828	0.154608		1/1
22009	A_51_P220407	NM_181405	Mus musculus arginyl aminopeptidase (aminopeptidase B)-like 1 (Rnpepl1), mRNA [NM_181405]	1) gene symbol	1	Rnpepl1	-3.07218	-2.04823	-2.55266		-2.52132	0.00067795	0.0897662		1/1
48271	A_52_P152219	NM_173431	Mus musculus Rpgrip1-like (Rpgrip1l), mRNA [NM_173431]	1) gene symbol	1	Rpgrip1l	-2.06271	-2.0387	-2.67578		-2.21951	0.00273496	0.126216		1/1
38342	A_55_P1987805	NM_153587	Mus musculus ribosomal protein S6 kinase, polypeptide 5 (Rps6ka5), mRNA [NM_153587]	1) gene symbol	1	Rps6ka5	-6.04426	-3.23028	-4.51017		-4.21464	0.00522425	0.151427		1/1
8387	A_52_P670026	NM_021384	Mus musculus radical S-adenosyl methionine domain containing 2 (Rsad2), mRNA [NM_021384]	1) gene symbol	1	Rsad2	-9.97391	-3.97318	-3.01083		-4.65563	0.00603863	0.159335		1/1
13067	A_52_P391110	NM_009109	Mus musculus ryanodine receptor 1, skeletal muscle (Ryr1), mRNA [NM_009109]	1) gene symbol	1	Ryr1	-6.14628	-3.20726	-4.75834		-4.25315	0.00704036	0.166461		1/1
47060	A_55_P2060333	NM_011312	Mus musculus S100 calcium binding protein A5 (S100a5), mRNA [NM_011312]	1) gene symbol	1	S100a5	-1.9668	-1.68583	-2.95967		-2.10049	0.00948427	0.185454		1/1
55404	A_66_P121787	NM_010156	Mus musculus sterile alpha motif domain containing 9-like (Samd9l), mRNA [NM_010156]	1) gene symbol	2	Samd9l	-4.79839	-3.34391	-2.67993		-3.38381	0.00625157	0.160837		1/2
17114	A_55_P1994564	NM_020483	Mus musculus SAP30 binding protein (Sap30bp), mRNA [NM_020483]	1) gene symbol	2	Sap30bp	-5.44733	-2.66592	-3.96729		-3.79663	0.00123689	0.104035		2/2
29951	A_51_P466875	NM_023248	Mus musculus Shwachman-Bodian-Diamond syndrome homolog (human) (Sbds), mRNA [NM_023248]	1) gene symbol	1	Sbds	-2.33811	-2.03308	-2.05978		-2.14878	0.000832609	0.0933229		1/1
11212	A_52_P311245	NM_007644	Mus musculus scavenger receptor class B, member 2 (Scarb2), mRNA [NM_007644]	1) gene symbol	1	Scarb2	-11.3212	-4.74109	-4.28723		-5.69148	0.00348934	0.136257		1/1
5630	A_65_P10865	NM_029825	Mus musculus Sec1 family domain containing 1 (Scfd1), mRNA [NM_029825]	1) gene symbol	3	Scfd1	-3.74637	-2.51247	-2.47224		-2.80075	0.00181729	0.114528		3/3
6155	A_55_P2067905	NM_001114660	Mus musculus Sec1 family domain containing 2 (Scfd2), transcript variant a, mRNA [NM_001114660]	1) gene symbol	3	Scfd2	-5.51794	-3.289	-3.55965		-3.88819	0.00179317	0.114017		1/3
72	A_55_P2167530	ENSMUST00000043503	signal peptide, CUB domain, EGF-like 3 [Source:MGI Symbol;Acc:MGI:3045253] [ENSMUST00000043503]	1) gene symbol	3	Scube3	-2.06305	-2.49329	-4.10859		-2.65788	0.00805269	0.174536		1/3
60090	A_51_P157255	NM_008304	Mus musculus syndecan 2 (Sdc2), mRNA [NM_008304]	1) gene symbol	1	Sdc2	-2.52574	-2.19029	-2.26024		-2.31697	0.000609801	0.088865		1/1
39799	A_55_P2041753	NM_133704	Mus musculus SEC22 vesicle trafficking protein homolog A (S. cerevisiae) (Sec22a), mRNA [NM_133704]	1) gene symbol	1	Sec22a	-3.5497	-2.34289	-2.50852		-2.74778	0.00198359	0.116526		1/1
25962	A_52_P537459	NM_027016	Mus musculus SEC62 homolog (S. cerevisiae) (Sec62), mRNA [NM_027016]	1) gene symbol	2	Sec62	-2.47672	-2.38624	-1.81644		-2.17749	0.00858598	0.17872		1/2
619	A_55_P2143025	NM_013657	Mus musculus sema domain, immunoglobulin domain (Ig), short basic domain, secreted, (semaphorin) 3C (Sema3c), mRNA [NM_013657]	1) gene symbol	2	Sema3c	-4.19884	-2.15573	-2.87287		-2.97954	0.00286804	0.12765		1/2
6048	A_55_P1998442	NM_011349	Mus musculus sema domain, immunoglobulin domain (Ig), short basic domain, secreted, (semaphorin) 3F (Sema3f), mRNA [NM_011349]	1) gene symbol	1	Sema3f	-5.19073	-2.17237	-4.9126		-3.64552	0.0044079	0.144544		1/1
54120	A_55_P2013043	NM_011454	Mus musculus serine (or cysteine) peptidase inhibitor, clade B, member 6b (Serpinb6b), mRNA [NM_011454]	1) gene symbol	1	Serpinb6b	-3.16323	-1.91792	-2.62761		-2.46759	0.00280764	0.126893		1/1
28098	A_52_P220573	NM_009250	Mus musculus serine (or cysteine) peptidase inhibitor, clade I, member 1 (Serpini1), mRNA [NM_009250]	1) gene symbol	2	Serpini1	-5.31246	-3.59112	-3.82792		-4.12568	0.000253982	0.0793771		1/2
6678	A_52_P230167	NM_053099	Mus musculus SET binding protein 1 (Setbp1), mRNA [NM_053099]	1) gene symbol	1	Setbp1	-3.05624	-3.15366	-2.20883		-2.73017	0.00126793	0.104385		1/1
10049	A_51_P389004	NM_011891	Mus musculus sarcoglycan, delta (dystrophin-associated glycoprotein) (Sgcd), mRNA [NM_011891]	1) gene symbol	3	Sgcd	-8.66514	-4.05683	-4.17003		-5.21644	0.000800292	0.0933229		2/3
27159	A_52_P571746	NM_001099631	Mus musculus SH2 domain containing 5 (Sh2d5), mRNA [NM_001099631]	1) gene symbol	2	Sh2d5	-3.92656	-3.6289	-1.73897		-2.86177	0.00645299	0.161956		2/2
49111	A_55_P1983368	NM_001162533	Mus musculus SH3 domain containing 21 (Sh3d21), transcript variant 1, mRNA [NM_001162533]	1) gene symbol	1	Sh3d21	-2.13429	-1.75673	-2.62754		-2.13075	0.00242666	0.122279		1/1
20692	A_55_P1980267	NM_001289668	Mus musculus SID1 transmembrane family, member 2 (Sidt2), transcript variant 1, mRNA [NM_001289668]	1) gene symbol	1	Sidt2	-2.12524	-1.78259	-2.48943		-2.10343	0.00067465	0.0897662		1/1
49918	A_52_P557129	NM_020333	Mus musculus solute carrier family 12, member 5 (Slc12a5), mRNA [NM_020333]	1) gene symbol	2	Slc12a5	-3.97085	-2.35119	-3.92728		-3.15059	0.00725326	0.167299		1/2
6427	A_51_P430620	NM_172436	Mus musculus solute carrier family 25 (mitochondrial carrier, Aralar), member 12 (Slc25a12), mRNA [NM_172436]	1) gene symbol	1	Slc25a12	-2.9287	-1.56586	-1.88119		-2.02759	0.00842745	0.177231		1/1
58008	A_55_P1958597	NM_011988	Mus musculus solute carrier family 27 (fatty acid transporter), member 3 (Slc27a3), mRNA [NM_011988]	1) gene symbol	1	Slc27a3	-3.43156	-2.63465	-4.06537		-3.26798	0.00777885	0.171916		1/1
41802	A_55_P2350617	NM_001145960	Mus musculus solute carrier family 37 (glycerol-3-phosphate transporter), member 2 (Slc37a2), transcript variant 1, mRNA [NM_001145960]	1) gene symbol	2	Slc37a2	-4.72214	-2.53826	-5.80339		-3.91837	0.00888715	0.180733		1/2
1091	A_55_P2000603	NM_009057	Mus musculus solute carrier family 50 (sugar transporter), member 1 (Slc50a1), mRNA [NM_009057]	1) gene symbol	2	Slc50a1	-2.39439	-1.9073	-2.72385		-2.29477	0.00259862	0.124752		1/2
9298	A_51_P423578	NM_011408	Mus musculus schlafen 2 (Slfn2), mRNA [NM_011408]	1) gene symbol	1	Slfn2	-11.2839	-5.66988	-4.3855		-5.99783	0.00556206	0.154608		1/1
31639	A_51_P228768	NM_011409	Mus musculus schlafen 3 (Slfn3), mRNA [NM_011409]	1) gene symbol	1	Slfn3	-3.2923	-3.34889	-2.40703		-2.91846	0.00228874	0.122203		1/1
41313	A_51_P183812	NM_011410	Mus musculus schlafen 4 (Slfn4), mRNA [NM_011410]	1) gene symbol	1	Slfn4	-8.2716	-8.09014	-4.8728		-7.15928	0.00101846	0.0993986		1/1
16082	A_55_P2117656	NM_181545	Mus musculus schlafen 8 (Slfn8), transcript variant 1, mRNA [NM_181545]	1) gene symbol	2	Slfn8	-21.2192	-7.06456	-5.17668		-7.92499	0.00791736	0.173262		2/2
30951	A_55_P2110537	NM_172796	Mus musculus schlafen 9 (Slfn9), mRNA [NM_172796]	1) gene symbol	2	Slfn9	-1.67014	-3.32303	-2.07856		-2.29967	0.0064454	0.161956		1/2
43932	A_55_P2007802	NM_026003	Mus musculus SWI/SNF related, matrix associated, actin dependent regulator of chromatin, subfamily a, member 2 (Smarca2), transcript variant 2, mRNA [NM_026003]	1) gene symbol	1	Smarca2	-3.0872	-2.09451	-2.80914		-2.61538	0.00423594	0.142171		1/1
57441	A_52_P472660	NM_025481	Mus musculus SMAD specific E3 ubiquitin protein ligase 2 (Smurf2), mRNA [NM_025481]	1) gene symbol	3	Smurf2	-7.89911	-2.90105	-3.1462		-4.04014	0.00455462	0.145391		1/3
32840	A_52_P608132	NM_001024560	Mus musculus sorting nexin 32 (Snx32), mRNA [NM_001024560]	1) gene symbol	1	Snx32	-2.58527	-1.91078	-2.73319		-2.34441	0.00221586	0.12206		1/1
3817	A_55_P1952793	NM_178880	Mus musculus Son DNA binding protein (Son), transcript variant 1, mRNA [NM_178880]	1) gene symbol	3	Son	-9.23162	-4.84653	-4.53441		-5.66349	0.00108779	0.100557		3/3
58951	A_55_P2152566	NM_175397	Mus musculus Sp110 nuclear body protein (Sp110), transcript variant 1, mRNA [NM_175397]	1) gene symbol	4	Sp110	-16.8304	-17.6873	-8.44757		-14.3589	0.00235	0.122203		1/4
58653	A_55_P2086810	NM_001013817	Mus musculus Sp140 nuclear body protein (Sp140), mRNA [NM_001013817]	1) gene symbol	3	Sp140	-4.64913	-4.70876	-2.59316		-4.03781	0.00633612	0.16115		1/3
49132	A_52_P538470	NM_144882	Mus musculus spermatogenesis associated, serine-rich 2-like (Spats2l), transcript variant 1, mRNA [NM_144882]	1) gene symbol	1	Spats2l	-8.74659	-9.92745	-6.13442		-8.26949	0.000130645	0.0703116		1/1
12821	A_51_P428086	NM_009260	Mus musculus spectrin beta, non-erythrocytic 1 (Sptbn1), transcript variant 2, mRNA [NM_009260]	1) gene symbol	3	Sptbn1	-2.04617	-2.30566	-2.01556		-2.12887	0.00123249	0.103979		1/3
43763	A_51_P469951	NM_080448	Mus musculus SLIT-ROBO Rho GTPase activating protein 3 (Srgap3), mRNA [NM_080448]	1) gene symbol	4	Srgap3	-2.27794	-1.98028	-2.55075		-2.22439	0.00601959	0.159335		1/4
10298	A_51_P417016	NM_013663	Mus musculus serine/arginine-rich splicing factor 3 (Srsf3), transcript variant 1, mRNA [NM_013663]	1) gene symbol	3	Srsf3	-2.29182	-2.70109	-2.63538		-2.53319	2.67203e-05	0.0497349		1/3
1055	A_51_P466673	NM_146083	Mus musculus serine/arginine-rich splicing factor 7 (Srsf7), transcript variant 1, mRNA [NM_146083]	1) gene symbol	2	Srsf7	-3.29332	-2.46118	-2.74525		-2.78503	0.000581977	0.0880572		1/2
28046	A_55_P2084496	NM_023672	Mus musculus single-stranded DNA binding protein 3 (Ssbp3), transcript variant 1, mRNA [NM_023672]	1) gene symbol	1	Ssbp3	-2.70287	-1.60257	-2.34041		-2.14416	0.00580102	0.157487		1/1
19717	A_55_P1975430	NM_009176	Mus musculus ST3 beta-galactoside alpha-2,3-sialyltransferase 3 (St3gal3), transcript variant 1, mRNA [NM_009176]	1) gene symbol	1	St3gal3	-2.73597	-1.92494	-2.12232		-2.23154	0.000656313	0.088865		1/1
51120	A_55_P2098683	NM_153091	Mus musculus suppression of tumorigenicity 7-like (St7l), transcript variant 1, mRNA [NM_153091]	1) gene symbol	1	St7l	-2.62815	-2.42219	-3.03026		-2.6615	0.00116221	0.103266		1/1
16287	A_55_P1955906	NM_009283	Mus musculus signal transducer and activator of transcription 1 (Stat1), transcript variant 2, mRNA [NM_009283]	1) gene symbol	1	Stat1	-10.7254	-4.30588	-5.32879		-5.70252	0.00540868	0.152718		1/1
35330	A_55_P2208041	NM_009292	Mus musculus stimulated by retinoic acid gene 8 (Stra8), mRNA [NM_009292]	1) gene symbol	1	Stra8	-4.95853	-3.13518	-4.97306		-4.08344	0.00247658	0.122794		1/1
7639	A_55_P2097616	NM_001113569	Mus musculus syntaxin binding protein 1 (Stxbp1), transcript variant 1, mRNA [NM_001113569]	1) gene symbol	2	Stxbp1	-3.71917	-1.72715	-2.17009		-2.3576	0.00758779	0.170002		1/2
30278	A_51_P332602	NM_013677	Mus musculus surfeit gene 1 (Surf1), transcript variant 1, mRNA [NM_013677]	1) gene symbol	1	Surf1	-3.17939	-1.74941	-2.22734		-2.24177	0.00996805	0.190126		1/1
34468	A_55_P2106235	NM_009304	Mus musculus synaptogyrin 2 (Syngr2), mRNA [NM_009304]	1) gene symbol	1	Syngr2	-4.35371	-2.46321	-3.17579		-3.21694	0.000643934	0.088865		1/1
44323	A_51_P290921	NM_001040087	Mus musculus synaptotagmin-like 2 (Sytl2), transcript variant 4, mRNA [NM_001040087]	1) gene symbol	1	Sytl2	-2.57112	-2.16771	-2.04303		-2.24776	0.000863706	0.0933229		1/1
19891	A_51_P485594	NM_025729	Mus musculus TGF-beta activated kinase 1/MAP3K7 binding protein 3 (Tab3), mRNA [NM_025729]	1) gene symbol	1	Tab3	-3.65756	-2.04062	-2.55558		-2.64695	0.00150077	0.108139		1/1
24330	A_55_P2014690	ENSMUST00000111978	TAO kinase 3 [Source:MGI Symbol;Acc:MGI:3041177] [ENSMUST00000111978]	1) gene symbol	2	Taok3	-4.12263	-1.88668	-2.01255		-2.51472	0.00710307	0.166519		1/2
51732	A_55_P2017645	NM_011530	Mus musculus transporter 2, ATP-binding cassette, sub-family B (MDR/TAP) (Tap2), mRNA [NM_011530]	1) gene symbol	1	Tap2	-16.0975	-6.12269	-8.76116		-8.38728	0.00506104	0.149615		1/1
8818	A_55_P2149763	NM_001025313	Mus musculus TAP binding protein (Tapbp), transcript variant 1, mRNA [NM_001025313]	1) gene symbol	1	Tapbp	-3.18107	-2.29124	-2.57434		-2.61834	0.00179446	0.114017		1/1
1350	A_55_P2057984	NM_144517	Mus musculus TBC1 domain family, member 19 (Tbc1d19), mRNA [NM_144517]	1) gene symbol	1	Tbc1d19	-11.1587	-5.0342	-5.4924		-6.4727	0.00104204	0.0993986		1/1
8203	A_55_P2121141	ENSMUST00000048677	TBC1 domain family, member 22B [Source:MGI Symbol;Acc:MGI:2681867] [ENSMUST00000048677]	1) gene symbol	3	Tbc1d22b	-3.98293	-2.28691	-2.85448		-2.88047	0.00370433	0.138133		1/3
18732	A_51_P154679	NM_173186	Mus musculus TBC1 domain family, member 24 (Tbc1d24), transcript variant 4, mRNA [NM_173186]	1) gene symbol	1	Tbc1d24	-4.98988	-2.66322	-3.04735		-3.36388	0.00194987	0.116075		1/1
45020	A_51_P508580	NM_009328	Mus musculus transcription factor 15 (Tcf15), mRNA [NM_009328]	1) gene symbol	1	Tcf15	-6.74566	-5.76778	-2.5281		-4.86384	0.00926265	0.184527		1/1
43303	A_55_P2054420	NM_013685	Mus musculus transcription factor 4 (Tcf4), transcript variant 1, mRNA [NM_013685]	1) gene symbol	2	Tcf4	-3.27665	-2.27569	-2.10197		-2.47452	0.0036768	0.13805		1/2
1974	A_55_P2100331	NM_177190	Mus musculus t-complex 11 like 1 (Tcp11l1), mRNA [NM_177190]	1) gene symbol	2	Tcp11l1	-2.27775	-2.68053	-3.05492		-2.67027	0.00178857	0.114017		2/2
52350	A_55_P2141088	ENSMUST00000107162	teneurin transmembrane protein 4 [Source:MGI Symbol;Acc:MGI:2447063] [ENSMUST00000107162]	1) gene symbol	4	Tenm4	-6.07774	-2.43059	-2.42601		-3.22646	0.00895486	0.181451		1/4
56739	A_55_P2073709	NM_178667	Mus musculus transcription factor Dp 2 (Tfdp2), transcript variant 1, mRNA [NM_178667]	1) gene symbol	2	Tfdp2	-4.65013	-1.93206	-3.049		-2.89622	0.00741394	0.168828		1/2
10513	A_65_P10913	NM_009367	Mus musculus transforming growth factor, beta 2 (Tgfb2), mRNA [NM_009367]	1) gene symbol	2	Tgfb2	-2.71101	-1.76212	-1.81534		-2.01842	0.00685022	0.165137		2/2
41351	A_51_P478722	NM_011579	Mus musculus T cell specific GTPase 1 (Tgtp1), mRNA [NM_011579]	1) gene symbol	1	Tgtp1	-42.7873	-11.1016	-7.69135		-14.0868	0.00361115	0.137557		1/1
4415	A_55_P2062246	NM_001145164	Mus musculus T cell specific GTPase 2 (Tgtp2), mRNA [NM_001145164]	1) gene symbol	2	Tgtp2	-26.8193	-9.32179	-7.40487		-11.7773	0.00141979	0.107266		2/2
8497	A_55_P2034998	NM_009386	Mus musculus tight junction protein 1 (Tjp1), transcript variant 1, mRNA [NM_009386]	1) gene symbol	1	Tjp1	-2.40301	-1.94994	-1.93588		-2.07228	0.00176158	0.113429		1/1
57321	A_51_P495581	NM_030682	Mus musculus toll-like receptor 1 (Tlr1), transcript variant 1, mRNA [NM_030682]	1) gene symbol	1	Tlr1	-2.29349	-2.93477	-5.52558		-3.18213	0.00685394	0.165137		1/1
8093	A_52_P85174	NM_126166	Mus musculus toll-like receptor 3 (Tlr3), mRNA [NM_126166]	1) gene symbol	1	Tlr3	-37.7058	-15.4448	-7.0969		-14.5906	0.00209612	0.119979		1/1
11884	A_55_P2050932	NM_001290755	Mus musculus toll-like receptor 7 (Tlr7), transcript variant 1, mRNA [NM_001290755]	1) gene symbol	3	Tlr7	-2.99889	-3.37169	-4.60602		-3.55563	0.000831121	0.0933229		2/3
29071	A_55_P2180944	NM_029857	Mus musculus transmembrane and coiled-coil domains 4 (Tmco4), mRNA [NM_029857]	1) gene symbol	1	Tmco4	-2.74828	-2.01606	-3.38097		-2.59192	0.0033008	0.133785		1/1
61971	A_52_P515094	NM_025326	Mus musculus transmembrane protein 176A (Tmem176a), transcript variant 1, mRNA [NM_025326]	1) gene symbol	1	Tmem176a	-2.3239	-2.31057	-2.54627		-2.39434	0.00622045	0.160489		1/1
48347	A_51_P224771	NM_172608	Mus musculus transmembrane protein 184b (Tmem184b), transcript variant 1, mRNA [NM_172608]	1) gene symbol	1	Tmem184b	-2.35697	-1.98497	-1.85838		-2.0591	0.00033643	0.0804394		1/1
26042	A_52_P220783	NM_178745	Mus musculus transmembrane protein 229B (Tmem229b), transcript variant 1, mRNA [NM_178745]	1) gene symbol	1	Tmem229b	-5.15617	-3.46397	-3.3705		-3.81935	0.00233916	0.122203		1/1
28044	A_55_P2042753	NM_020626	Mus musculus transmembrane protein 27 (Tmem27), mRNA [NM_020626]	1) gene symbol	2	Tmem27	-3.40318	-4.02502	-3.33194		-3.63855	0.00530104	0.151855		1/2
21946	A_51_P143805	NM_025339	Mus musculus transmembrane protein 42 (Tmem42), transcript variant 1, mRNA [NM_025339]	1) gene symbol	1	Tmem42	-3.21961	-2.1756	-2.73116		-2.68277	0.000883809	0.094333		1/1
10255	A_55_P2008889	NM_001081983	Mus musculus thymosin beta 15b1 (Tmsb15b1), mRNA [NM_001081983]	1) gene symbol	3	Tmsb15b1	-1.93494	-1.52596	-3.13286		-2.07122	0.00928054	0.184707		1/3
58128	A_55_P2018017	NM_009425	Mus musculus tumor necrosis factor (ligand) superfamily, member 10 (Tnfsf10), mRNA [NM_009425]	1) gene symbol	1	Tnfsf10	-45.9596	-24.8356	-12.0169		-23.2462	0.000440026	0.0839078		1/1
1406	A_66_P118091	NM_023141	Mus musculus torsin family 3, member A (Tor3a), mRNA [NM_023141]	1) gene symbol	2	Tor3a	-7.24186	-4.16893	-3.67825		-4.7364	0.00145744	0.107672		2/2
19191	A_55_P2094262	NM_009414	Mus musculus tryptophan hydroxylase 1 (Tph1), transcript variant 1, mRNA [NM_009414]	1) gene symbol	1	Tph1	-3.26145	-6.24861	-9.55621		-6.35542	0.00492347	0.148351		1/1
1844	A_55_P2187043	NM_001164248	Mus musculus tropomyosin 1, alpha (Tpm1), transcript variant 1, mRNA [NM_001164248]	1) gene symbol	5	Tpm1	-4.84965	-2.16039	-2.56392		-2.91565	0.00475347	0.146757		2/5
41215	A_66_P126504	NM_001085549	Mus musculus TraB domain containing 2B (Trabd2b), mRNA [NM_001085549]	1) gene symbol	3	Trabd2b	-4.46502	-3.23571	-3.1094		-3.66014	0.00305026	0.130386		1/3
50443	A_66_P105689	NM_030684	Mus musculus tripartite motif-containing 34A (Trim34a), mRNA [NM_030684]	1) gene symbol	2	Trim34a	-16.3403	-5.6689	-6.13974		-7.21888	0.00718361	0.166732		1/2
3569	A_55_P2172036	NM_178802	Mus musculus tripartite motif-containing 65 (Trim65), mRNA [NM_178802]	1) gene symbol	2	Trim65	-2.6509	-1.77606	-2.02793		-2.16583	0.00922291	0.184061		1/2
7373	A_55_P2109539	NM_001242360	Mus musculus tRNA nucleotidyl transferase, CCA-adding, 1 (Trnt1), transcript variant 3, mRNA [NM_001242360]	1) gene symbol	4	Trnt1	-2.85027	-2.4043	-2.43762		-2.59342	0.00669384	0.164266		3/4
24224	A_51_P216550	NM_011641	Mus musculus transformation related protein 63 (Trp63), transcript variant 4, mRNA [NM_011641]	1) gene symbol	4	Trp63	-7.78342	-4.70016	-3.76504		-5.41621	0.00157603	0.109014		1/4
28149	A_55_P1962756	NM_001098267	Mus musculus tubulin tyrosine ligase-like family, member 2 (Ttll2), mRNA [NM_001098267]	1) gene symbol	1	Ttll2	-4.78143	-5.88287	-4.58636		-5.13117	0.000394072	0.0828012		1/1
812	A_55_P2098578	NM_001199045	Mus musculus tubulin, delta 1 (Tubd1), transcript variant 1, mRNA [NM_001199045]	1) gene symbol	1	Tubd1	-11.0612	-4.53869	-3.98781		-5.30454	0.00642483	0.161956		1/1
44419	A_55_P1986833	NM_054040	Mus musculus tubby like protein 4 (Tulp4), transcript variant 1, mRNA [NM_054040]	1) gene symbol	1	Tulp4	-2.99319	-2.32446	-2.66853		-2.65426	0.0010549	0.0996221		1/1
23851	A_52_P183152	NM_016792	Mus musculus thioredoxin-like 1 (Txnl1), mRNA [NM_016792]	1) gene symbol	1	Txnl1	-2.44089	-2.0704	-1.86908		-2.13469	0.00550581	0.153823		1/1
3916	A_55_P2070799	NM_001015876	Mus musculus tRNA-yW synthesizing protein 1 homolog (S. cerevisiae) (Tyw1), transcript variant 1, mRNA [NM_001015876]	1) gene symbol	3	Tyw1	-4.76873	-2.02314	-3.88328		-3.21176	0.00506774	0.149617		1/3
30140	A_52_P338066	NM_023137	Mus musculus ubiquitin D (Ubd), mRNA [NM_023137]	1) gene symbol	1	Ubd	-18.2593	-11.5839	-11.4218		-12.759	0.000845451	0.0933229		1/1
25568	A_55_P2179206	NM_027394	Mus musculus ubiquitin-conjugating enzyme E2C binding protein (Ube2cbp), mRNA [NM_027394]	1) gene symbol	2	Ube2cbp	-2.94711	-2.12028	-1.74413		-2.22323	0.00250819	0.123154		1/2
32239	A_55_P2048334	NM_001081548	Mus musculus ubiquitin protein ligase E3 component n-recognin 3 (Ubr3), transcript variant 1, mRNA [NM_001081548]	1) gene symbol	2	Ubr3	-2.0857	-2.1211	-1.97727		-2.05784	0.00570524	0.156033		1/2
17902	A_51_P395921	NM_033607	Mus musculus ubiquitin carboxyl-terminal esterase L4 (Uchl4), mRNA [NM_033607]	1) gene symbol	1	Uchl4	-2.19186	-1.91887	-1.98078		-2.02398	0.000192643	0.0739763		1/1
46156	A_52_P36218	NM_001081132	Mus musculus UPF2 regulator of nonsense transcripts homolog (yeast) (Upf2), mRNA [NM_001081132]	1) gene symbol	1	Upf2	-3.38354	-1.80351	-2.11923		-2.30917	0.00449714	0.144704		1/1
29373	A_51_P345340	NM_027158	Mus musculus uroplakin 3B-like (Upk3bl), mRNA [NM_027158]	1) gene symbol	2	Upk3bl	-1.86279	-2.33268	-2.90976		-2.27734	0.00550359	0.153823		2/2
54566	A_55_P2179335	NM_133247	Mus musculus ubiquitin specific peptidase 33 (Usp33), transcript variant 1, mRNA [NM_133247]	1) gene symbol	2	Usp33	-2.58612	-1.82922	-2.03684		-2.10901	0.00170715	0.112226		1/2
50647	A_52_P582568	NM_177387	Mus musculus uronyl-2-sulfotransferase (Ust), mRNA [NM_177387]	1) gene symbol	1	Ust	-6.23092	-2.39104	-3.68434		-3.71748	0.00284987	0.127459		1/1
25111	A_51_P177118	NM_001013375	Mus musculus UTP18, small subunit (SSU) processome component, homolog (yeast) (Utp18), mRNA [NM_001013375]	1) gene symbol	1	Utp18	-5.36976	-3.70804	-3.25783		-4.17457	0.00238502	0.122203		1/1
22543	A_52_P613596	NM_020505	Mus musculus vav 3 oncogene (Vav3), transcript variant 1, mRNA [NM_020505]	1) gene symbol	1	Vav3	-8.77756	-3.58421	-4.57908		-5.01882	0.00196508	0.116347		1/1
34187	A_51_P433870	NM_009506	Mus musculus vascular endothelial growth factor C (Vegfc), mRNA [NM_009506]	1) gene symbol	1	Vegfc	-4.73705	-2.36527	-2.50437		-3.0662	0.00442279	0.144627		1/1
52320	A_55_P2012146	NM_145820	Mus musculus ventricular zone expressed PH domain-containing 1 (Veph1), mRNA [NM_145820]	1) gene symbol	2	Veph1	-11.3449	-4.07647	-9.20531		-6.55546	0.00536078	0.152293		1/2
19478	A_55_P2035827	NM_001290781	Mus musculus VMA21 vacuolar H+-ATPase homolog (S. cerevisiae) (Vma21), transcript variant 3, mRNA [NM_001290781]	1) gene symbol	5	Vma21	-2.8632	-2.27113	-2.227		-2.41634	0.00133308	0.104999		1/5
51578	A_55_P2066657	NM_173028	Mus musculus vacuolar protein sorting 13A (yeast) (Vps13a), mRNA [NM_173028]	1) gene symbol	2	Vps13a	-7.71087	-4.46582	-4.31498		-5.17537	0.000609751	0.088865		2/2
28879	A_55_P2088038	NM_001276465	Mus musculus vacuolar protein sorting 13 D (yeast) (Vps13d), transcript variant 2, mRNA [NM_001276465]	1) gene symbol	3	Vps13d	-3.44741	-2.94287	-2.63779		-2.95251	0.00119259	0.103266		1/3
26083	A_55_P1961260	NM_026664	Mus musculus vacuolar protein sorting 53 (yeast) (Vps53), mRNA [NM_026664]	1) gene symbol	1	Vps53	-7.23753	-2.97947	-6.37864		-5.02339	0.00390746	0.139643		1/1
47873	A_66_P131754	NM_172767	Mus musculus von Willebrand factor A domain containing 5A (Vwa5a), transcript variant 1, mRNA [NM_172767]	1) gene symbol	2	Vwa5a	-3.61978	-3.33873	-3.02766		-3.28442	0.00316374	0.132851		1/2
58340	A_52_P134924	NM_027149	Mus musculus WD repeat domain 20 (Wdr20), mRNA [NM_027149]	1) gene symbol	2	Wdr20	-3.39998	-1.90018	-1.59452		-2.1764	0.00862999	0.179301		1/2
59078	A_55_P1984908	NM_172590	Mus musculus WD repeat domain 41 (Wdr41), mRNA [NM_172590]	1) gene symbol	2	Wdr41	-4.85336	-2.52788	-3.24386		-3.28905	0.00345528	0.135901		1/2
28959	A_52_P159395	NM_001081402	Mus musculus WD repeat domain 70 (Wdr70), mRNA [NM_001081402]	1) gene symbol	1	Wdr70	-4.63231	-3.94834	-2.26237		-3.33969	0.00458866	0.145391		1/1
11724	A_51_P171616	NM_009518	Mus musculus wingless related MMTV integration site 10a (Wnt10a), mRNA [NM_009518]	1) gene symbol	1	Wnt10a	-6.00007	-2.31719	-3.45494		-3.69099	0.00290099	0.128402		1/1
24754	A_65_P06611	NM_175394	Mus musculus Wilms tumour 1-associating protein (Wtap), transcript variant 2, mRNA [NM_175394]	1) gene symbol	3	Wtap	-3.01193	-2.30705	-2.41646		-2.56489	0.000108487	0.0703116		1/3
35165	A_55_P1966833	NM_001037713	Mus musculus XIAP associated factor 1 (Xaf1), transcript variant 1, mRNA [NM_001037713]	1) gene symbol	2	Xaf1	-7.24751	-3.04888	-3.68718		-4.04583	0.00596799	0.158951		2/2
106	A_55_P1985950	NM_001289729	Mus musculus X-prolyl aminopeptidase (aminopeptidase P) 2, membrane-bound (Xpnpep2), transcript variant 2, mRNA [NM_001289729]	1) gene symbol	2	Xpnpep2	-2.94971	-2.45021	-3.48351		-2.84836	0.00761864	0.170087		2/2
55919	A_55_P2014347	ENSMUST00000179062	Yy2 transcription factor [Source:MGI Symbol;Acc:MGI:3837947] [ENSMUST00000179062]	1) gene symbol	2	Yy2	-3.73172	-2.00366	-1.78392		-2.3965	0.00704628	0.166461		1/2
43145	A_66_P139683	NM_021394	Mus musculus Z-DNA binding protein 1 (Zbp1), transcript variant 1, mRNA [NM_021394]	1) gene symbol	2	Zbp1	-13.8311	-10.3632	-8.27877		-9.97692	0.00678076	0.1649		2/2
5195	A_55_P1984846	ENSMUST00000042779	zinc finger and BTB domain containing 1 [Source:MGI Symbol;Acc:MGI:2442326] [ENSMUST00000042779]	1) gene symbol	3	Zbtb1	-3.05	-2.77914	-4.74627		-3.37518	0.00697483	0.165887		1/3
48925	A_55_P2165655	NM_029348	Mus musculus zinc finger and BTB domain containing 4 (Zbtb4), mRNA [NM_029348]	1) gene symbol	3	Zbtb4	-1.96837	-1.87258	-2.56137		-2.08439	0.00622087	0.160489		1/3
47862	A_52_P65237	NM_145356	Mus musculus zinc finger and BTB domain containing 7C (Zbtb7c), mRNA [NM_145356]	1) gene symbol	1	Zbtb7c	-3.93127	-2.54483	-3.2453		-3.12158	0.00291678	0.128532		1/1
34966	A_52_P546635	NM_011546	Mus musculus zinc finger E-box binding homeobox 1 (Zeb1), mRNA [NM_011546]	1) gene symbol	1	Zeb1	-13.4151	-4.40269	-6.47786		-6.99957	0.0015094	0.108139		1/1
23514	A_52_P526372	NM_015753	Mus musculus zinc finger E-box binding homeobox 2 (Zeb2), transcript variant 2, mRNA [NM_015753]	1) gene symbol	3	Zeb2	-2.88408	-2.98549	-1.87691		-2.55885	0.00385235	0.139641		1/3
17960	A_55_P2123841	NM_030708	Mus musculus zinc finger homeodomain 4 (Zfhx4), mRNA [NM_030708]	1) gene symbol	2	Zfhx4	-3.62105	-2.05484	-1.9486		-2.45534	0.00349418	0.136257		1/2
15031	A_55_P2056055	ENSMUST00000086010	zinc finger protein 114 [Source:MGI Symbol;Acc:MGI:3037815] [ENSMUST00000086010]	1) gene symbol	2	Zfp114	-3.2185	-2.23136	-2.99314		-2.6945	0.00935227	0.185055		1/2
20523	A_52_P372092	NM_144546	Mus musculus zinc finger protein 119a (Zfp119a), mRNA [NM_144546]	1) gene symbol	1	Zfp119a	-2.71855	-2.48999	-2.36765		-2.53115	0.000234066	0.0793771		1/1
50017	A_65_P05316	NM_001111076	Mus musculus zinc finger protein 182 (Zfp182), transcript variant 2, mRNA [NM_001111076]	1) gene symbol	2	Zfp182	-3.67461	-3.20413	-2.71607		-3.12049	0.00661437	0.163566		1/2
39920	A_52_P155124	NM_001164676	Mus musculus zinc finger protein 229 (Zfp229), mRNA [NM_001164676]	1) gene symbol	2	Zfp229	-1.70327	-2.67588	-2.50904		-2.21303	0.00554536	0.154608		1/2
23342	A_66_P101631	NM_001285797	Mus musculus zinc finger protein 27 (Zfp27), transcript variant 3, mRNA [NM_001285797]	1) gene symbol	2	Zfp27	-2.25831	-2.02875	-2.63585		-2.28409	0.00203017	0.118119		1/2
1638	A_55_P2005145	NM_001048204	Mus musculus zinc finger protein 455 (Zfp455), mRNA [NM_001048204]	1) gene symbol	1	Zfp455	-1.75391	-2.73854	-2.02662		-2.1574	0.00683097	0.165137		1/1
44912	A_51_P214985	NM_145492	Mus musculus zinc finger protein 521 (Zfp521), mRNA [NM_145492]	1) gene symbol	2	Zfp521	-1.92587	-1.90227	-2.24253		-2.00914	0.00396819	0.139667		1/2
27216	A_55_P1954266	NM_001256518	Mus musculus zinc finger protein 672 (Zfp672), transcript variant 5, mRNA [NM_001256518]	1) gene symbol	2	Zfp672	-5.25264	-2.43203	-2.70888		-3.3692	0.00512871	0.150495		1/2
37210	A_52_P491554	NM_172392	Mus musculus zinc finger protein 759 (Zfp759), mRNA [NM_172392]	1) gene symbol	1	Zfp759	-5.31211	-3.46249	-4.63572		-4.18886	0.00726352	0.167299		1/1
45675	A_55_P2014269	NM_177362	Mus musculus zinc finger protein 771 (Zfp771), mRNA [NM_177362]	1) gene symbol	1	Zfp771	-2.54679	-1.57117	-2.04473		-2.02056	0.00253585	0.123669		1/1
28243	A_52_P65077	NM_029281	Mus musculus zinc finger protein 820 (Zfp820), mRNA [NM_029281]	1) gene symbol	2	Zfp820	-1.97453	-2.19274	-1.88239		-2.01442	5.31038e-05	0.0603443		1/2
30042	A_66_P131994	NM_175252	Mus musculus zinc finger protein 934 (Zfp934), transcript variant 2, mRNA [NM_175252]	1) gene symbol	2	Zfp934	-2.24358	-2.45833	-2.22685		-2.31822	0.00421686	0.142171		1/2
53673	A_55_P2059055	NM_001025373	Mus musculus zinc finger prtoein 943 (Zfp943), mRNA [NM_001025373]	1) gene symbol	1	Zfp943	-2.58603	-1.57871	-2.06583		-2.01395	0.00412024	0.141262		1/1
51978	A_55_P1978166	NM_177358	Mus musculus zinc finger protein 945 (Zfp945), transcript variant 2, mRNA [NM_177358]	1) gene symbol	3	Zfp945	-2.59359	-2.26415	-3.31314		-2.63454	0.0041853	0.14194		1/3
61591	A_55_P2134785	NM_001290436	Mus musculus zinc finger and SCAN domain containing 22 (Zscan22), transcript variant 1, mRNA [NM_001290436]	1) gene symbol	2	Zscan22	-2.08694	-1.67582	-2.48671		-2.03917	0.00641535	0.161956		1/2

## Sheet: HeatmapCompressedRatios
						ratio	M5629g / M5630g	M5631g / M5632g	M5633g / M5634g
						ratio	R1	R2	R3
						column	1	2	3
FeatureNum#	ProbeName#	SystematicName	Description	CrudeProbeCharacterization_RCUT	number of probes present on microarrays allocated to individual GeneName (symbol) entry#	GeneName_RCUT
48115	A_52_P273821	NM_026179	Mus musculus abhydrolase domain containing 5 (Abhd5), mRNA [NM_026179]	1) gene symbol	3	Abhd5	2.23253	1.84136	2.31185			> 32-fold upregulation / increase / difference
38676	A_55_P2114074	NM_001127340	Mus musculus proacrosin binding protein (Acrbp), transcript variant 2, mRNA [NM_001127340]	1) gene symbol	3	Acrbp	2.45388	2.7122	2.22729
8327	A_55_P1997861	NR_104339	Mus musculus ADAMTS-like 5 (Adamtsl5), transcript variant 2, non-coding RNA [NR_104339]	1) gene symbol	2	Adamtsl5	2.43778	5.20982	4.34894
26043	A_55_P2182392	NM_001100606	Mus musculus adenosine deaminase, tRNA-specific 3 (Adat3), mRNA [NM_001100606]	1) gene symbol	1	Adat3	2.25462	1.75507	2.45371
25373	A_55_P2121913	NM_134052	Mus musculus acireductone dioxygenase 1 (Adi1), mRNA [NM_134052]	1) gene symbol	2	Adi1	1.7907	1.81643	2.46613			8-32-fold upregulation / increase / difference
26765	A_55_P2181386	NM_182928	Mus musculus adrenomedullin 2 (Adm2), mRNA [NM_182928]	1) gene symbol	1	Adm2	3.15266	4.32502	6.44264
28881	A_52_P179583	NM_175028	Mus musculus ADNP homeobox 2 (Adnp2), mRNA [NM_175028]	1) gene symbol	1	Adnp2	2.59246	2.42238	3.13895
2358.1	A_51_P510891#	NM_007423	Mus musculus alpha fetoprotein (Afp), mRNA [NM_007423]	1) gene symbol	1#	Afp	3.05875	2.09478	3.01841
37398	A_55_P2153621	NM_001286518	Mus musculus AHNAK nucleoprotein (desmoyokin) (Ahnak), transcript variant 4, mRNA [NM_001286518]	1) gene symbol	4	Ahnak	3.3669	3.72785	2.05187			2-8-fold upregulation / increase / difference
41422	A_55_P2139501	NM_007439	Mus musculus anaplastic lymphoma kinase (Alk), mRNA [NM_007439]	1) gene symbol	1	Alk	2.76875	2.53383	1.72687
13529	A_51_P295215	NM_172943	Mus musculus alkB, alkylation repair homolog 5 (E. coli) (Alkbh5), mRNA [NM_172943]	1) gene symbol	3	Alkbh5	2.17013	1.90423	2.12602
44971	A_52_P336585	NM_028717	Mus musculus amyotrophic lateral sclerosis 2 (juvenile) (Als2), transcript variant 1, mRNA [NM_028717]	1) gene symbol	2	Als2	2.63955	2.87435	3.43657
12295	A_51_P333071	NM_025514	Mus musculus anaphase promoting complex subunit 16 (Anapc16), mRNA [NM_025514]	1) gene symbol	1	Anapc16	1.87324	2.33386	2.38238			no change
6311.1	A_51_P171999#	NM_009696	Mus musculus apolipoprotein E (Apoe), mRNA [NM_009696]	1) gene symbol	1#	Apoe	2.98499	3.44357	3.17282
32235	A_52_P83557	NM_001085495	Mus musculus ADP-ribosylation factor guanine nucleotide-exchange factor 2 (brefeldin A-inhibited) (Arfgef2), mRNA [NM_001085495]	1) gene symbol	2	Arfgef2	1.87103	2.88226	2.86633
25550	A_55_P2130525	ENSMUST00000124598	ADP-ribosylation factor-like 14 effector protein [Source:MGI Symbol;Acc:MGI:1926020] [ENSMUST00000124598]	1) gene symbol	2	Arl14ep	3.42594	1.9766	2.01773
44597	A_52_P668071	NM_001039126	Mus musculus ankyrin repeat and SOCS box-containing 1 (Asb1), transcript variant 1, mRNA [NM_001039126]	1) gene symbol	2	Asb1	2.57575	1.92506	2.59714			2-8-fold downregulation / decrease / difference
18936	A_51_P478610	NM_133346	Mus musculus ankyrin repeat and SOCS box-containing 6 (Asb6), mRNA [NM_133346]	1) gene symbol	1	Asb6	2.68882	2.76242	3.47004
49585	A_51_P464238	NM_009716	Mus musculus activating transcription factor 4 (Atf4), transcript variant 1, mRNA [NM_009716]	1) gene symbol	2	Atf4	2.51955	2.80576	2.88922
10793	A_51_P175758	NM_026566	Mus musculus autophagy related 101 (Atg101), mRNA [NM_026566]	1) gene symbol	1	Atg101	2.5875	2.60218	2.76998
35223	A_55_P2037662	NM_001290469	Mus musculus ATPase, Na+/K+ transporting, alpha 3 polypeptide (Atp1a3), mRNA [NM_001290469]	1) gene symbol	2	Atp1a3	3.57465	1.70432	1.81059			8-32-fold downregulation / decrease / difference
21338	A_55_P2100705	ENSMUST00000120535	AU RNA binding protein/enoyl-coenzyme A hydratase [Source:MGI Symbol;Acc:MGI:1338011] [ENSMUST00000120535]	1) gene symbol	4	Auh	2.02528	2.61922	4.12076
18730	A_55_P2073885	NM_028284	Mus musculus Bardet-Biedl syndrome 5 (human) (Bbs5), mRNA [NM_028284]	1) gene symbol	2	Bbs5	2.16717	2.21428	2.06223
41777	A_51_P237668	NM_009749	Mus musculus brain expressed X-linked 2 (Bex2), mRNA [NM_009749]	1) gene symbol	1	Bex2	3.08327	1.93534	1.99196
41102	A_55_P2003903	NM_001291061	Mus musculus beaded filament structural protein 1, in lens-CP94 (Bfsp1), transcript variant 1, mRNA [NM_001291061]	1) gene symbol	1	Bfsp1	4.71712	4.16395	3.69419			> 32-fold downregulation / decrease / difference
40934	A_66_P101477	NM_031368	Mus musculus bone gamma-carboxyglutamate protein 3 (Bglap3), mRNA [NM_031368]	1) gene symbol	3	Bglap3	16.1453	3.33166	7.42098
12293	A_51_P451176	NM_024469	Mus musculus basic helix-loop-helix family, member e41 (Bhlhe41), transcript variant 1, mRNA [NM_024469]	1) gene symbol	2	Bhlhe41	3.299	3.03849	2.57137
42684	A_55_P2098428	NM_133724	Mus musculus biogenesis of lysosomal organelles complex-1, subunit 4, cappuccino (Bloc1s4), mRNA [NM_133724]	1) gene symbol	1	Bloc1s4	1.88438	2.00525	2.19487
30221	A_66_P124052	NM_016778	Mus musculus BCL2-related ovarian killer protein (Bok), mRNA [NM_016778]	1) gene symbol	1	Bok	2.574	2.24115	2.05417
48141	A_55_P2068615	NM_001034875	Mus musculus BPI fold containing family B, member 4 (Bpifb4), mRNA [NM_001034875]	1) gene symbol	1	Bpifb4	1.85102	1.82723	2.98672
37235	A_52_P652104	NM_023336	Mus musculus bromodomain containing 3 (Brd3), transcript variant 3, mRNA [NM_023336]	1) gene symbol	3	Brd3	2.44266	2.11778	2.41989
22927	A_51_P507974	NM_025686	Mus musculus BRF2, subunit of RNA polymerase III transcription initiation factor, BRF1-like (Brf2), mRNA [NM_025686]	1) gene symbol	1	Brf2	2.75874	2.46056	2.67767
10993	A_55_P2162364	NM_001243239	Mus musculus calcium channel flower domain containing 1 (Cacfd1), transcript variant 2, mRNA [NM_001243239]	1) gene symbol	6	Cacfd1	3.97315	3.76546	3.13249			Members of class 1:
26235	A_51_P476820	NM_028500	Mus musculus calreticulin 3 (Calr3), transcript variant 1, mRNA [NM_028500]	1) gene symbol	2	Calr3	2.72556	2.10639	1.91137
37456	A_55_P2097340	NM_145621	Mus musculus CaM kinase-like vesicle-associated (Camkv), mRNA [NM_145621]	1) gene symbol	1	Camkv	2.75125	4.38442	3.56165
18945	A_55_P2023707	NM_001081557	Mus musculus calmodulin binding transcription activator 1 (Camta1), transcript variant 1, mRNA [NM_001081557]	1) gene symbol	2	Camta1	2.36077	1.92113	2.37985
5767	A_55_P1972054	ENSMUST00000117814	calpain 10 [Source:MGI Symbol;Acc:MGI:1344392] [ENSMUST00000117814]	1) gene symbol	2	Capn10	2.39618	2.02312	2.17513			M5630g ((19.5.16) 3T3/Gap neg ctrl A 2x50nM 48h 1)
38341	A_55_P2004370	NM_009802	Mus musculus carbonic anhydrase 6 (Car6), mRNA [NM_009802]	1) gene symbol	1	Car6	12.1958	6.56215	24.7916
2512	A_51_P443364	NM_134048	Mus musculus Casitas B-lineage lymphoma-like 1 (Cbll1), transcript variant 2, mRNA [NM_134048]	1) gene symbol	2	Cbll1	2.42745	1.97236	2.87447
6763	A_55_P2078670	NM_144855	Mus musculus cystathionine beta-synthase (Cbs), transcript variant 1, mRNA [NM_144855]	1) gene symbol	1	Cbs	11.6279	4.82842	5.36834
33969	A_55_P2116160	NM_146178	Mus musculus coiled-coil domain containing 106 (Ccdc106), transcript variant 2, mRNA [NM_146178]	1) gene symbol	1	Ccdc106	5.91859	2.4192	2.5765			M5632g ((23.6.16) 3T3/Gap neg ctrl A 2x50nM 48h 2)
9110	A_51_P317031	NM_025779	Mus musculus coiled-coil domain containing 109B (Ccdc109b), mRNA [NM_025779]	1) gene symbol	1	Ccdc109b	2.65497	2.3966	2.19089
22242	A_55_P1954081	NM_027159	Mus musculus coiled-coil domain containing 115 (Ccdc115), mRNA [NM_027159]	1) gene symbol	1	Ccdc115	2.91206	1.96907	2.49995
2943	A_51_P286034	NM_134033	Mus musculus coiled-coil domain containing 117 (Ccdc117), mRNA [NM_134033]	1) gene symbol	1	Ccdc117	3.12527	2.29525	4.07534
31681	A_55_P2156404	ENSMUST00000096084	coiled-coil domain containing 136 [Source:MGI Symbol;Acc:MGI:1918128] [ENSMUST00000096084]	1) gene symbol	2	Ccdc136	3.42058	2.12388	2.2893			M5634g ((7.7.16) 3T3/Gap neg ctrl A 2x50nM 48h 2)
33780	A_55_P1998751	NM_152807	Mus musculus coiled-coil domain containing 137 (Ccdc137), mRNA [NM_152807]	1) gene symbol	1	Ccdc137	3.7701	4.37476	5.2411
14480	A_51_P261999	NM_001163518	Mus musculus coiled-coil domain containing 166 (Ccdc166), transcript variant 2, mRNA [NM_001163518]	1) gene symbol	2	Ccdc166	3.55125	2.69136	4.72133
4268	A_66_P129795	NM_025602	Mus musculus coiled-coil domain containing 59 (Ccdc59), mRNA [NM_025602]	1) gene symbol	1	Ccdc59	2.49635	1.70279	2.17382
12006	A_52_P262096	NM_029955	Mus musculus coiled-coil domain containing 93 (Ccdc93), transcript variant 3, mRNA [NM_029955]	1) gene symbol	2	Ccdc93	2.44477	1.47489	2.70001
40839	A_52_P596375	NM_007627	Mus musculus cholecystokinin B receptor (Cckbr), mRNA [NM_007627]	1) gene symbol	2	Cckbr	13.5906	6.99333	7.05306
58079	A_55_P2128668	NM_172301	Mus musculus cyclin B1 (Ccnb1), mRNA [NM_172301]	1) gene symbol	3	Ccnb1	2.47894	1.72246	2.55892
41778	A_55_P1986208	NM_001111119	Mus musculus cyclin B1 interacting protein 1 (Ccnb1ip1), mRNA [NM_001111119]	1) gene symbol	1	Ccnb1ip1	2.30724	2.36456	3.36032
21126	A_52_P409961	NM_028399	Mus musculus cyclin T2 (Ccnt2), mRNA [NM_028399]	1) gene symbol	1	Ccnt2	2.44267	1.49107	2.61019			Members of class 2:
46495	A_65_P13459	NM_199221	Mus musculus CD300 antigen like family member B (Cd300lb), mRNA [NM_199221]	1) gene symbol	1	Cd300lb	6.86398	6.20034	9.68389
34151	A_55_P2089913	NM_009852	Mus musculus CD6 antigen (Cd6), transcript variant 2, mRNA [NM_009852]	1) gene symbol	2	Cd6	1.76616	1.972	2.38191
2539	A_55_P1961943	NM_001291058	Mus musculus CD68 antigen (Cd68), transcript variant 1, mRNA [NM_001291058]	1) gene symbol	2	Cd68	2.37344	2.45722	2.15052
21543	A_52_P219913	NM_026891	Mus musculus congenital dyserythropoietic anemia, type I (human) (Cdan1), mRNA [NM_026891]	1) gene symbol	2	Cdan1	1.85168	2.34216	2.91004			M5629g ((19.5.16) 3T3/Gap 13-3 2x50nM 48h 2)
55653	A_55_P2008735	ENSMUST00000128467	cell division cycle 123 [Source:MGI Symbol;Acc:MGI:2138811] [ENSMUST00000128467]	1) gene symbol	2	Cdc123	1.4166	2.40288	2.48061
8570	A_52_P219473	NM_011799	Mus musculus cell division cycle 6 (Cdc6), transcript variant 1, mRNA [NM_011799]	1) gene symbol	2	Cdc6	2.23301	2.01874	2.02027
5676.1	A_51_P125135#	NM_026410	Mus musculus cell division cycle associated 5 (Cdca5), mRNA [NM_026410]	1) gene symbol	1#	Cdca5	2.36814	1.94393	2.40748
33222	A_55_P2170681	NM_026560	Mus musculus cell division cycle associated 8 (Cdca8), mRNA [NM_026560]	1) gene symbol	2	Cdca8	2.01912	2.10409	2.16571			M5631g ((23.6.16) 3T3/Gap 13-3 2x50nM 48h 2)
20994	A_55_P2068822	NM_053180	Mus musculus cyclin-dependent kinase 20 (Cdk20), mRNA [NM_053180]	1) gene symbol	1	Cdk20	3.17573	2.46936	2.3656
57158	A_55_P2043734	NM_001024624	Mus musculus cyclin-dependent kinase-like 5 (Cdkl5), mRNA [NM_001024624]	1) gene symbol	2	Cdkl5	2.38193	1.95382	2.95009
27687	A_52_P159050	NM_001291040	Mus musculus CDP-diacylglycerol synthase (phosphatidate cytidylyltransferase) 2 (Cds2), transcript variant 3, mRNA [NM_001291040]	1) gene symbol	2	Cds2	2.71432	2.47424	3.35069
56472	A_55_P2040121	NM_175833	Mus musculus carnitine deficiency-associated gene expressed in ventricle 3 (Cdv3), transcript variant 2, mRNA [NM_175833]	1) gene symbol	4	Cdv3	2.74943	2.63632	3.19633			M5633g ((7.7.16) 3T3/Gap 13-3 2x50nM 48h 2)
3633.1	A_51_P121275#	NM_134046	Mus musculus centromere protein O (Cenpo), mRNA [NM_134046]	1) gene symbol	2#	Cenpo	2.45486	1.84816	1.9706
8650	A_55_P2187918	NM_028760	Mus musculus centrosomal protein 55 (Cep55), transcript variant 2, mRNA [NM_028760]	1) gene symbol	2	Cep55	2.14519	1.80859	2.06055
25859	A_52_P382939	NM_181854	Mus musculus chromosome alignment maintaining phosphoprotein 1 (Champ1), mRNA [NM_181854]	1) gene symbol	1	Champ1	2.69981	2.15869	3.41884
48894	A_55_P2118268	NM_001001565	Mus musculus chondroitin polymerizing factor (Chpf), transcript variant 2, mRNA [NM_001001565]	1) gene symbol	1	Chpf	2.01485	2.32382	2.46154
21140	A_65_P15875	NM_133913	Mus musculus chondroitin polymerizing factor 2 (Chpf2), mRNA [NM_133913]	1) gene symbol	3	Chpf2	3.125	2.90035	2.90652
35902	A_55_P2134804	NM_027223	Mus musculus cyclin-dependent kinase 2 interacting protein (Cinp), transcript variant 2, mRNA [NM_027223]	1) gene symbol	3	Cinp	1.98958	2.50139	2.35951
32759	A_51_P383032	NM_010819	Mus musculus C-type lectin domain family 4, member d (Clec4d), transcript variant 1, mRNA [NM_010819]	1) gene symbol	1	Clec4d	10.0736	9.32134	37.2165
17898	A_52_P506271	NM_153582	Mus musculus CKLF-like MARVEL transmembrane domain containing 4 (Cmtm4), mRNA [NM_153582]	1) gene symbol	2	Cmtm4	2.04979	3.03935	3.27988
60448	A_51_P493016	NM_023821	Mus musculus cardiomyopathy associated 5 (Cmya5), mRNA [NM_023821]	1) gene symbol	2	Cmya5	67.5394	7.71854	18.9943
17981	A_51_P449048	NM_023149	Mus musculus CNDP dipeptidase 2 (metallopeptidase M20 family) (Cndp2), transcript variant 2, mRNA [NM_023149]	1) gene symbol	2	Cndp2	2.51167	2.66693	2.86569
37892	A_55_P2086949	NM_170786	Mus musculus ciliary neurotrophic factor (Cntf), mRNA [NM_170786]	1) gene symbol	2	Cntf	3.55778	4.29972	6.72842
33579	A_55_P2031781	NM_027174	Mus musculus collagen, type XXII, alpha 1 (Col22a1), mRNA [NM_027174]	1) gene symbol	1	Col22a1	4.14888	6.8925	7.7161
46378	A_51_P139108	NM_019696	Mus musculus carboxypeptidase X 1 (M14 family) (Cpxm1), mRNA [NM_019696]	1) gene symbol	1	Cpxm1	4.51752	4.33747	2.90442
54996	A_55_P2059432	NM_007759	Mus musculus cellular retinoic acid binding protein II (Crabp2), mRNA [NM_007759]	1) gene symbol	1	Crabp2	5.5342	4.77659	4.28957
10942	A_52_P460957	NM_013498	Mus musculus cAMP responsive element modulator (Crem), transcript variant 3, mRNA [NM_013498]	1) gene symbol	4	Crem	2.97774	1.96406	2.84149
1894	A_51_P227275	ENSMUST00000001667	casein kappa [Source:MGI Symbol;Acc:MGI:107461] [ENSMUST00000001667]	1) gene symbol	3	Csn3	6.18155	3.20527	6.65861
41580	A_52_P477369	NM_139059	Mus musculus casein kinase 1, delta (Csnk1d), transcript variant 1, mRNA [NM_139059]	1) gene symbol	2	Csnk1d	1.72755	2.40243	1.97765
41182	A_66_P117366	NM_001289899	Mus musculus casein kinase 1, epsilon (Csnk1e), transcript variant 3, mRNA [NM_001289899]	1) gene symbol	3	Csnk1e	1.71156	2.91952	3.17717
29632	A_52_P296109	ENSMUST00000116375	cleavage stimulation factor, 3' pre-RNA, subunit 1 [Source:MGI Symbol;Acc:MGI:1914587] [ENSMUST00000116375]	1) gene symbol	2	Cstf1	2.42232	2.29115	2.4688
12132	A_55_P1959923	NM_145953	Mus musculus cystathionase (cystathionine gamma-lyase) (Cth), mRNA [NM_145953]	1) gene symbol	2	Cth	1.89334	2.57806	3.3824
21430	A_51_P114353	NM_145582	Mus musculus cytosolic thiouridylase subunit 1 homolog (S. pombe) (Ctu1), mRNA [NM_145582]	1) gene symbol	1	Ctu1	1.83992	1.97651	2.29271
23928	A_55_P2056958	NM_001081335	Mus musculus cullin 9 (Cul9), mRNA [NM_001081335]	1) gene symbol	2	Cul9	6.92791	2.90916	4.56087
48348	A_66_P101879	AK041477	Mus musculus 3 days neonate thymus cDNA, RIKEN full-length enriched library, clone:A630013N17 product:weakly similar to RAT CYTOCHROME P-450B TYPE E (FRAGMENT) [Rattus norvegicus], full insert sequence. [AK041477]	1) gene symbol	3	Cyp2u1	2.10803	3.26139	2.0046
20744	A_55_P2113210	NM_028195	Mus musculus cytohesin 4 (Cyth4), mRNA [NM_028195]	1) gene symbol	1	Cyth4	7.83419	4.95669	6.96495
22199	A_52_P646979	NM_025967	Mus musculus DNA segment, Chr 16, ERATO Doi 472, expressed (D16Ertd472e), transcript variant 2, mRNA [NM_025967]	1) gene symbol	4	D16Ertd472e	2.30197	2.52784	3.31229
42275	A_55_P2069842	NM_001081232	Mus musculus DNA segment, Chr 5, ERATO Doi 579, expressed (D5Ertd579e), mRNA [NM_001081232]	1) gene symbol	2	D5Ertd579e	2.86988	3.01168	4.07149
17894	A_55_P2062058	NM_026797	Mus musculus dysbindin (dystrobrevin binding protein 1) domain containing 2 (Dbndd2), transcript variant 2, mRNA [NM_026797]	1) gene symbol	2	Dbndd2	2.14423	2.68527	2.47155
2791	A_52_P46310	NM_027946	Mus musculus DDB1 and CUL4 associated factor 7 (Dcaf7), mRNA [NM_027946]	1) gene symbol	3	Dcaf7	2.27044	2.54844	2.85722
5959	A_55_P2015238	NM_026302	Mus musculus dynactin 4 (Dctn4), mRNA [NM_026302]	1) gene symbol	2	Dctn4	3.14246	3.30966	3.5151
37336	A_55_P2166985	NM_207677	Mus musculus death effector domain-containing DNA binding protein 2 (Dedd2), mRNA [NM_207677]	1) gene symbol	1	Dedd2	3.70412	1.89425	2.34722
60551	A_55_P2140418	NM_001037751	Mus musculus defensin beta 48 (Defb48), mRNA [NM_001037751]	1) gene symbol	1	Defb48	3.04581	4.69577	4.19286
36034	A_52_P46742	NM_007859	Mus musculus DNA fragmentation factor, beta subunit (Dffb), mRNA [NM_007859]	1) gene symbol	1	Dffb	2.72743	1.76558	2.99443
32806	A_52_P582858	NM_177646	Mus musculus diacylglycerol kinase, delta (Dgkd), mRNA [NM_177646]	1) gene symbol	1	Dgkd	3.39237	3.63771	4.20166
20335	A_55_P2029612	NM_001291144	Mus musculus DEAH (Asp-Glu-Ala-His) box polypeptide 35 (Dhx35), transcript variant 2, mRNA [NM_001291144]	1) gene symbol	1	Dhx35	1.73917	2.69808	2.20716
24792	A_51_P250551	NM_178380	Mus musculus DEAH (Asp-Glu-Ala-His) box polypeptide 38 (Dhx38), mRNA [NM_178380]	1) gene symbol	1	Dhx38	2.43945	2.29581	2.16631
48039	A_51_P198835	NM_013760	Mus musculus DnaJ (Hsp40) homolog, subfamily B, member 9 (Dnajb9), mRNA [NM_013760]	1) gene symbol	2	Dnajb9	3.50538	2.48858	3.08356
52953	A_52_P481279	NM_001033460	Mus musculus dynein regulatory complex subunit 1 (Drc1), mRNA [NM_001033460]	1) gene symbol	1	Drc1	62.8663	8.23855	12.6867
37382	A_52_P492081	NM_130447	Mus musculus dual specificity phosphatase 16 (Dusp16), transcript variant A1, mRNA [NM_130447]	1) gene symbol	2	Dusp16	2.38762	2.26921	2.88949
886	A_55_P2103206	NM_008748	Mus musculus dual specificity phosphatase 8 (Dusp8), mRNA [NM_008748]	1) gene symbol	2	Dusp8	2.07046	2.49888	2.09863
27080	A_55_P2052939	NM_001014390	Mus musculus dual-specificity tyrosine-(Y)-phosphorylation regulated kinase 2 (Dyrk2), mRNA [NM_001014390]	1) gene symbol	2	Dyrk2	2.27512	2.24376	2.32438
18256	A_51_P176883	NM_178115	Mus musculus erythroid differentiation regulatory factor 1 (Edrf1), mRNA [NM_178115]	1) gene symbol	1	Edrf1	2.16519	1.81	2.02725
16076	A_55_P2031167	NM_010107	Mus musculus ephrin A1 (Efna1), transcript variant 1, mRNA [NM_010107]	1) gene symbol	1	Efna1	2.12148	2.17864	2.05869
56598	A_52_P495565	NM_007911	Mus musculus ephrin B3 (Efnb3), mRNA [NM_007911]	1) gene symbol	1	Efnb3	3.45996	3.21083	5.41027
44426	A_51_P367866	NM_007913	Mus musculus early growth response 1 (Egr1), mRNA [NM_007913]	1) gene symbol	1	Egr1	8.8268	4.32374	4.10755
20074	A_55_P1998401	ENSMUST00000110869	eukaryotic translation initiation factor 2 alpha kinase 4 [Source:MGI Symbol;Acc:MGI:1353427] [ENSMUST00000110869]	1) gene symbol	3	Eif2ak4	1.97764	2.31105	3.45879
61792	A_55_P2006559	NM_001039169	Mus musculus eukaryotic translation initiation factor 4E member 2 (Eif4e2), transcript variant 2, mRNA [NM_001039169]	1) gene symbol	3	Eif4e2	3.13103	2.66274	3.90535
52738	A_52_P354682	NM_029001	Mus musculus ELOVL family member 7, elongation of long chain fatty acids (yeast) (Elovl7), mRNA [NM_029001]	1) gene symbol	1	Elovl7	3.51358	2.506	2.11735
15227	A_52_P306537	NM_146157	Mus musculus ER membrane protein complex subunit 1 (Emc1), transcript variant 1, mRNA [NM_146157]	1) gene symbol	2	Emc1	2.25834	3.3522	2.86301
9341	A_55_P2147121	AK038822	Mus musculus adult male hypothalamus cDNA, RIKEN full-length enriched library, clone:A230065O19 product:excision repair cross-complementing rodent repair deficiency,complementation group 5, full insert sequence. [AK038822]	1) gene symbol	2	Ercc5	6.04813	5.62891	12.6284
11854	A_55_P2125613	NM_001101486	Mus musculus family with sequence similarity 71, member F2 (Fam71f2), mRNA [NM_001101486]	1) gene symbol	1	Fam71f2	2.65118	2.37025	1.95297
39037	A_55_P1965184	NM_015822	Mus musculus F-box and leucine-rich repeat protein 3 (Fbxl3), mRNA [NM_015822]	1) gene symbol	2	Fbxl3	4.11007	2.31674	5.28932
16679	A_55_P2127795	NM_015796	Mus musculus F-box protein 17 (Fbxo17), mRNA [NM_015796]	1) gene symbol	2	Fbxo17	2.19734	2.80633	2.07868
18781	A_55_P2044385	NM_028263	Mus musculus fibroblast growth factor binding protein 3 (Fgfbp3), mRNA [NM_028263]	1) gene symbol	1	Fgfbp3	2.06778	2.50509	2.50621
38095	A_55_P1985693	NM_001205355	Mus musculus FH2 domain containing 1 (Fhdc1), transcript variant 1, mRNA [NM_001205355]	1) gene symbol	2	Fhdc1	2.20507	1.53474	2.91144
19854	A_55_P2113051	NM_008036	Mus musculus FBJ osteosarcoma oncogene B (Fosb), mRNA [NM_008036]	1) gene symbol	1	Fosb	7.06407	4.31506	5.37525
41611	A_55_P2092226	NM_194060	Mus musculus forkhead box O6 (Foxo6), mRNA [NM_194060]	1) gene symbol	2	Foxo6	2.75054	1.97867	2.01324
3697	A_55_P2165011	NM_134161	Mus musculus fucosyltransferase 10 (Fut10), transcript variant 3, mRNA [NM_134161]	1) gene symbol	2	Fut10	2.30323	2.40633	2.31974
33462	A_52_P486702	NM_013716	Mus musculus GTPase activating protein (SH3 domain) binding protein 1 (G3bp1), mRNA [NM_013716]	1) gene symbol	2	G3bp1	1.97424	1.99804	2.48921
33617	A_55_P2066927	ENSMUST00000108038	galactose-1-phosphate uridyl transferase [Source:MGI Symbol;Acc:MGI:95638] [ENSMUST00000108038]	1) gene symbol	2	Galt	3.09823	2.70825	2.77017
14208	A_55_P2100475	NM_001284344	Mus musculus growth arrest-specific 2 like 3 (Gas2l3), transcript variant 3, mRNA [NM_001284344]	1) gene symbol	3	Gas2l3	2.30938	1.69946	2.54052
25725	A_55_P2106175	NM_008102	Mus musculus GTP cyclohydrolase 1 (Gch1), mRNA [NM_008102]	1) gene symbol	2	Gch1	4.55894	2.8538	3.68263
7821	A_55_P2014124	NM_001160012	Mus musculus gap junction protein, beta 3 (Gjb3), transcript variant 1, mRNA [NM_001160012]	1) gene symbol	1	Gjb3	3.50057	2.4779	2.94056
30802	A_66_P105564	NM_175452	Mus musculus gap junction protein, gamma 2 (Gjc2), transcript variant 2, mRNA [NM_175452]	1) gene symbol	2	Gjc2	2.07388	1.90624	2.33412
18191	A_55_P2180764	NM_001081081	Mus musculus glutaminase (Gls), transcript variant 1, mRNA [NM_001081081]	1) gene symbol	3	Gls	3.55511	6.90368	5.73338
56438	A_55_P2067976	NM_001122992	Mus musculus glucocorticoid modulatory element binding protein 1 (Gmeb1), transcript variant 2, mRNA [NM_001122992]	1) gene symbol	2	Gmeb1	2.6715	2.06988	3.20384
17900	A_55_P2075587	NM_026367	Mus musculus G patch domain containing 2 (Gpatch2), mRNA [NM_026367]	1) gene symbol	2	Gpatch2	2.12237	1.633	2.33078
36729	A_55_P2184106	NM_133884	Mus musculus GPN-loop GTPase 2 (Gpn2), transcript variant 1, mRNA [NM_133884]	1) gene symbol	3	Gpn2	1.75991	2.44367	2.11929
62739	A_55_P2060402	NM_153419	Mus musculus glutamate-rich WD repeat containing 1 (Grwd1), mRNA [NM_153419]	1) gene symbol	2	Grwd1	1.86605	2.47178	2.21658
11462	A_51_P514412	NM_019827	Mus musculus glycogen synthase kinase 3 beta (Gsk3b), mRNA [NM_019827]	1) gene symbol	3	Gsk3b	2.3703	1.8205	2.19144
47842	A_51_P133651	NM_031391	Mus musculus general transcription factor II A, 1 (Gtf2a1), transcript variant 1, mRNA [NM_031391]	1) gene symbol	2	Gtf2a1	3.65916	2.52143	4.43125
6968	A_51_P193863	NM_172977	Mus musculus general transcription factor IIIC, polypeptide 4 (Gtf3c4), transcript variant 1, mRNA [NM_172977]	1) gene symbol	1	Gtf3c4	4.65552	3.09696	4.83534
55369	A_66_P108622	NM_153116	Mus musculus GTP-binding protein 10 (putative) (Gtpbp10), mRNA [NM_153116]	1) gene symbol	2	Gtpbp10	2.10093	2.04992	2.27984
42121	A_51_P378210	NM_008190	Mus musculus guanylate cyclase activator 2a (guanylin) (Guca2a), mRNA [NM_008190]	1) gene symbol	1	Guca2a	9.44214	4.2267	7.36633
20249	A_55_P2099540	NM_177688	Mus musculus H2A histone family, member J (H2afj), mRNA [NM_177688]	1) gene symbol	2	H2afj	2.23179	2.37171	2.55398
18906	A_52_P1077588	NM_145432	Mus musculus HEAT repeat containing 6 (Heatr6), mRNA [NM_145432]	1) gene symbol	1	Heatr6	2.39308	2.89522	2.76171
20531	A_55_P2136154	NM_001033432	Mus musculus headcase homolog (Drosophila) (Heca), mRNA [NM_001033432]	1) gene symbol	2	Heca	1.88142	2.1675	2.11807
19117	A_51_P180140	NM_175663	Mus musculus histone cluster 1, H2ba (Hist1h2ba), mRNA [NM_175663]	1) gene symbol	1	Hist1h2ba	9.56614	7.31491	6.15892
14425	A_55_P2109122	NM_023422	Mus musculus histone cluster 1, H2bc (Hist1h2bc), transcript variant 1, mRNA [NM_023422]	1) gene symbol	1	Hist1h2bc	7.49517	6.45974	7.44068
51020	A_55_P2177154	NM_178200	Mus musculus histone cluster 1, H2bm (Hist1h2bm), mRNA [NM_178200]	1) gene symbol	1	Hist1h2bm	7.84671	6.00937	5.77692
62609	A_52_P559748	NM_001097979	Mus musculus histone cluster 1, H2bq (Hist1h2bq), mRNA [NM_001097979]	1) gene symbol	1	Hist1h2bq	30.7331	13.7269	15.2931
40290	A_51_P505521	BC019757	Mus musculus histone cluster 1, H4i, mRNA (cDNA clone IMAGE:4205460), with apparent retained intron. [BC019757]	1) gene symbol	3	Hist1h4i	4.41132	4.13447	4.37324
31821	A_55_P2022201	XM_006506375	PREDICTED: Mus musculus heterogeneous nuclear ribonucleoprotein A2/B1 (Hnrnpa2b1), transcript variant X4, mRNA [XM_006506375]	1) gene symbol	3	Hnrnpa2b1	2.00164	1.72504	2.35655
45698	A_52_P407049	NM_013554	Mus musculus homeobox D10 (Hoxd10), mRNA [NM_013554]	1) gene symbol	1	Hoxd10	3.73687	1.75248	3.16942
21599	A_55_P2143184	NM_153087	Mus musculus histamine receptor H4 (Hrh4), mRNA [NM_153087]	1) gene symbol	1	Hrh4	2.74371	2.26097	3.24566
34563	A_51_P464387	NM_030704	Mus musculus heat shock protein 8 (Hspb8), mRNA [NM_030704]	1) gene symbol	1	Hspb8	2.4374	2.00775	2.1721
39112	A_55_P2096530	NM_133788	Mus musculus isoprenylcysteine carboxyl methyltransferase (Icmt), transcript variant 1, mRNA [NM_133788]	1) gene symbol	3	Icmt	2.47144	1.99984	2.43966
12008	A_55_P1975396	NM_009212	Mus musculus immunoglobulin mu binding protein 2 (Ighmbp2), mRNA [NM_009212]	1) gene symbol	2	Ighmbp2	2.99246	2.22553	2.43853
34016	A_55_P2023294	NM_001033543	Mus musculus interleukin 20 receptor beta (Il20rb), mRNA [NM_001033543]	1) gene symbol	2	Il20rb	3.14473	1.91969	2.46512
34821	A_51_P286496	NM_008368	Mus musculus interleukin 2 receptor, beta chain (Il2rb), mRNA [NM_008368]	1) gene symbol	2	Il2rb	2.7482	2.18262	1.73819
6854	A_55_P2017789	NM_001008700	Mus musculus interleukin 4 receptor, alpha (Il4ra), mRNA [NM_001008700]	1) gene symbol	2	Il4ra	6.49749	4.30452	6.48642
52914	A_51_P357735	NM_008382	Mus musculus inhibin beta E (Inhbe), mRNA [NM_008382]	1) gene symbol	1	Inhbe	4.45211	8.81132	14.5645
16446	A_51_P290207	NM_153526	Mus musculus insulin induced gene 1 (Insig1), mRNA [NM_153526]	1) gene symbol	1	Insig1	3.69844	1.91348	2.13493
4595	A_52_P99531	NM_199056	Mus musculus inositol 1,3,4,5,6-pentakisphosphate 2-kinase (Ippk), transcript variant 1, mRNA [NM_199056]	1) gene symbol	1	Ippk	2.02641	1.82078	2.73821
61437	A_55_P2053824	NM_026090	Mus musculus IQ motif containing F4 (Iqcf4), mRNA [NM_026090]	1) gene symbol	2	Iqcf4	8.77625	3.55699	5.25896
25807	A_52_P635312	NM_010574	Mus musculus Iroquois related homeobox 2 (Drosophila) (Irx2), mRNA [NM_010574]	1) gene symbol	2	Irx2	2.1168	2.35872	2.81918
32281	A_52_P304323	NM_026921	Mus musculus iron-sulfur cluster assembly 1 homolog (S. cerevisiae) (Isca1), mRNA [NM_026921]	1) gene symbol	2	Isca1	1.94844	1.95183	2.23182
23907	A_51_P507622	NM_181593	Mus musculus inositol 1,4,5-trisphosphate 3-kinase C (Itpkc), mRNA [NM_181593]	1) gene symbol	1	Itpkc	2.51161	2.68231	2.93417
47368	A_51_P288549	NM_001114637	Mus musculus jumonji domain containing 7 (Jmjd7), mRNA [NM_001114637]	1) gene symbol	1	Jmjd7	2.49253	2.35031	2.81737
26481	A_55_P2158990	NM_010591	Mus musculus jun proto-oncogene (Jun), mRNA [NM_010591]	1) gene symbol	1	Jun	3.49162	3.54609	4.34565
52751	A_51_P250559	NM_145963	Mus musculus potassium inwardly-rectifying channel, subfamily J, member 14 (Kcnj14), mRNA [NM_145963]	1) gene symbol	2	Kcnj14	3.89076	3.2319	6.18887
50976	A_55_P1967840	NM_001159941	Mus musculus potassium channel tetramerisation domain containing 10 (Kctd10), transcript variant 1, mRNA [NM_001159941]	1) gene symbol	2	Kctd10	3.08688	1.92583	2.29066
36850	A_51_P477833	NM_001033352	Mus musculus kelch-like 21 (Klhl21), mRNA [NM_001033352]	1) gene symbol	1	Klhl21	6.09621	2.07495	3.89165
41751	A_51_P448545	NM_028145	Mus musculus kelch-like 35 (Klhl35), mRNA [NM_028145]	1) gene symbol	1	Klhl35	2.58612	1.70417	2.2234
25830	A_55_P2006296	NM_010662	Mus musculus keratin 13 (Krt13), mRNA [NM_010662]	1) gene symbol	2	Krt13	3.75425	3.8271	3.83615
19715	A_55_P2011116	NM_172787	Mus musculus l(3)mbt-like 3 (Drosophila) (L3mbtl3), mRNA [NM_172787]	1) gene symbol	1	L3mbtl3	3.03845	2.00944	2.17751
41228	A_51_P165602	NM_010692	Mus musculus ladybird homeobox homolog 2 (Drosophila) (Lbx2), mRNA [NM_010692]	1) gene symbol	1	Lbx2	3.15551	5.00872	2.71459
42787	A_51_P510141	NM_027137	Mus musculus late cornified envelope 1D (Lce1d), mRNA [NM_027137]	1) gene symbol	1	Lce1d	40.8405	28.9958	32.6701
32251	A_51_P361830	NM_144945	Mus musculus leucine-rich repeat LGI family, member 2 (Lgi2), mRNA [NM_144945]	1) gene symbol	1	Lgi2	9.20644	4.72627	4.44668
44466	A_55_P2146314	NM_033652	Mus musculus LIM homeobox transcription factor 1 alpha (Lmx1a), mRNA [NM_033652]	1) gene symbol	1	Lmx1a	4.24603	3.95592	4.48947
59603	A_55_P2000521	NM_001081150	Mus musculus LON peptidase N-terminal domain and ring finger 1 (Lonrf1), mRNA [NM_001081150]	1) gene symbol	1	Lonrf1	2.81244	2.15695	2.18497
34890	A_52_P460537	NM_020028	Mus musculus lysophosphatidic acid receptor 2 (Lpar2), mRNA [NM_020028]	1) gene symbol	2	Lpar2	2.18421	2.14493	3.04555
35764	A_55_P1985633	AK153375	Mus musculus bone marrow macrophage cDNA, RIKEN full-length enriched library, clone:I830150I18 product:low density lipoprotein receptor-related protein 1, full insert sequence. [AK153375]	1) gene symbol	3	Lrp1	10.7403	14.968	17.4847
40982	A_52_P134228	NM_028185	Mus musculus U7 snRNP-specific Sm-like protein LSM11 (Lsm11), mRNA [NM_028185]	1) gene symbol	1	Lsm11	2.32783	1.83328	2.00916
3843	A_51_P150876	NM_133743	Mus musculus Ly6/Plaur domain containing 3 (Lypd3), mRNA [NM_133743]	1) gene symbol	1	Lypd3	39.9706	6.72847	12.5692
9101	A_55_P2124341	NM_153121	Mus musculus LysM, putative peptidoglycan-binding, domain containing 1 (Lysmd1), mRNA [NM_153121]	1) gene symbol	2	Lysmd1	2.62839	1.76806	1.95282
35247	A_51_P282616	NM_001081025	Mus musculus MYCBP-associated, testis expressed 1 (Maats1), mRNA [NM_001081025]	1) gene symbol	2	Maats1	4.66177	3.17945	7.89796
16631	A_66_P123186	NM_178684	Mus musculus mitogen-activated protein kinase 1 interacting protein 1-like (Mapk1ip1l), mRNA [NM_178684]	1) gene symbol	3	Mapk1ip1l	4.95699	2.56346	4.61717
35491	A_51_P373369	NM_026119	Mus musculus mediator complex subunit 4 (Med4), mRNA [NM_026119]	1) gene symbol	2	Med4	2.42927	2.08763	2.15267
55185	A_51_P406835	NM_028897	Mus musculus meiosis defective 1 (Mei1), mRNA [NM_028897]	1) gene symbol	1	Mei1	2.21084	2.42369	1.78802
7096	A_55_P2058737	NM_198615	Mus musculus mex3 homolog D (C. elegans) (Mex3d), mRNA [NM_198615]	1) gene symbol	2	Mex3d	2.03353	2.0169	2.15982
51689	A_55_P2048759	NM_026358	Mus musculus mitochondria localized glutamic acid rich protein (Mgarp), transcript variant 1, mRNA [NM_026358]	1) gene symbol	1	Mgarp	4.58837	2.2865	3.67532
41189	A_51_P120830	NM_019471	Mus musculus matrix metallopeptidase 10 (Mmp10), mRNA [NM_019471]	1) gene symbol	1	Mmp10	117.162	36.5565	18.9498
36027	A_51_P486001	NM_172457	Mus musculus MOB kinase activator 3A (Mob3a), mRNA [NM_172457]	1) gene symbol	2	Mob3a	2.3	1.84705	2.16377
60264	A_55_P2352896	NM_153395	Mus musculus MON2 homolog (yeast) (Mon2), transcript variant 3, mRNA [NM_153395]	1) gene symbol	1	Mon2	1.79504	2.86548	2.77154
33430	A_55_P2124891	NM_001093749	Mus musculus myelin protein zero-like 3 (Mpzl3), mRNA [NM_001093749]	1) gene symbol	3	Mpzl3	4.86714	3.93013	3.6198
38519	A_55_P2096917	NM_001005423	Mus musculus melanoregulin (Mreg), mRNA [NM_001005423]	1) gene symbol	1	Mreg	3.35275	2.39	1.91913
32400	A_52_P350616	NM_145433	Mus musculus mitochondrial rRNA methyltransferase 1 homolog (S. cerevisiae) (Mrm1), mRNA [NM_145433]	1) gene symbol	1	Mrm1	2.43088	2.05416	2.19979
24321	A_55_P1969221	NM_001031808	Mus musculus mitochondrial ribosomal protein L41 (Mrpl41), mRNA [NM_001031808]	1) gene symbol	2	Mrpl41	2.13647	1.96373	2.50843
59190	A_51_P261351	NM_026246	Mus musculus mitochondrial ribosomal protein L49 (Mrpl49), mRNA [NM_026246]	1) gene symbol	2	Mrpl49	2.448	1.8887	2.36818
53820	A_66_P136372	NM_030116	Mus musculus mitochondrial ribosomal protein L9 (Mrpl9), mRNA [NM_030116]	1) gene symbol	2	Mrpl9	2.16068	2.03014	2.20444
54569	A_51_P148744	NM_207277	Mus musculus Myb/SANT-like DNA-binding domain containing 1 (Msantd1), mRNA [NM_207277]	1) gene symbol	1	Msantd1	3.94271	3.27994	4.55734
14035	A_52_P561671	NM_010835	Mus musculus msh homeobox 1 (Msx1), mRNA [NM_010835]	1) gene symbol	1	Msx1	2.03411	2.20758	2.66626
21320	A_55_P2088741	NM_001256100	Mus musculus mitochondrial translational initiation factor 3 (Mtif3), transcript variant 1, mRNA [NM_001256100]	1) gene symbol	2	Mtif3	2.99376	1.70196	2.06663
21622	A_55_P1971840	NM_010739	Mus musculus mucin 13, epithelial transmembrane (Muc13), mRNA [NM_010739]	1) gene symbol	1	Muc13	3.04524	1.74276	2.5849
10542	A_51_P208931	NM_145974	Mus musculus NEDD4 binding protein 3 (N4bp3), mRNA [NM_145974]	1) gene symbol	1	N4bp3	2.06775	1.91627	2.45436
11580.1	A_51_P119429#	NM_153505	Mus musculus NCK associated protein 1 like (Nckap1l), mRNA [NM_153505]	1) gene symbol	1#	Nckap1l	5.23002	6.04099	11.5148
59578	A_55_P2071868	NM_008679	Mus musculus nuclear receptor coactivator 3 (Ncoa3), mRNA [NM_008679]	1) gene symbol	2	Ncoa3	2.33692	2.13142	2.29184
17060	A_51_P405606	NM_008681	Mus musculus N-myc downstream regulated gene 1 (Ndrg1), mRNA [NM_008681]	1) gene symbol	1	Ndrg1	4.75862	2.49873	2.83613
18554	A_55_P2019483	NM_001195006	Mus musculus N-myc downstream regulated gene 4 (Ndrg4), transcript variant A, mRNA [NM_001195006]	1) gene symbol	1	Ndrg4	2.78574	2.63119	1.81751
34988	A_51_P431772	ENSMUST00000150497	NADH dehydrogenase (ubiquinone) 1 alpha subcomplex, 3 [Source:MGI Symbol;Acc:MGI:1913341] [ENSMUST00000150497]	1) gene symbol	2	Ndufa3	2.70518	2.62329	3.1073
24600	A_66_P120882	NM_010908	Mus musculus nuclear factor of kappa light polypeptide gene enhancer in B cells inhibitor, beta (Nfkbib), mRNA [NM_010908]	1) gene symbol	3	Nfkbib	2.14755	2.48095	2.39362
30242	A_52_P128964	NM_029342	Mus musculus nonhomologous end-joining factor 1 (Nhej1), mRNA [NM_029342]	1) gene symbol	1	Nhej1	2.77331	2.47188	2.02702
35264	A_52_P641922	NM_172501	Mus musculus NHL repeat containing 3 (Nhlrc3), mRNA [NM_172501]	1) gene symbol	1	Nhlrc3	2.3294	2.58088	2.39664
62271	A_66_P119771	NM_181591	Mus musculus NME/NM23 family member 8 (Nme8), transcript variant 1, mRNA [NM_181591]	1) gene symbol	2	Nme8	6.35547	5.27183	3.45653
28564	A_55_P2099571	NM_028727	Mus musculus nucleolar protein 9 (Nol9), transcript variant 2, mRNA [NM_028727]	1) gene symbol	2	Nol9	1.83855	1.98089	2.41662
32480	A_51_P223776	NM_145434	Mus musculus nuclear receptor subfamily 1, group D, member 1 (Nr1d1), mRNA [NM_145434]	1) gene symbol	1	Nr1d1	4.52206	3.10801	4.65141
26673	A_52_P649296	NM_010937	Mus musculus neuroblastoma ras oncogene (Nras), mRNA [NM_010937]	1) gene symbol	3	Nras	1.80638	1.92064	2.44378
40623	A_51_P152747	NM_173440	Mus musculus nuclear receptor interacting protein 1 (Nrip1), mRNA [NM_173440]	1) gene symbol	2	Nrip1	2.4014	1.61944	2.12686
14111	A_52_P529570	NM_198654	Mus musculus NSL1, MIND kinetochore complex component, homolog (S. cerevisiae) (Nsl1), mRNA [NM_198654]	1) gene symbol	2	Nsl1	2.9842	1.8221	2.82512
31193	A_55_P2076048	NM_023284	Mus musculus NUF2, NDC80 kinetochore complex component, homolog (S. cerevisiae) (Nuf2), mRNA [NM_023284]	1) gene symbol	3	Nuf2	2.50123	1.67395	2.21531
21999	A_52_P243054	NM_001024205	Mus musculus nuclear fragile X mental retardation protein interacting protein 2 (Nufip2), mRNA [NM_001024205]	1) gene symbol	3	Nufip2	2.54218	2.2023	2.37023
1105.1	A_51_P411297#	NM_016714	Mus musculus nucleoporin 50 (Nup50), mRNA [NM_016714]	1) gene symbol	1#	Nup50	3.12957	2.37456	2.91517
39662	A_51_P486155	NM_008756	Mus musculus occludin (Ocln), mRNA [NM_008756]	1) gene symbol	2	Ocln	4.77064	2.84163	3.58031
3706	A_55_P2002998	NM_145921	Mus musculus oleoyl-ACP hydrolase (Olah), mRNA [NM_145921]	1) gene symbol	1	Olah	19.7969	10.7953	11.9067
17189	A_51_P356931	NM_011015	Mus musculus origin recognition complex, subunit 1 (Orc1), mRNA [NM_011015]	1) gene symbol	1	Orc1	2.06377	1.97771	2.54021
27483	A_55_P2059347	NM_025661	Mus musculus ORM1-like 3 (S. cerevisiae) (Ormdl3), mRNA [NM_025661]	1) gene symbol	1	Ormdl3	2.58353	1.87023	2.16285
29243	A_51_P337708	NM_007696	Mus musculus oviductal glycoprotein 1 (Ovgp1), mRNA [NM_007696]	1) gene symbol	1	Ovgp1	1.96912	2.08786	2.40336
52730	A_55_P2161903	NM_011025	Mus musculus oxytocin (Oxt), mRNA [NM_011025]	1) gene symbol	1	Oxt	16.916	18.0945	17.1556
23376	A_55_P2091359	NM_008812	Mus musculus peptidyl arginine deiminase, type II (Padi2), mRNA [NM_008812]	1) gene symbol	2	Padi2	2.66237	2.5507	2.1926
35206	A_51_P331385	NM_146169	Mus musculus poly(A) binding protein interacting protein 2B (Paip2b), mRNA [NM_146169]	1) gene symbol	1	Paip2b	2.65446	1.94605	2.24013
56855	A_66_P114722	NM_001024606	Mus musculus pyruvate dehyrogenase phosphatase catalytic subunit 2 (Pdp2), mRNA [NM_001024606]	1) gene symbol	2	Pdp2	4.61576	4.31353	7.68714
36606	A_52_P356780	NM_001033222	Mus musculus PDZ domain containing 8 (Pdzd8), mRNA [NM_001033222]	1) gene symbol	2	Pdzd8	2.67236	2.21378	2.62442
54707	A_55_P1970033	NM_011065	Mus musculus period circadian clock 1 (Per1), transcript variant 1, mRNA [NM_011065]	1) gene symbol	2	Per1	2.31546	2.13926	2.09832
4579.1	A_51_P456957#	NM_011068	Mus musculus peroxisomal biogenesis factor 11 alpha (Pex11a), mRNA [NM_011068]	1) gene symbol	1#	Pex11a	2.24599	1.75609	2.11838
7968	A_51_P432659	NM_008822	Mus musculus peroxisomal biogenesis factor 7 (Pex7), transcript variant 1, mRNA [NM_008822]	1) gene symbol	1	Pex7	2.25187	2.61228	2.60091
26458	A_51_P468249	NM_011077	Mus musculus phosphate regulating gene with homologies to endopeptidases on the X chromosome (hypophosphatemia, vitamin D resistant rickets) (Phex), mRNA [NM_011077]	1) gene symbol	1	Phex	2.32426	3.08183	3.85659
56392	A_52_P594917	NM_054097	Mus musculus phosphatidylinositol-5-phosphate 4-kinase, type II, gamma (Pip4k2c), mRNA [NM_054097]	1) gene symbol	1	Pip4k2c	2.95971	2.12494	2.09953
17876	A_55_P2031442	NM_025411	Mus musculus PITH (C-terminal proteasome-interacting domain of thioredoxin-like) domain containing 1 (Pithd1), mRNA [NM_025411]	1) gene symbol	2	Pithd1	2.1601	2.1151	2.84666
4857	A_55_P2047047	AK019009	Mus musculus 10 day old male pancreas cDNA, RIKEN full-length enriched library, clone:1810011P03 product:phospholipase A2, group IB, pancreas, full insert sequence. [AK019009]	1) gene symbol	2	Pla2g1b	4.16905	5.17904	6.31601
44309	A_52_P302433	NM_008873	Mus musculus plasminogen activator, urokinase (Plau), mRNA [NM_008873]	1) gene symbol	1	Plau	7.39929	3.16326	5.51376
10935	A_52_P506995	NM_029639	Mus musculus placenta expressed transcript 1 (Plet1), mRNA [NM_029639]	1) gene symbol	2	Plet1	4.382	4.37777	4.18735
17026	A_55_P2212908	AK037585	Mus musculus 16 days neonate thymus cDNA, RIKEN full-length enriched library, clone:A130027P21 product:unclassifiable, full insert sequence. [AK037585]	1) gene symbol	3	Pon2	2.27658	1.77825	3.15935
50540	A_55_P2288117	ENSMUST00000020608	protein phosphatase 2 (formerly 2A), catalytic subunit, alpha isoform [Source:MGI Symbol;Acc:MGI:1321159] [ENSMUST00000020608]	1) gene symbol	2	Ppp2ca	3.0894	2.85445	4.04501
4562	A_55_P2072661	NM_177782	Mus musculus phosphatidylinositol-3,4,5-trisphosphate-dependent Rac exchange factor 1 (Prex1), mRNA [NM_177782]	1) gene symbol	2	Prex1	2.52458	2.16514	2.3085
14699	A_55_P2182700	NM_031869	Mus musculus protein kinase, AMP-activated, beta 1 non-catalytic subunit (Prkab1), mRNA [NM_031869]	1) gene symbol	1	Prkab1	2.46308	2.56459	2.1783
3426.1	A_51_P106397#	NM_029239	Mus musculus protein kinase D3 (Prkd3), transcript variant 2, mRNA [NM_029239]	1) gene symbol	3#	Prkd3	1.94916	1.90569	2.43456
62821	A_55_P2004752	NM_181852	Mus musculus prolactin family 2, subfamily c, member 5 (Prl2c5), mRNA [NM_181852]	1) gene symbol	2	Prl2c5	3.62292	7.14223	8.74125
22349	A_55_P2066076	NR_024139	Mus musculus protein arginine N-methyltransferase 6 (Prmt6), transcript variant 2, long non-coding RNA [NR_024139]	1) gene symbol	3	Prmt6	3.7516	2.83419	4.16052
15756	A_52_P188425	NM_001039077	Mus musculus proline synthetase co-transcribed (Prosc), transcript variant 2, mRNA [NM_001039077]	1) gene symbol	2	Prosc	3.42129	1.89542	2.74291
61196	A_52_P66313	NM_212446	Mus musculus proteasome (prosome, macropain) inhibitor subunit 1 (Psmf1), mRNA [NM_212446]	1) gene symbol	1	Psmf1	2.73454	3.01683	3.28346
7279	A_55_P1988714	NM_020576	Mus musculus psoriasis susceptibility 1 candidate 2 (human) (Psors1c2), mRNA [NM_020576]	1) gene symbol	1	Psors1c2	5.20186	3.33729	4.04709
33788	A_55_P2107292	NM_008957	Mus musculus patched homolog 1 (Ptch1), mRNA [NM_008957]	1) gene symbol	2	Ptch1	2.04397	1.86269	2.74229
30910	A_55_P2042462	AK132137	Mus musculus 13 days embryo head cDNA, RIKEN full-length enriched library, clone:3110097M02 product:Hypothetical peptidyl-tRNA hydrolase containing protein homolog [Mus musculus], full insert sequence. [AK132137]	1) gene symbol	2	Ptrh1	8.21999	8.45298	9.55121
4625	A_55_P1961913	NM_011224	Mus musculus muscle glycogen phosphorylase (Pygm), mRNA [NM_011224]	1) gene symbol	1	Pygm	12.3073	11.159	11.3402
36012	A_51_P243930	NM_001081054	Mus musculus glutaminyl-tRNA synthase (glutamine-hydrolyzing)-like 1 (Qrsl1), mRNA [NM_001081054]	1) gene symbol	1	Qrsl1	1.95319	2.20917	2.67318
47959	A_51_P244558	NM_001163754	Mus musculus RAB3 GTPase activating protein subunit 2 (Rab3gap2), mRNA [NM_001163754]	1) gene symbol	1	Rab3gap2	1.80559	2.31133	2.36557
49123	A_51_P281024	NM_011237	Mus musculus RAD9 homolog A (Rad9a), mRNA [NM_011237]	1) gene symbol	1	Rad9a	2.44821	1.93865	2.60731
36451	A_51_P516850	NM_172517	Mus musculus retinoblastoma binding protein 5 (Rbbp5), mRNA [NM_172517]	1) gene symbol	1	Rbbp5	2.12772	1.56433	2.41272
3894	A_51_P265576	NM_026434	Mus musculus RNA binding motif protein 18 (Rbm18), transcript variant 1, mRNA [NM_026434]	1) gene symbol	3	Rbm18	2.45905	2.27074	2.89827
34006	A_55_P2184931	NM_028762	Mus musculus RNA binding motif protein 19 (Rbm19), mRNA [NM_028762]	1) gene symbol	2	Rbm19	1.93831	2.54537	3.13282
54551	A_55_P2093168	BC038500	Mus musculus RELT-like 2, mRNA (cDNA clone MGC:47374 IMAGE:4481989), complete cds. [BC038500]	1) gene symbol	2	Rell2	2.36253	2.93885	2.73873
2970	A_51_P253527	NM_026097	Mus musculus ring finger and FYVE like domain containing protein (Rffl), transcript variant 2, mRNA [NM_026097]	1) gene symbol	2	Rffl	1.67081	2.23866	2.43537
10319	A_52_P125550	NM_007485	Mus musculus ras homolog gene family, member D (Rhod), mRNA [NM_007485]	1) gene symbol	1	Rhod	2.05173	2.31898	2.43413
24810	A_55_P2117664	NM_001164504	Mus musculus ring finger protein 165 (Rnf165), mRNA [NM_001164504]	1) gene symbol	2	Rnf165	2.16092	2.00451	2.00416
23895	A_51_P401527	NM_183263	Mus musculus RNA methyltransferase like 1 (Rnmtl1), mRNA [NM_183263]	1) gene symbol	1	Rnmtl1	1.89401	1.88999	2.35733
61780	A_52_P491433	NM_170669	Mus musculus ribosomal protein S15A (Rps15a), mRNA [NM_170669]	1) gene symbol	3	Rps15a	3.77234	2.56561	2.40609
22558	A_51_P365409	NM_028040	Mus musculus RNA pseudouridylate synthase domain containing 4 (Rpusd4), mRNA [NM_028040]	1) gene symbol	1	Rpusd4	2.39264	1.7569	2.39458
6376	A_52_P674165	NM_001080977	Mus musculus round spermatid basic protein 1-like (Rsbn1l), mRNA [NM_001080977]	1) gene symbol	1	Rsbn1l	3.3676	3.13062	3.27672
52145	A_55_P1953169	NM_011315	Mus musculus serum amyloid A 3 (Saa3), mRNA [NM_011315]	1) gene symbol	1	Saa3	1.60449	1.94287	2.59998
57356	A_55_P2011872	NM_183216	Mus musculus stearoyl-coenzyme A desaturase 4 (Scd4), mRNA [NM_183216]	1) gene symbol	1	Scd4	4.07235	3.05233	2.53798
53373	A_51_P367298	XM_006532633	PREDICTED: Mus musculus septin 8 (Sept8), transcript variant X1, mRNA [XM_006532633]	1) gene symbol	3	Sept8	7.49221	3.03838	3.04048
35646	A_55_P1971419	NM_011455	Mus musculus serine (or cysteine) peptidase inhibitor, clade B, member 9g (Serpinb9g), mRNA [NM_011455]	1) gene symbol	1	Serpinb9g	18.1908	5.23593	5.27093
497	A_55_P1952915	NM_015825	Mus musculus SH3-binding domain glutamic acid-rich protein (Sh3bgr), mRNA [NM_015825]	1) gene symbol	2	Sh3bgr	4.99932	3.16953	3.44554
13773	A_55_P2042823	NM_001145859	Mus musculus SH3-domain binding protein 2 (Sh3bp2), transcript variant 2, mRNA [NM_001145859]	1) gene symbol	1	Sh3bp2	4.27087	2.53695	3.16793
32590	A_52_P543869	NM_029031	Mus musculus sedoheptulokinase (Shpk), mRNA [NM_029031]	1) gene symbol	1	Shpk	4.02587	2.7134	2.64301
18388	A_55_P1972182	NM_009173	Mus musculus seven in absentia 1B (Siah1b), mRNA [NM_009173]	1) gene symbol	1	Siah1b	2.08198	2.28092	2.60254
34353	A_51_P519791	NM_198605	Mus musculus spindle and kinetochore associated complex subunit 3 (Ska3), mRNA [NM_198605]	1) gene symbol	1	Ska3	1.93377	2.56063	2.74623
33922	A_52_P366572	NM_153567	Mus musculus SLAIN motif family, member 2 (Slain2), transcript variant 1, mRNA [NM_153567]	1) gene symbol	1	Slain2	2.15648	2.63518	3.25091
7171	A_55_P2016149	NM_146255	Mus musculus solute carrier family 1 (glutamate transporter), member 7 (Slc1a7), mRNA [NM_146255]	1) gene symbol	1	Slc1a7	5.07033	3.82273	2.82749
12102	A_55_P2032445	NM_026331	Mus musculus solute carrier family 25, member 37 (Slc25a37), mRNA [NM_026331]	1) gene symbol	2	Slc25a37	1.56968	2.37674	2.54365
33064	A_66_P121976	NM_001081162	Mus musculus solute carrier family 4, sodium bicarbonate transporter-like, member 11 (Slc4a11), mRNA [NM_001081162]	1) gene symbol	1	Slc4a11	2.51394	1.95802	2.66938
17393	A_55_P2035838	ENSMUST00000106841	SWI/SNF related, matrix associated, actin dependent regulator of chromatin, subfamily d, member 2 [Source:MGI Symbol;Acc:MGI:1933621] [ENSMUST00000106841]	1) gene symbol	2	Smarcd2	2.70369	2.06728	1.78935
38089	A_52_P487024	NM_001005507	Mus musculus Smg-7 homolog, nonsense mediated mRNA decay factor (C. elegans) (Smg7), transcript variant 3, mRNA [NM_001005507]	1) gene symbol	1	Smg7	1.77405	2.32774	2.34782
9143	A_51_P479786	NM_013870	Mus musculus smoothelin (Smtn), transcript variant 2, mRNA [NM_013870]	1) gene symbol	2	Smtn	1.89475	2.38704	2.49522
34987	A_55_P2174288	NM_023348	Mus musculus synaptosomal-associated protein 29 (Snap29), mRNA [NM_023348]	1) gene symbol	2	Snap29	2.29402	1.9683	1.92272
51216	A_51_P511734	NM_175246	Mus musculus Smad nuclear interacting protein 1 (Snip1), mRNA [NM_175246]	1) gene symbol	1	Snip1	2.38915	1.89998	2.59074
20917	A_52_P98625	NM_172939	Mus musculus sosondowah ankyrin repeat domain family member C (Sowahc), mRNA [NM_172939]	1) gene symbol	1	Sowahc	3.04656	1.99046	3.09509
16038	A_55_P2047827	NM_029661	Mus musculus spermatogenesis and centriole associated 1 like (Spatc1l), mRNA [NM_029661]	1) gene symbol	2	Spatc1l	7.30604	4.24401	3.30087
18873	A_51_P299632	NM_027641	Mus musculus sperm flagellar 1 (Spef1), mRNA [NM_027641]	1) gene symbol	2	Spef1	2.69792	1.56872	1.87916
55591	A_52_P168271	NM_144895	Mus musculus spastic paraplegia 20, spartin (Troyer syndrome) homolog (human) (Spg20), transcript variant 1, mRNA [NM_144895]	1) gene symbol	1	Spg20	2.23713	2.3686	2.38032
10707	A_55_P2024302	NM_001283028	Mus musculus spindlin 1 (Spin1), transcript variant 3, mRNA [NM_001283028]	1) gene symbol	6	Spin1	3.47569	4.25747	4.13747
14903	A_55_P2085142	NM_001204233	Mus musculus secreted phosphoprotein 1 (Spp1), transcript variant 5, mRNA [NM_001204233]	1) gene symbol	1	Spp1	4.05095	4.16634	5.14435
52397	A_55_P1988043	ENSMUST00000112298	slingshot homolog 1 (Drosophila) [Source:MGI Symbol;Acc:MGI:2686240] [ENSMUST00000112298]	1) gene symbol	2	Ssh1	3.84225	3.82994	4.08945
56448	A_51_P305537	NM_009179	Mus musculus ST3 beta-galactoside alpha-2,3-sialyltransferase 2 (St3gal2), mRNA [NM_009179]	1) gene symbol	2	St3gal2	3.9464	2.99939	3.85054
6321	A_52_P561205	NM_133774	Mus musculus StAR-related lipid transfer (START) domain containing 4 (Stard4), mRNA [NM_133774]	1) gene symbol	2	Stard4	4.25214	2.23381	3.77016
37836	A_51_P214197	NM_133810	Mus musculus serine/threonine kinase 17b (apoptosis-inducing) (Stk17b), mRNA [NM_133810]	1) gene symbol	1	Stk17b	2.25091	1.91981	2.61176
61356	A_55_P2157751	NM_183262	Mus musculus serine/threonine kinase 35 (Stk35), transcript variant 1, mRNA [NM_183262]	1) gene symbol	2	Stk35	5.38061	4.67759	10.2201
10682	A_52_P202142	NM_022030	Mus musculus synaptic vesicle glycoprotein 2 a (Sv2a), mRNA [NM_022030]	1) gene symbol	1	Sv2a	3.24028	2.008	5.47412
17807	A_51_P386911	NM_027346	Mus musculus translational activator of mitochondrially encoded cytochrome c oxidase I (Taco1), mRNA [NM_027346]	1) gene symbol	1	Taco1	1.92691	1.85482	2.46184
5769	A_55_P2027594	NM_027748	Mus musculus TAF3 RNA polymerase II, TATA box binding protein (TBP)-associated factor (Taf3), mRNA [NM_027748]	1) gene symbol	2	Taf3	2.25097	2.46492	2.72347
4643	A_51_P508919	NM_031867	Mus musculus taste receptor, type 1, member 1 (Tas1r1), mRNA [NM_031867]	1) gene symbol	1	Tas1r1	2.15965	2.41174	2.11326
34255	A_51_P422629	NM_011603	Mus musculus TATA box binding protein-like 1 (Tbpl1), mRNA [NM_011603]	1) gene symbol	2	Tbpl1	2.2352	2.59267	2.3339
14566	A_51_P345937	NM_134011	Mus musculus transforming growth factor beta regulated gene 4 (Tbrg4), transcript variant 1, mRNA [NM_134011]	1) gene symbol	1	Tbrg4	2.56853	2.998	2.7921
13513	A_55_P2107288	NM_009371	Mus musculus transforming growth factor, beta receptor II (Tgfbr2), transcript variant 1, mRNA [NM_009371]	1) gene symbol	2	Tgfbr2	2.66863	2.46309	3.45169
24181	A_52_P143477	NM_009443	Mus musculus trans-golgi network protein (Tgoln1), mRNA [NM_009443]	1) gene symbol	1	Tgoln1	2.14761	1.85134	2.22788
16319	A_55_P1964302	NM_013898	Mus musculus translocase of inner mitochondrial membrane 8A1 (Timm8a1), mRNA [NM_013898]	1) gene symbol	2	Timm8a1	2.07391	2.11223	2.50785
3515	A_52_P335508	NM_145513	Mus musculus TIP41, TOR signalling pathway regulator-like (S. cerevisiae) (Tiprl), mRNA [NM_145513]	1) gene symbol	1	Tiprl	2.28449	1.84933	1.9425
3548	A_52_P676956	NM_054096	Mus musculus toll-interleukin 1 receptor (TIR) domain-containing adaptor protein (Tirap), transcript variant 2, mRNA [NM_054096]	1) gene symbol	1	Tirap	2.71744	1.92942	2.53461
43143	A_51_P328622	NM_027249	Mus musculus TLC domain containing 2 (Tlcd2), transcript variant 1, mRNA [NM_027249]	1) gene symbol	2	Tlcd2	6.60684	4.63853	6.26976
4353	A_55_P1998066	NM_153776	Mus musculus transmembrane protein 121 (Tmem121), mRNA [NM_153776]	1) gene symbol	2	Tmem121	2.14923	3.60372	3.19139
1305	A_52_P101982	NM_026698	Mus musculus transmembrane protein 129 (Tmem129), mRNA [NM_026698]	1) gene symbol	1	Tmem129	2.1866	2.06703	2.52938
41545	A_55_P2132711	NM_027854	Mus musculus transmembrane protein 248 (Tmem248), transcript variant 1, mRNA [NM_027854]	1) gene symbol	2	Tmem248	1.73286	2.07073	2.3778
11008	A_55_P1959818	NM_001168256	Mus musculus transmembrane protein 40 (Tmem40), transcript variant 1, mRNA [NM_001168256]	1) gene symbol	2	Tmem40	4.72777	6.83856	5.21541
1608	A_55_P1991054	NM_001081111	Mus musculus TATA element modulatory factor 1 (Tmf1), mRNA [NM_001081111]	1) gene symbol	2	Tmf1	2.24272	1.77722	2.10934
12689	A_55_P2118183	NM_001163635	Mus musculus tankyrase, TRF1-interacting ankyrin-related ADP-ribose polymerase 2 (Tnks2), mRNA [NM_001163635]	1) gene symbol	2	Tnks2	3.09109	2.68236	2.73824
48835	A_52_P346458	NM_023764	Mus musculus toll interacting protein (Tollip), mRNA [NM_023764]	1) gene symbol	3	Tollip	2.81669	2.10022	2.54214
18154	A_55_P2236343	NM_001136259	Mus musculus target of myb1 homolog (chicken) (Tom1), transcript variant 2, mRNA [NM_001136259]	1) gene symbol	4	Tom1	2.21634	2.09942	2.00673
2925	A_55_P2063583	ENSMUST00000143156	translocase of outer mitochondrial membrane 6 homolog (yeast) [Source:MGI Symbol;Acc:MGI:1913369] [ENSMUST00000143156]	1) gene symbol	2	Tomm6	3.16258	2.10306	2.49012
51709	A_55_P2071251	AK042816	Mus musculus 7 days neonate cerebellum cDNA, RIKEN full-length enriched library, clone:A730026P21 product:OVARC1001768 protein homolog, full insert sequence. [AK042816]	1) gene symbol	2	Trappc11	2.15359	2.05889	2.72787
9949	A_52_P137691	NM_025701	Mus musculus trafficking protein particle complex 5 (Trappc5), mRNA [NM_025701]	1) gene symbol	2	Trappc5	1.85619	2.40251	2.53869
45962	A_55_P1978596	NM_025873	Mus musculus tRNA isopentenyltransferase 1 (Trit1), mRNA [NM_025873]	1) gene symbol	2	Trit1	2.41447	2.52161	2.66108
51490	A_55_P2022793	NM_011643	Mus musculus transient receptor potential cation channel, subfamily C, member 1 (Trpc1), mRNA [NM_011643]	1) gene symbol	1	Trpc1	2.19249	3.01275	3.27523
9897	A_51_P215896	NM_029805	Mus musculus TSC22 domain family, member 4 (Tsc22d4), transcript variant 1, mRNA [NM_029805]	1) gene symbol	4	Tsc22d4	3.65088	3.70429	3.9242
34790	A_55_P2148833	XM_006524841	PREDICTED: Mus musculus TSR3 20S rRNA accumulation (Tsr3), transcript variant X2, mRNA [XM_006524841]	1) gene symbol	2	Tsr3	3.97801	4.0557	4.0495
61041	A_55_P2147200	NM_001081352	Mus musculus tetratricopeptide repeat domain 37 (Ttc37), mRNA [NM_001081352]	1) gene symbol	1	Ttc37	2.39365	1.74891	3.59628
35601	A_66_P119518	NM_017379	Mus musculus tubulin, alpha 8 (Tuba8), mRNA [NM_017379]	1) gene symbol	1	Tuba8	2.2488	1.85018	1.9921
9477	A_52_P244064	NM_019803	Mus musculus ubiquitin-conjugating enzyme E2G 2 (Ube2g2), mRNA [NM_019803]	1) gene symbol	2	Ube2g2	2.39392	2.69349	3.27939
6847	A_55_P1990608	NM_019586	Mus musculus ubiquitin-conjugating enzyme E2J 1 (Ube2j1), mRNA [NM_019586]	1) gene symbol	3	Ube2j1	2.49258	1.92335	2.20708
51050	A_52_P182592	NM_025773	Mus musculus ubiquitin-conjugating enzyme E2W (putative) (Ube2w), transcript variant 1, mRNA [NM_025773]	1) gene symbol	3	Ube2w	1.82718	2.01206	2.17921
32435	A_55_P2158627	ENSMUST00000145657	ubiquitination factor E4A, UFD2 homolog (S. cerevisiae) [Source:MGI Symbol;Acc:MGI:2154580] [ENSMUST00000145657]	1) gene symbol	2	Ube4a	2.15811	2.42364	2.30006
3805	A_55_P2156425	NM_026815	Mus musculus uroplakin 1A (Upk1a), mRNA [NM_026815]	1) gene symbol	1	Upk1a	3.9813	3.37234	3.79996
13985	A_51_P136845	NM_027804	Mus musculus ubiquitin specific peptidase 19 (Usp19), transcript variant 1, mRNA [NM_027804]	1) gene symbol	2	Usp19	2.01065	2.95719	2.95764
47021	A_52_P150565	NM_138592	Mus musculus ubiquitin specific peptidase 39 (Usp39), mRNA [NM_138592]	1) gene symbol	1	Usp39	1.74772	1.95641	2.50128
38139	A_52_P483129	NM_030132	Mus musculus UTP23, small subunit (SSU) processome component, homolog (yeast) (Utp23), mRNA [NM_030132]	1) gene symbol	1	Utp23	2.38386	1.794	2.09468
53546	A_55_P1974587	NM_177545	Mus musculus vang-like 1 (van gogh, Drosophila) (Vangl1), transcript variant 1, mRNA [NM_177545]	1) gene symbol	2	Vangl1	2.73928	2.14879	2.98699
60536	A_52_P79639	NM_012037	Mus musculus vesicle amine transport protein 1 homolog (T californica) (Vat1), mRNA [NM_012037]	1) gene symbol	1	Vat1	2.15378	2.64129	3.0401
1192	A_52_P249424	NM_001025257	Mus musculus vascular endothelial growth factor A (Vegfa), transcript variant 3, mRNA [NM_001025257]	1) gene symbol	2	Vegfa	2.49929	4.36373	5.43979
51650	A_55_P2082902	NM_011710	Mus musculus tryptophanyl-tRNA synthetase (Wars), transcript variant 1, mRNA [NM_011710]	1) gene symbol	2	Wars	1.65598	2.76036	2.96495
1216	A_52_P122822	NM_175546	Mus musculus WD repeat and FYVE domain containing 2 (Wdfy2), mRNA [NM_175546]	1) gene symbol	1	Wdfy2	2.10066	2.93143	4.82362
14079	A_51_P324442	NM_172470	Mus musculus WD repeat domain 35 (Wdr35), transcript variant 1, mRNA [NM_172470]	1) gene symbol	1	Wdr35	3.7173	2.52276	2.56782
6883	A_51_P316801	NM_146039	Mus musculus WD repeat domain 60 (Wdr60), mRNA [NM_146039]	1) gene symbol	1	Wdr60	4.07498	3.77989	3.65518
29924	A_51_P271336	NM_197940	Mus musculus WAS/WASL interacting protein family, member 2 (Wipf2), mRNA [NM_197940]	1) gene symbol	1	Wipf2	1.68105	2.09054	2.39345
49338	A_55_P1984976	NM_001271757	Mus musculus wingless-related MMTV integration site 5B (Wnt5b), transcript variant 2, mRNA [NM_001271757]	1) gene symbol	1	Wnt5b	2.36491	1.83761	2.18143
54856	A_55_P2138366	NM_020506	Mus musculus exportin 4 (Xpo4), mRNA [NM_020506]	1) gene symbol	2	Xpo4	2.05027	1.96518	2.57673
39187	A_51_P427232	NM_183088	Mus musculus zinc finger, BED-type containing 5 (Zbed5), mRNA [NM_183088]	1) gene symbol	1	Zbed5	5.90038	3.89934	5.14064
16661	A_55_P1997509	NM_021397	Mus musculus zinc finger and BTB domain containing 32 (Zbtb32), mRNA [NM_021397]	1) gene symbol	1	Zbtb32	4.11612	4.311	8.40932
3961.1	A_51_P118168#	NM_027947	Mus musculus zinc finger and BTB domain containing 43 (Zbtb43), transcript variant 1, mRNA [NM_027947]	1) gene symbol	2#	Zbtb43	2.90049	1.73703	2.61185
50369	A_51_P329158	NM_134003	Mus musculus zinc finger CCCH type containing 10 (Zc3h10), mRNA [NM_134003]	1) gene symbol	1	Zc3h10	1.88517	2.28481	2.58058
30083	A_55_P2170414	NM_001289634	Mus musculus zinc finger protein 180 (Zfp180), transcript variant 2, mRNA [NM_001289634]	1) gene symbol	1	Zfp180	1.87603	1.9127	2.56709
38373	A_55_P2059936	NM_001243908	Mus musculus zinc finger protein 383 (Zfp383), mRNA [NM_001243908]	1) gene symbol	1	Zfp383	2.81124	1.73914	2.26253
28827	A_55_P2172345	NM_001252083	Mus musculus zinc finger protein 384 (Zfp384), transcript variant 2, mRNA [NM_001252083]	1) gene symbol	1	Zfp384	2.39665	2.34348	2.40047
40686	A_52_P500077	NM_001033820	Mus musculus zinc fingr protein 551 (Zfp551), mRNA [NM_001033820]	1) gene symbol	2	Zfp551	2.27059	1.64782	2.14435
28877	A_55_P2013793	XM_006522586	PREDICTED: Mus musculus zinc finger protein 654 (Zfp654), transcript variant X1, mRNA [XM_006522586]	1) gene symbol	2	Zfp654	2.02786	2.69312	2.79439
36456	A_52_P256817	NM_009577	Mus musculus zinc finger protein interacting with K protein 1 (Zik1), mRNA [NM_009577]	1) gene symbol	1	Zik1	2.47337	1.5159	2.39947
7153	A_51_P392967	NM_053253	Mus musculus zinc finger, MYND domain containing 10 (Zmynd10), mRNA [NM_053253]	1) gene symbol	1	Zmynd10	2.70262	2.40225	2.09172
43191	A_55_P1964433	NM_001014900	Mus musculus zinc finger, MYND domain containing 12 (Zmynd12), mRNA [NM_001014900]	1) gene symbol	1	Zmynd12	13.7976	9.69007	9.36855
12798	A_51_P371876	NM_027230	Mus musculus zinc finger, MYND-type containing 8 (Zmynd8), transcript variant 1, mRNA [NM_027230]	1) gene symbol	3	Zmynd8	3.21503	2.05829	1.78256
20921	A_52_P1662	NM_009453	Mus musculus zinc finger (CCCH type), RNA binding motif and serine/arginine rich 2 (Zrsr2), transcript variant 1, mRNA [NM_009453]	1) gene symbol	3	Zrsr2	2.4892	2.85018	2.75679
22401	A_52_P494372	NM_173002	Mus musculus ZXD family zinc finger C (Zxdc), transcript variant 2, mRNA [NM_173002]	1) gene symbol	3	Zxdc	4.10886	2.50839	2.52113
20559	A_55_P2028029	NM_021022	Mus musculus ATP-binding cassette, sub-family B (MDR/TAP), member 11 (Abcb11), mRNA [NM_021022]	1) gene symbol	1	Abcb11	-13.6035	-8.61859	-4.88223
10361	A_52_P601688	NM_008576	Mus musculus ATP-binding cassette, sub-family C (CFTR/MRP), member 1 (Abcc1), mRNA [NM_008576]	1) gene symbol	1	Abcc1	-3.73387	-1.88756	-2.19867
53925	A_52_P628117	NM_176839	Mus musculus ATP-binding cassette, sub-family C (CFTR/MRP), member 5 (Abcc5), transcript variant 2, mRNA [NM_176839]	1) gene symbol	4	Abcc5	-5.6627	-3.10678	-4.02373
1238	A_52_P157450	NM_021304	Mus musculus abhydrolase domain containing 1 (Abhd1), mRNA [NM_021304]	1) gene symbol	1	Abhd1	-4.16612	-1.93479	-2.62126
52947	A_55_P1984675	NM_025341	Mus musculus abhydrolase domain containing 6 (Abhd6), mRNA [NM_025341]	1) gene symbol	2	Abhd6	-2.27194	-2.3339	-2.3781
47859	A_55_P2076580	NM_130864	Mus musculus acetyl-Coenzyme A acyltransferase 1A (Acaa1a), mRNA [NM_130864]	1) gene symbol	1	Acaa1a	-7.02103	-3.84441	-5.35678
33631	A_52_P423174	NM_146230	Mus musculus acetyl-Coenzyme A acyltransferase 1B (Acaa1b), mRNA [NM_146230]	1) gene symbol	1	Acaa1b	-8.40946	-3.52316	-4.34702
3420	A_52_P675395	NM_007722	Mus musculus atypical chemokine receptor 3 (Ackr3), transcript variant 2, mRNA [NM_007722]	1) gene symbol	1	Ackr3	-2.56247	-2.33394	-2.14057
57836	A_55_P1955778	NM_172845	Mus musculus a disintegrin-like and metallopeptidase (reprolysin type) with thrombospondin type 1 motif, 4 (Adamts4), mRNA [NM_172845]	1) gene symbol	2	Adamts4	-6.13339	-2.40568	-3.43597
23202	A_55_P2006525	NM_144899	Mus musculus ADAMTS-like 4 (Adamtsl4), mRNA [NM_144899]	1) gene symbol	1	Adamtsl4	-8.89447	-2.9007	-5.10846
50798	A_52_P586141	NM_001037724	Mus musculus adenylate cyclase 7 (Adcy7), transcript variant 3, mRNA [NM_001037724]	1) gene symbol	1	Adcy7	-9.44367	-4.20504	-6.57576
23845	A_55_P2035662	NM_001291857	Mus musculus AE binding protein 1 (Aebp1), transcript variant 1, mRNA [NM_001291857]	1) gene symbol	1	Aebp1	-3.56372	-2.20185	-2.7756
16088	A_55_P2101357	NM_001290545	Mus musculus aftiphilin (Aftph), transcript variant 3, mRNA [NM_001290545]	1) gene symbol	1	Aftph	-19.2463	-4.67608	-4.76176
3176	A_55_P2109613	NM_013464	Mus musculus aryl-hydrocarbon receptor (Ahr), mRNA [NM_013464]	1) gene symbol	2	Ahr	-5.5443	-3.69308	-3.00298
9248	A_51_P334942	NM_013467	Mus musculus aldehyde dehydrogenase family 1, subfamily A1 (Aldh1a1), mRNA [NM_013467]	1) gene symbol	1	Aldh1a1	-4.85812	-5.08569	-2.66449
40881	A_55_P1955691	NM_001081264	Mus musculus asparagine-linked glycosylation 6 (alpha-1,3,-glucosyltransferase) (Alg6), mRNA [NM_001081264]	1) gene symbol	2	Alg6	-4.71207	-2.66161	-3.207
42331	A_51_P471659	NM_145684	Mus musculus arachidonate lipoxygenase, epidermal (Alox12e), mRNA [NM_145684]	1) gene symbol	1	Alox12e	-15.4797	-7.92354	-25.0953
55514	A_51_P260658	NM_172935	Mus musculus amidohydrolase domain containing 2 (Amdhd2), mRNA [NM_172935]	1) gene symbol	1	Amdhd2	-4.74301	-2.49574	-4.12352
20450	A_55_P2075523	NM_019805	Mus musculus anaphase promoting complex subunit 7 (Anapc7), mRNA [NM_019805]	1) gene symbol	3	Anapc7	-3.42272	-2.02761	-1.79128
22865	A_52_P504330	NM_001003909	Mus musculus ankyrin repeat and IBR domain containing 1 (Ankib1), transcript variant 2, mRNA [NM_001003909]	1) gene symbol	1	Ankib1	-3.20808	-2.12464	-1.91078
56950	A_55_P2085412	NM_172756	Mus musculus ankyrin repeat and LEM domain containing 1 (Ankle1), mRNA [NM_172756]	1) gene symbol	2	Ankle1	-5.23312	-2.75688	-3.58517
1338	A_55_P2082050	NM_001025572	Mus musculus ankyrin repeat domain 12 (Ankrd12), mRNA [NM_001025572]	1) gene symbol	2	Ankrd12	-3.46376	-2.82285	-2.49499
40835	A_65_P18433	NM_001024604	Mus musculus ankyrin repeat domain 28 (Ankrd28), mRNA [NM_001024604]	1) gene symbol	1	Ankrd28	-20.4401	-9.62214	-7.38952
10646	A_55_P2092869	NM_001085383	Mus musculus annexin A9 (Anxa9), transcript variant 1, mRNA [NM_001085383]	1) gene symbol	1	Anxa9	-5.03125	-3.56169	-4.84692
17893	A_51_P212068	NM_029638	Mus musculus amine oxidase, copper-containing 1 (Aoc1), transcript variant 3, mRNA [NM_029638]	1) gene symbol	1	Aoc1	-24.1836	-4.61644	-18.4959
35570	A_66_P105711	NM_021710	Mus musculus adaptor-related protein complex AP-4, sigma 1 (Ap4s1), mRNA [NM_021710]	1) gene symbol	1	Ap4s1	-3.80064	-2.51318	-3.11694
18746	A_51_P149562	NM_009686	Mus musculus amyloid beta (A4) precursor protein-binding, family B, member 2 (Apbb2), transcript variant 1, mRNA [NM_009686]	1) gene symbol	2	Apbb2	-4.83911	-1.97097	-2.98524
24549	A_55_P2099560	NM_031159	Mus musculus apolipoprotein B mRNA editing enzyme, catalytic polypeptide 1 (Apobec1), transcript variant 1, mRNA [NM_031159]	1) gene symbol	1	Apobec1	-5.9882	-3.89889	-2.57672
25880	A_55_P2093286	NM_007470	Mus musculus apolipoprotein D (Apod), mRNA [NM_007470]	1) gene symbol	2	Apod	-28.841	-21.137	-24.6944
51266	A_51_P301259	NM_009703	Mus musculus v-raf murine sarcoma 3611 viral oncogene homolog (Araf), transcript variant 1, mRNA [NM_009703]	1) gene symbol	3	Araf	-7.78738	-3.78962	-5.20134
61869	A_55_P2039566	NM_021493	Mus musculus Rho GTPase activating protein 23 (Arhgap23), mRNA [NM_021493]	1) gene symbol	1	Arhgap23	-3.01587	-1.92542	-1.97362
7877	A_52_P581066	NM_027823	Mus musculus Rho GTPase activating protein 42 (Arhgap42), mRNA [NM_027823]	1) gene symbol	3	Arhgap42	-4.70572	-2.49446	-2.41059
40606	A_55_P1970309	NM_175003	Mus musculus Rho GTPase activating protein 44 (Arhgap44), transcript variant 2, mRNA [NM_175003]	1) gene symbol	1	Arhgap44	-4.24266	-2.00573	-2.15866
39127	A_55_P2041270	NM_001130150	Mus musculus Rho guanine nucleotide exchange factor (GEF) 1 (Arhgef1), transcript variant 1, mRNA [NM_001130150]	1) gene symbol	2	Arhgef1	-2.82298	-1.58951	-2.39131
54860	A_55_P1975041	NM_001003912	Mus musculus Rho guanine nucleotide exchange factor (GEF) 11 (Arhgef11), mRNA [NM_001003912]	1) gene symbol	1	Arhgef11	-2.55574	-2.25679	-1.92947
23860	A_55_P2182382	NM_001081195	Mus musculus AT rich interactive domain 4A (RBP1-like) (Arid4a), mRNA [NM_001081195]	1) gene symbol	3	Arid4a	-6.11774	-2.78787	-3.52037
28171	A_55_P2100899	NM_001037737	Mus musculus aryl hydrocarbon receptor nuclear translocator (Arnt), transcript variant 1, mRNA [NM_001037737]	1) gene symbol	3	Arnt	-7.70956	-2.43063	-2.92751
18591	A_52_P408438	NM_021548	Mus musculus cAMP-regulated phosphoprotein 19 (Arpp19), transcript variant 1, mRNA [NM_021548]	1) gene symbol	1	Arpp19	-2.23316	-1.97126	-1.94746
50706	A_55_P2071137	NM_010026	Mus musculus ArfGAP with SH3 domain, ankyrin repeat and PH domain1 (Asap1), transcript variant 1, mRNA [NM_010026]	1) gene symbol	2	Asap1	-2.13992	-2.06454	-1.84206
15362	A_55_P1957918	NM_001135192	Mus musculus ArfGAP with SH3 domain, ankyrin repeat and PH domain 2 (Asap2), transcript variant 3, mRNA [NM_001135192]	1) gene symbol	1	Asap2	-2.98347	-1.80082	-2.06382
16868	A_51_P421094	NM_198007	Mus musculus activating signal cointegrator 1 complex subunit 3 (Ascc3), mRNA [NM_198007]	1) gene symbol	2	Ascc3	-2.9458	-1.9022	-1.73723
32180	A_51_P223929	NM_138679	Mus musculus ash1 (absent, small, or homeotic)-like (Drosophila) (Ash1l), mRNA [NM_138679]	1) gene symbol	1	Ash1l	-10.8702	-5.39536	-3.80303
27556	A_55_P2379599	NM_023066	Mus musculus aspartate-beta-hydroxylase (Asph), transcript variant 1, mRNA [NM_023066]	1) gene symbol	4	Asph	-5.69994	-3.08054	-2.8692
59157	A_55_P2003246	NM_001270988	Mus musculus additional sex combs like 2 (Drosophila) (Asxl2), transcript variant 1, mRNA [NM_001270988]	1) gene symbol	2	Asxl2	-2.30124	-1.87427	-2.3452
44821	A_55_P1985428	NM_001111111	Mus musculus autophagy related 16-like 2 (S. cerevisiae) (Atg16l2), mRNA [NM_001111111]	1) gene symbol	2	Atg16l2	-2.81231	-2.57675	-2.50646
52030	A_66_P119999	NM_001253717	Mus musculus autophagy related 7 (Atg7), transcript variant 1, mRNA [NM_001253717]	1) gene symbol	2	Atg7	-2.64453	-1.48257	-2.59334
38760	A_51_P376789	NM_145387	Mus musculus ATH1, acid trehalase-like 1 (yeast) (Athl1), mRNA [NM_145387]	1) gene symbol	2	Athl1	-4.52723	-2.66077	-3.8644
51820	A_51_P209736	NM_153778	Mus musculus atonal homolog 8 (Drosophila) (Atoh8), mRNA [NM_153778]	1) gene symbol	1	Atoh8	-2.79026	-1.62823	-2.71326
28395	A_51_P320022	NM_009728	Mus musculus ATPase, class V, type 10A (Atp10a), mRNA [NM_009728]	1) gene symbol	1	Atp10a	-4.38797	-2.33235	-2.09468
53148	A_55_P1978050	NM_028844	Mus musculus apoptosis, caspase activation inhibitor (Aven), transcript variant 1, mRNA [NM_028844]	1) gene symbol	2	Aven	-5.3357	-2.05994	-2.92204
511	A_55_P2051414	NM_009465	Mus musculus AXL receptor tyrosine kinase (Axl), transcript variant 1, mRNA [NM_009465]	1) gene symbol	1	Axl	-2.7993	-2.27641	-2.0983
34627	A_51_P513392	NM_013727	Mus musculus 5-azacytidine induced gene 2 (Azi2), transcript variant 1, mRNA [NM_013727]	1) gene symbol	2	Azi2	-2.39895	-2.16122	-1.78975
1336	A_51_P165182	NM_028967	Mus musculus basic leucine zipper transcription factor, ATF-like 2 (Batf2), mRNA [NM_028967]	1) gene symbol	1	Batf2	-17.449	-8.63557	-6.63526
14560	A_55_P1955467	NM_001033128	Mus musculus Bardet-Biedl syndrome 1 (human) (Bbs1), mRNA [NM_001033128]	1) gene symbol	2	Bbs1	-2.2604	-2.16479	-2.71931
14013	A_51_P400659	NM_007530	Mus musculus B cell receptor associated protein 29 (Bcap29), transcript variant 1, mRNA [NM_007530]	1) gene symbol	1	Bcap29	-5.86947	-2.50288	-3.19561
24047	A_55_P2115235	NM_199195	Mus musculus branched chain ketoacid dehydrogenase E1, beta polypeptide (Bckdhb), mRNA [NM_199195]	1) gene symbol	1	Bckdhb	-3.52973	-1.94522	-2.18258
5713	A_55_P2018132	NM_144558	Mus musculus basic, immunoglobulin-like variable motif containing (Bivm), mRNA [NM_144558]	1) gene symbol	2	Bivm	-3.03414	-1.44394	-2.39231
39755	A_55_P2006698	NR_033241	Mus musculus bone morphogenetic protein 1 (Bmp1), transcript variant 2, long non-coding RNA [NR_033241]	1) gene symbol	3	Bmp1	-2.73336	-1.55609	-2.16302
8406	A_55_P1986993	NM_030147	Mus musculus bromodomain containing 8 (Brd8), transcript variant 1, mRNA [NM_030147]	1) gene symbol	2	Brd8	-2.43489	-2.0139	-2.25102
47854	A_55_P2002210	ENSMUST00000080598	brain and reproductive organ-expressed protein [Source:MGI Symbol;Acc:MGI:1333875] [ENSMUST00000080598]	1) gene symbol	3	Bre	-3.10242	-2.27743	-2.70399
8129	A_52_P301223	NM_176928	Mus musculus bromodomain and WD repeat domain containing 1 (Brwd1), transcript variant 3, mRNA [NM_176928]	1) gene symbol	5	Brwd1	-2.76417	-1.96736	-2.1639
15373	A_55_P2115401	NM_009763	Mus musculus bone marrow stromal cell antigen 1 (Bst1), mRNA [NM_009763]	1) gene symbol	2	Bst1	-4.80551	-3.94307	-4.10837
42877	A_52_P672689	NM_007568	Mus musculus betacellulin, epidermal growth factor family member (Btc), mRNA [NM_007568]	1) gene symbol	1	Btc	-4.18398	-4.32292	-4.21792
7077	A_66_P102607	NM_001037758	Mus musculus beta-transducin repeat containing protein (Btrc), transcript variant 1, mRNA [NM_001037758]	1) gene symbol	2	Btrc	-2.39502	-1.7139	-2.27822
4176	A_51_P384318	NM_023143	Mus musculus complement component 1, r subcomponent A (C1ra), mRNA [NM_023143]	1) gene symbol	2	C1ra	-4.60087	-3.95483	-2.94194
32042	A_55_P2078633	NM_009780	Mus musculus complement component 4B (Chido blood group) (C4b), mRNA [NM_009780]	1) gene symbol	1	C4b	-2.21671	-3.69452	-2.93985
27795	A_52_P625321	NM_144532	Mus musculus calcium binding protein 4 (Cabp4), mRNA [NM_144532]	1) gene symbol	1	Cabp4	-4.53122	-3.56419	-3.97684
18415	A_55_P2109377	NM_001174053	Mus musculus calcium/calmodulin-dependent protein kinase II, beta (Camk2b), transcript variant 1, mRNA [NM_001174053]	1) gene symbol	2	Camk2b	-2.43815	-2.62361	-2.83163
54155	A_55_P2116054	NM_016739	Mus musculus cell cycle associated protein 1 (Caprin1), transcript variant 1, mRNA [NM_016739]	1) gene symbol	3	Caprin1	-3.3962	-2.19439	-2.6968
62699	A_55_P2348815	NM_145398	Mus musculus CAS1 domain containing 1 (Casd1), mRNA [NM_145398]	1) gene symbol	2	Casd1	-2.36792	-2.12616	-2.78043
43114	A_55_P1990944	NM_009807	Mus musculus caspase 1 (Casp1), mRNA [NM_009807]	1) gene symbol	1	Casp1	-5.75736	-12.8693	-5.73271
5390	A_55_P1984168	NM_007609	Mus musculus caspase 4, apoptosis-related cysteine peptidase (Casp4), mRNA [NM_007609]	1) gene symbol	2	Casp4	-4.05547	-3.84752	-3.24954
41809	A_51_P414548	NM_007611	Mus musculus caspase 7 (Casp7), mRNA [NM_007611]	1) gene symbol	1	Casp7	-8.81967	-3.15601	-4.38483
15547	A_55_P2051766	NM_007622	Mus musculus chromobox 1 (Cbx1), mRNA [NM_007622]	1) gene symbol	3	Cbx1	-2.70311	-2.2637	-2.22177
26439	A_55_P2090179	NM_001110216	Mus musculus chromobox 5 (Cbx5), transcript variant 3, mRNA [NM_001110216]	1) gene symbol	2	Cbx5	-3.78745	-3.4056	-3.61048
29036	A_55_P2128929	NM_172274	Mus musculus coiled-coil and C2 domain containing 2A (Cc2d2a), mRNA [NM_172274]	1) gene symbol	2	Cc2d2a	-2.5968	-2.49712	-2.50558
21637	A_55_P2074843	NM_175369	Mus musculus coiled-coil domain containing 122 (Ccdc122), mRNA [NM_175369]	1) gene symbol	2	Ccdc122	-6.51189	-5.54685	-5.94037
60833	A_55_P2057446	NM_172428	Mus musculus coiled-coil domain containing 134 (Ccdc134), mRNA [NM_172428]	1) gene symbol	1	Ccdc134	-2.77762	-2.09476	-2.82962
1442.1	A_51_P116581#	NM_138603	Mus musculus coiled-coil domain containing 22 (Ccdc22), mRNA [NM_138603]	1) gene symbol	1#	Ccdc22	-5.07961	-2.61843	-3.18035
38516	A_52_P399717	NM_001289436	Mus musculus coiled-coil domain containing 50 (Ccdc50), transcript variant 3, mRNA [NM_001289436]	1) gene symbol	3	Ccdc50	-3.72286	-2.03378	-2.72065
21035	A_52_P540488	NM_001012309	Mus musculus coiled-coil domain containing 55 (Ccdc55), mRNA [NM_001012309]	1) gene symbol	1	Ccdc55	-3.77057	-5.81719	-4.65369
47646	A_55_P2079922	NM_001165929	Mus musculus coiled-coil domain containing 78 (Ccdc78), mRNA [NM_001165929]	1) gene symbol	1	Ccdc78	-3.4888	-4.449	-2.32997
36779	A_55_P2128869	NM_026439	Mus musculus coiled-coil domain containing 80 (Ccdc80), mRNA [NM_026439]	1) gene symbol	2	Ccdc80	-2.90609	-2.21102	-1.82706
6705	A_51_P464703	NM_021443	Mus musculus chemokine (C-C motif) ligand 8 (Ccl8), mRNA [NM_021443]	1) gene symbol	1	Ccl8	-2.84371	-4.28547	-3.77852
20715	A_51_P185660	NM_011338	Mus musculus chemokine (C-C motif) ligand 9 (Ccl9), mRNA [NM_011338]	1) gene symbol	1	Ccl9	-5.63198	-3.88107	-7.16784
37060	A_55_P2049867	NM_017466	Mus musculus chemokine (C-C motif) receptor-like 2 (Ccrl2), mRNA [NM_017466]	1) gene symbol	1	Ccrl2	-32.7056	-7.32071	-5.31147
34253	A_51_P248666	NM_021893	Mus musculus CD274 antigen (Cd274), mRNA [NM_021893]	1) gene symbol	1	Cd274	-3.18327	-2.92431	-1.52434
22106	A_55_P1974407	NM_011074	Mus musculus cyclin-dependent kinase 14 (Cdk14), mRNA [NM_011074]	1) gene symbol	3	Cdk14	-5.10643	-2.05986	-2.16686
23953	A_55_P2121352	NM_007668	Mus musculus cyclin-dependent kinase 5 (Cdk5), mRNA [NM_007668]	1) gene symbol	1	Cdk5	-3.86923	-2.7604	-3.47626
16527	A_51_P234140	NM_183294	Mus musculus cyclin-dependent kinase-like 1 (CDC2-related kinase) (Cdkl1), mRNA [NM_183294]	1) gene symbol	1	Cdkl1	-2.95684	-2.03622	-2.65854
12165	A_55_P2005570	NM_010160	Mus musculus CUGBP, Elav-like family member 2 (Celf2), transcript variant 6, mRNA [NM_010160]	1) gene symbol	5	Celf2	-2.44976	-1.71491	-1.95233
23146	A_51_P413866	NM_008198	Mus musculus complement factor B (Cfb), transcript variant 1, mRNA [NM_008198]	1) gene symbol	1	Cfb	-65.2459	-13.2171	-18.2399
30529	A_55_P1998411	NM_025336	Mus musculus coiled-coil-helix-coiled-coil-helix domain containing 3 (Chchd3), mRNA [NM_025336]	1) gene symbol	2	Chchd3	-3.15302	-1.73885	-2.01429
33867	A_52_P308507	NM_173368	Mus musculus chromodomain helicase DNA binding protein 6 (Chd6), mRNA [NM_173368]	1) gene symbol	3	Chd6	-2.4545	-2.6755	-2.56285
58636	A_55_P2025959	NM_177224	Mus musculus chromodomain helicase DNA binding protein 9 (Chd9), mRNA [NM_177224]	1) gene symbol	1	Chd9	-3.63143	-1.99748	-2.91944
5954	A_55_P2164689	ENSMUST00000151150	chordin [Source:MGI Symbol;Acc:MGI:1313268] [ENSMUST00000151150]	1) gene symbol	2	Chrd	-2.38063	-1.56376	-2.59394
31431	A_51_P272106	NM_007705	Mus musculus cold inducible RNA binding protein (Cirbp), mRNA [NM_007705]	1) gene symbol	2	Cirbp	-3.4446	-2.0678	-3.01637
49693	A_55_P1982291	NM_009899	Mus musculus chloride channel calcium activated 1 (Clca1), mRNA [NM_009899]	1) gene symbol	2	Clca1	-12.9986	-22.5838	-16.9767
55664	A_51_P265806	NM_030601	Mus musculus chloride channel calcium activated 2 (Clca2), mRNA [NM_030601]	1) gene symbol	1	Clca2	-8.55484	-21.9936	-10.8128
46816	A_55_P2115442	NM_053109	Mus musculus C-type lectin domain family 2, member d (Clec2d), mRNA [NM_053109]	1) gene symbol	1	Clec2d	-5.22566	-5.39207	-10.702
61819	A_52_P334670	NM_007715	Mus musculus circadian locomotor output cycles kaput (Clock), transcript variant 1, mRNA [NM_007715]	1) gene symbol	1	Clock	-3.3007	-2.13437	-1.85946
10383	A_52_P186937	NM_020557	Mus musculus cytidine monophosphate (UMP-CMP) kinase 2, mitochondrial (Cmpk2), mRNA [NM_020557]	1) gene symbol	2	Cmpk2	-14.8557	-6.94151	-4.41761
19293	A_55_P2043837	NM_028791	Mus musculus cap methyltransferase 1 (Cmtr1), mRNA [NM_028791]	1) gene symbol	1	Cmtr1	-6.22832	-2.72462	-3.00937
39724	A_52_P150651	NM_001163126	Mus musculus component of oligomeric golgi complex 5 (Cog5), mRNA [NM_001163126]	1) gene symbol	2	Cog5	-5.78631	-2.84486	-3.12405
8182	A_52_P474902	NM_028518	Mus musculus collagen, type XX, alpha 1 (Col20a1), mRNA [NM_028518]	1) gene symbol	2	Col20a1	-2.82967	-2.83151	-6.74616
10508	A_52_P516409	NM_053185	Mus musculus collagen, type IV, alpha 6 (Col4a6), mRNA [NM_053185]	1) gene symbol	2	Col4a6	-3.95824	-4.86942	-6.39417
19450	A_55_P2104894	NM_007737	Mus musculus collagen, type V, alpha 2 (Col5a2), mRNA [NM_007737]	1) gene symbol	1	Col5a2	-3.49782	-3.37584	-3.17157
2132	A_52_P527625	NM_130449	Mus musculus collectin sub-family member 12 (Colec12), mRNA [NM_130449]	1) gene symbol	1	Colec12	-1.90069	-3.26494	-2.0958
16154	A_55_P2167323	NM_007745	Mus musculus cortistatin (Cort), mRNA [NM_007745]	1) gene symbol	1	Cort	-2.73956	-2.20489	-2.42317
23726	A_52_P231428	NM_001081351	Mus musculus cadherin-like and PC-esterase domain containing 1 (Cped1), mRNA [NM_001081351]	1) gene symbol	3	Cped1	-3.98137	-3.27423	-3.11911
39980	A_55_P2036250	NM_013499	Mus musculus complement component (3b/4b) receptor 1-like (Cr1l), mRNA [NM_013499]	1) gene symbol	1	Cr1l	-2.51194	-2.36257	-2.20164
3888	A_51_P268529	NM_144942	Mus musculus cysteine sulfinic acid decarboxylase (Csad), mRNA [NM_144942]	1) gene symbol	1	Csad	-3.07557	-2.62227	-3.53413
32436	A_55_P2175615	NM_144901	Mus musculus cold shock domain containing E1, RNA binding (Csde1), transcript variant 1, mRNA [NM_144901]	1) gene symbol	1	Csde1	-2.43709	-2.26752	-2.48134
390	A_52_P339722	NM_146087	Mus musculus casein kinase 1, alpha 1 (Csnk1a1), mRNA [NM_146087]	1) gene symbol	2	Csnk1a1	-15.521	-5.98588	-5.90278
16471	A_55_P2046744	NM_001166273	Mus musculus chondroitin sulfate proteoglycan 5 (Cspg5), transcript variant 2, mRNA [NM_001166273]	1) gene symbol	1	Cspg5	-4.07293	-2.12954	-3.57851
9509	A_55_P2019601	NM_033616	Mus musculus component of Sp100-rs (Csprs), mRNA [NM_033616]	1) gene symbol	3	Csprs	-37.571	-22.2918	-15.7738
16717	A_52_P672803	NM_008906	Mus musculus cathepsin A (Ctsa), transcript variant 1, mRNA [NM_008906]	1) gene symbol	2	Ctsa	-6.02606	-2.97887	-4.88004
48052	A_55_P2024888	NM_001267695	Mus musculus cathepsin S (Ctss), transcript variant 1, mRNA [NM_001267695]	1) gene symbol	1	Ctss	-10.8425	-13.7002	-15.1403
40632	A_55_P2121082	NM_029402	Mus musculus cullin 2 (Cul2), mRNA [NM_029402]	1) gene symbol	4	Cul2	-3.503	-2.31078	-1.82866
5519	A_55_P1966204	NM_021704	Mus musculus chemokine (C-X-C motif) ligand 12 (Cxcl12), transcript variant 1, mRNA [NM_021704]	1) gene symbol	2	Cxcl12	-9.22251	-4.86869	-10.4153
43380	A_55_P1977038	NM_008599	Mus musculus chemokine (C-X-C motif) ligand 9 (Cxcl9), mRNA [NM_008599]	1) gene symbol	2	Cxcl9	-17.3326	-6.52637	-6.37902
35858	A_55_P1956667	NM_001164661	Mus musculus cytoplasmic FMR1 interacting protein 1 (Cyfip1), transcript variant 1, mRNA [NM_001164661]	1) gene symbol	1	Cyfip1	-3.30149	-2.02446	-2.55992
56275	A_51_P255456	NM_009994	Mus musculus cytochrome P450, family 1, subfamily b, polypeptide 1 (Cyp1b1), mRNA [NM_009994]	1) gene symbol	1	Cyp1b1	-6.74147	-6.71696	-5.01414
3975	A_55_P1965793	NM_001291048	Mus musculus DNA segment, Chr 3, ERATO Doi 751, expressed (D3Ertd751e), transcript variant 4, mRNA [NM_001291048]	1) gene symbol	3	D3Ertd751e	-5.30084	-2.66441	-6.4336
43893	A_51_P412835	NM_007829	Mus musculus Fas death domain-associated protein (Daxx), transcript variant 2, mRNA [NM_007829]	1) gene symbol	1	Daxx	-2.22826	-2.0737	-1.91645
23520	A_55_P1994862	NM_001081215	Mus musculus DEAD (Asp-Glu-Ala-Asp) box polypeptide 60 (Ddx60), mRNA [NM_001081215]	1) gene symbol	1	Ddx60	-14.6585	-12.8205	-4.39443
35727	A_51_P208555	NM_026172	Mus musculus 2,4-dienoyl CoA reductase 1, mitochondrial (Decr1), mRNA [NM_026172]	1) gene symbol	2	Decr1	-3.20816	-2.295	-2.65069
46142	A_52_P88695	NM_016811	Mus musculus diacylglycerol kinase, alpha (Dgka), mRNA [NM_016811]	1) gene symbol	1	Dgka	-2.82397	-2.81359	-2.94018
9183	A_52_P104824	NM_019670	Mus musculus diaphanous homolog 3 (Drosophila) (Diap3), mRNA [NM_019670]	1) gene symbol	1	Diap3	-9.46182	-3.16784	-2.86236
39208	A_55_P1996623	NM_019965	Mus musculus DnaJ (Hsp40) homolog, subfamily B, member 12 (Dnajb12), mRNA [NM_019965]	1) gene symbol	1	Dnajb12	-2.81531	-2.39503	-1.70853
7286	A_52_P250590	NM_001163026	Mus musculus DnaJ (Hsp40) homolog, subfamily C, member 13 (Dnajc13), mRNA [NM_001163026]	1) gene symbol	1	Dnajc13	-2.59371	-1.77324	-1.71124
41298	A_55_P1952905	NM_001276340	Mus musculus dynamin 1-like (Dnm1l), transcript variant 3, mRNA [NM_001276340]	1) gene symbol	1	Dnm1l	-2.38897	-1.9549	-1.90358
58458	A_52_P660922	NM_001033420	Mus musculus dedicator of cytokinesis 1 (Dock1), mRNA [NM_001033420]	1) gene symbol	1	Dock1	-4.30232	-2.14554	-3.6239
4382	A_55_P2141948	NM_001290636	Mus musculus dedicator of cytokinesis 7 (Dock7), transcript variant 1, mRNA [NM_001290636]	1) gene symbol	1	Dock7	-2.48661	-2.11297	-2.07654
16316	A_55_P2336943	NM_025675	Mus musculus diphthamine biosynthesis 6 (Dph6), mRNA [NM_025675]	1) gene symbol	1	Dph6	-4.38939	-2.33562	-2.48585
39069	A_55_P2059154	NM_001013371	Mus musculus deltex 3-like (Drosophila) (Dtx3l), mRNA [NM_001013371]	1) gene symbol	3	Dtx3l	-3.77747	-2.26413	-2.93706
2894	A_51_P249793	NM_175118	Mus musculus dual specificity phosphatase 28 (Dusp28), mRNA [NM_175118]	1) gene symbol	1	Dusp28	-3.60127	-2.24289	-2.22172
58851	A_55_P1964183	NM_001077694	Mus musculus dysferlin (Dysf), transcript variant 2, mRNA [NM_001077694]	1) gene symbol	1	Dysf	-3.7836	-3.48846	-4.66818
33268	A_55_P2033490	XM_006521692	PREDICTED: Mus musculus endothelin converting enzyme 2 (Ece2), transcript variant X2, mRNA [XM_006521692]	1) gene symbol	3	Ece2	-16.4639	-3.56898	-7.37545
27788	A_52_P1026777	NM_001033141	Mus musculus endothelial cell surface expressed chemotaxis and apoptosis regulator (Ecscr), mRNA [NM_001033141]	1) gene symbol	1	Ecscr	-2.48835	-2.25444	-2.36408
33521	A_52_P559919	NM_011163	Mus musculus eukaryotic translation initiation factor 2-alpha kinase 2 (Eif2ak2), mRNA [NM_011163]	1) gene symbol	1	Eif2ak2	-3.7729	-2.62869	-3.23505
7608	A_55_P2291054	NM_001177883	Mus musculus ELAV (embryonic lethal, abnormal vision, Drosophila)-like 2 (Hu antigen B) (Elavl2), transcript variant 4, mRNA [NM_001177883]	1) gene symbol	2	Elavl2	-3.38847	-2.57924	-2.24589
25081	A_52_P114620	NM_172760	Mus musculus engulfment and cell motility 3 (Elmo3), mRNA [NM_172760]	1) gene symbol	2	Elmo3	-2.11728	-2.1402	-1.9803
42279	A_51_P505493	NM_134255	Mus musculus ELOVL family member 5, elongation of long chain fatty acids (yeast) (Elovl5), mRNA [NM_134255]	1) gene symbol	1	Elovl5	-3.19335	-2.01846	-2.65482
40895	A_55_P1965757	NM_001163102	Mus musculus essential meiotic endonuclease 1 homolog 2 (S. pombe) (Eme2), mRNA [NM_001163102]	1) gene symbol	1	Eme2	-10.8874	-2.88772	-5.03964
804	A_55_P1988907	NM_001114361	Mus musculus echinoderm microtubule associated protein like 4 (Eml4), transcript variant 1, mRNA [NM_001114361]	1) gene symbol	1	Eml4	-7.99558	-3.20938	-3.68434
22474	A_55_P1987302	NM_175009	Mus musculus enhancer of yellow 2 homolog (Drosophila) (Eny2), mRNA [NM_175009]	1) gene symbol	3	Eny2	-7.82064	-3.34625	-3.95579
56327	A_51_P216702	NM_175313	Mus musculus EGF domain-specific O-linked N-acetylglucosamine (GlcNAc) transferase (Eogt), mRNA [NM_175313]	1) gene symbol	2	Eogt	-6.74446	-2.35204	-2.77174
49202	A_55_P1966114	NM_001252188	Mus musculus epsin 2 (Epn2), transcript variant 1, mRNA [NM_001252188]	1) gene symbol	2	Epn2	-16.5607	-4.99837	-14.0606
15160	A_52_P528963	NM_001122832	Mus musculus epidermal growth factor receptor pathway substrate 15-like 1 (Eps15l1), transcript variant 2, mRNA [NM_001122832]	1) gene symbol	3	Eps15l1	-4.8349	-2.48467	-2.417
37537	A_65_P04284	NM_030711	Mus musculus endoplasmic reticulum aminopeptidase 1 (Erap1), mRNA [NM_030711]	1) gene symbol	1	Erap1	-4.95283	-2.80935	-3.03144
43544	A_51_P229599	NM_029250	Mus musculus ethanolamine kinase 1 (Etnk1), mRNA [NM_029250]	1) gene symbol	1	Etnk1	-3.68013	-2.17836	-1.82422
5235	A_55_P2040600	NM_172857	Mus musculus exonuclease 3'-5' domain containing 1 (Exd1), mRNA [NM_172857]	1) gene symbol	1	Exd1	-2.7713	-1.87116	-3.631
47851	A_55_P2037101	NM_025588	Mus musculus exocyst complex component 2 (Exoc2), mRNA [NM_025588]	1) gene symbol	1	Exoc2	-2.70864	-1.64174	-2.24894
3458	A_51_P350403	NM_009148	Mus musculus exocyst complex component 4 (Exoc4), mRNA [NM_009148]	1) gene symbol	3	Exoc4	-6.67487	-3.26637	-4.72802
44938	A_52_P631499	XM_006526591	PREDICTED: Mus musculus exocyst complex component 6 (Exoc6), transcript variant X1, mRNA [XM_006526591]	1) gene symbol	2	Exoc6	-5.20855	-2.3511	-3.77705
38589	A_55_P1997415	NM_177077	Mus musculus exocyst complex component 6B (Exoc6b), mRNA [NM_177077]	1) gene symbol	3	Exoc6b	-7.80973	-2.85255	-3.82647
36612	A_51_P289239	NM_007977	Mus musculus coagulation factor VIII (F8), transcript variant 1, mRNA [NM_007977]	1) gene symbol	2	F8	-4.41548	-6.90053	-4.88267
1840	A_51_P414837	NM_007983	Mus musculus Fas-associated factor 1 (Faf1), mRNA [NM_007983]	1) gene symbol	2	Faf1	-3.6495	-1.82321	-2.21188
49175	A_55_P2308960	NM_198105	Mus musculus family with sequence similarity 120, member C (Fam120c), mRNA [NM_198105]	1) gene symbol	1	Fam120c	-4.08068	-5.27382	-5.45509
19404	A_55_P1997282	NM_026604	Mus musculus family with sequence similarity 135, member A (Fam135a), mRNA [NM_026604]	1) gene symbol	1	Fam135a	-4.35313	-2.38023	-3.09765
50227	A_51_P463860	NM_172581	Mus musculus family with sequence similarity 161, member B (Fam161b), mRNA [NM_172581]	1) gene symbol	1	Fam161b	-3.34591	-2.37444	-5.47781
48118	A_55_P1955502	NM_134063	Mus musculus family with sequence similarity 208, member B (Fam208b), mRNA [NM_134063]	1) gene symbol	2	Fam208b	-2.19927	-2.27529	-1.70171
7584	A_51_P492047	NM_020622	Mus musculus family with sequence similarity 3, member B (Fam3b), mRNA [NM_020622]	1) gene symbol	1	Fam3b	-3.28257	-2.98508	-1.60797
15986	A_52_P675530	NM_183221	Mus musculus FAT tumor suppressor homolog 4 (Drosophila) (Fat4), mRNA [NM_183221]	1) gene symbol	1	Fat4	-15.0166	-5.68845	-15.231
22206	A_51_P398723	NM_010228	Mus musculus FMS-like tyrosine kinase 1 (Flt1), mRNA [NM_010228]	1) gene symbol	3	Flt1	-2.95215	-1.85118	-2.51264
22952	A_52_P644690	NM_013520	Mus musculus FMS-like tyrosine kinase 3 ligand (Flt3l), transcript variant 1, mRNA [NM_013520]	1) gene symbol	2	Flt3l	-2.58414	-2.20667	-2.49668
50226	A_55_P2030775	NM_001177648	Mus musculus formin binding protein 1 (Fnbp1), transcript variant 3, mRNA [NM_001177648]	1) gene symbol	4	Fnbp1	-3.04848	-2.17055	-2.45059
46829	A_55_P2078300	NM_177091	Mus musculus fibronectin type III domain containing 7 (Fndc7), transcript variant 1, mRNA [NM_177091]	1) gene symbol	1	Fndc7	-3.4605	-2.30705	-2.49836
44866	A_55_P1990225	NM_008033	Mus musculus farnesyltransferase, CAAX box, alpha (Fnta), mRNA [NM_008033]	1) gene symbol	2	Fnta	-2.61326	-1.74061	-2.29513
18001	A_51_P383270	NM_175473	Mus musculus Fraser syndrome 1 homolog (human) (Fras1), mRNA [NM_175473]	1) gene symbol	1	Fras1	-5.24744	-2.35211	-4.39179
4254	A_55_P2079084	NM_024243	Mus musculus fucosidase, alpha-L- 1, tissue (Fuca1), mRNA [NM_024243]	1) gene symbol	2	Fuca1	-3.82973	-3.8127	-2.74805
48920	A_66_P124755	NM_001252614	Mus musculus fucosyltransferase 8 (Fut8), transcript variant 2, mRNA [NM_001252614]	1) gene symbol	1	Fut8	-8.07896	-3.23127	-3.17417
1976	A_52_P641216	NM_175154	Mus musculus galactokinase 2 (Galk2), transcript variant 2, mRNA [NM_175154]	1) gene symbol	2	Galk2	-3.20091	-3.96157	-4.18184
42551	A_51_P129149	NM_145596	Mus musculus GATA zinc finger domain containing 2A (Gatad2a), transcript variant 1, mRNA [NM_145596]	1) gene symbol	3	Gatad2a	-3.44736	-1.86274	-1.98956
61324	A_51_P273684	NM_028803	Mus musculus glucan (1,4-alpha-), branching enzyme 1 (Gbe1), mRNA [NM_028803]	1) gene symbol	2	Gbe1	-5.07111	-2.39345	-3.13456
53349	A_55_P2042813	NM_001039647	Mus musculus guanylate binding protein 11 (Gbp11), mRNA [NM_001039647]	1) gene symbol	1	Gbp11	-15.7308	-17.695	-8.09515
2409	A_51_P203955	NM_010260	Mus musculus guanylate binding protein 2 (Gbp2), mRNA [NM_010260]	1) gene symbol	1	Gbp2	-14.9321	-7.63895	-6.48053
43665	A_55_P2097219	NM_010259	Mus musculus guanylate binding protein 2b (Gbp2b), mRNA [NM_010259]	1) gene symbol	2	Gbp2b	-39.1419	-19.1672	-28.4934
25392	A_55_P2472435	NM_001289492	Mus musculus guanylate binding protein 3 (Gbp3), transcript variant 1, mRNA [NM_001289492]	1) gene symbol	1	Gbp3	-8.06053	-4.76174	-3.88337
33562	A_55_P2103837	NM_001256005	Mus musculus guanylate binding protein 4 (Gbp4), transcript variant 1, mRNA [NM_001256005]	1) gene symbol	1	Gbp4	-26.8244	-33.6008	-9.25632
9405	A_52_P327664	NM_153564	Mus musculus guanylate binding protein 5 (Gbp5), mRNA [NM_153564]	1) gene symbol	2	Gbp5	-19.2133	-7.12181	-3.56117
15813	A_55_P2052380	NM_194336	Mus musculus guanylate binding protein 6 (Gbp6), mRNA [NM_194336]	1) gene symbol	2	Gbp6	-2.37201	-6.59335	-2.66988
9277	A_51_P323180	NM_172777	Mus musculus guanylate-binding protein 9 (Gbp9), mRNA [NM_172777]	1) gene symbol	1	Gbp9	-29.7527	-10.2427	-16.1331
21041	A_55_P2042743	NM_008132	Mus musculus glutamine repeat protein 1 (Glrp1), mRNA [NM_008132]	1) gene symbol	1	Glrp1	-2.69933	-1.54898	-1.97925
31930	A_51_P142767	NM_029102	Mus musculus glycosyltransferase 8 domain containing 2 (Glt8d2), mRNA [NM_029102]	1) gene symbol	2	Glt8d2	-2.03925	-2.06319	-2.51729
35087	A_55_P2157814	NM_146041	Mus musculus GDP-mannose 4, 6-dehydratase (Gmds), mRNA [NM_146041]	1) gene symbol	1	Gmds	-3.07427	-1.55461	-2.02848
10536	A_55_P2164724	NM_008139	Mus musculus guanine nucleotide binding protein, alpha q polypeptide (Gnaq), mRNA [NM_008139]	1) gene symbol	1	Gnaq	-3.75074	-2.81824	-3.33002
27015	A_51_P415688	NM_025278	Mus musculus guanine nucleotide binding protein (G protein), gamma 12 (Gng12), transcript variant 2, mRNA [NM_025278]	1) gene symbol	2	Gng12	-15.9429	-7.54234	-6.22752
41480	A_51_P211903	NM_013747	Mus musculus golgi autoantigen, golgin subfamily a, 5 (Golga5), transcript variant 2, mRNA [NM_013747]	1) gene symbol	1	Golga5	-15.1095	-4.76175	-5.05496
58231	A_51_P185135	NM_030084	Mus musculus G protein-coupled receptor 108 (Gpr108), mRNA [NM_030084]	1) gene symbol	1	Gpr108	-2.4847	-1.91541	-3.31358
38903	A_55_P2066299	NM_031999	Mus musculus G protein-coupled receptor 137B (Gpr137b), mRNA [NM_031999]	1) gene symbol	4	Gpr137b	-2.05251	-2.93618	-2.6641
7517	A_55_P2426941	XM_006506084	PREDICTED: Mus musculus GPRIN family member 3 (Gprin3), transcript variant X1, mRNA [XM_006506084]	1) gene symbol	2	Gprin3	-5.98395	-5.1276	-5.15916
9388.1	A_51_P172231#	NM_026960	Mus musculus gasdermin D (Gsdmd), mRNA [NM_026960]	1) gene symbol	1#	Gsdmd	-5.80886	-2.59547	-3.69615
15932	A_52_P81783	NM_146066	Mus musculus G1 to S phase transition 1 (Gspt1), transcript variant 1, mRNA [NM_146066]	1) gene symbol	2	Gspt1	-2.22702	-1.82176	-2.11822
8150	A_55_P1996973	NM_029000	Mus musculus GTPase, very large interferon inducible 1 (Gvin1), transcript variant 1, mRNA [NM_029000]	1) gene symbol	2	Gvin1	-12.9118	-9.72016	-6.27356
1802.1	A_51_P191463#	XM_006525458	PREDICTED: Mus musculus histocompatibility 2, M region locus 2 (H2-M2), transcript variant X1, mRNA [XM_006525458]	1) gene symbol	2#	H2-M2	-2.36636	-1.79698	-2.07218
19061	A_55_P1995092	NM_010391	Mus musculus histocompatibility 2, Q region locus 10 (H2-Q10), mRNA [NM_010391]	1) gene symbol	2	H2-Q10	-2.77539	-2.06136	-2.51607
15780	A_66_P112006	NM_010395	Mus musculus histocompatibility 2, T region locus 10 (H2-T10), transcript variant 1, mRNA [NM_010395]	1) gene symbol	1	H2-T10	-4.65867	-3.69159	-4.62291
31767	A_55_P2088401	NM_010399	Mus musculus histocompatibility 2, T region locus 9 (H2-T9), mRNA [NM_010399]	1) gene symbol	1	H2-T9	-5.72523	-4.34902	-4.0467
20612	A_51_P516728	NM_010404	Mus musculus huntingtin-associated protein 1 (Hap1), transcript variant 1, mRNA [NM_010404]	1) gene symbol	2	Hap1	-2.37813	-2.54267	-1.93142
33820	A_52_P679860	NM_025992	Mus musculus hect domain and RLD 6 (Herc6), mRNA [NM_025992]	1) gene symbol	2	Herc6	-4.15616	-2.86031	-2.58016
50632	A_65_P18167	NM_001081196	Mus musculus heterogeneous nuclear ribonucleoprotein U-like 2 (Hnrnpul2), mRNA [NM_001081196]	1) gene symbol	1	Hnrnpul2	-3.35212	-1.85769	-2.2238
38715	A_55_P2097178	NM_008325	Mus musculus iduronidase, alpha-L- (Idua), transcript variant 1, mRNA [NM_008325]	1) gene symbol	2	Idua	-4.0005	-2.27676	-3.64866
22029	A_51_P151182	NM_011940	Mus musculus interferon activated gene 202B (Ifi202b), transcript variant 2, mRNA [NM_011940]	1) gene symbol	2	Ifi202b	-2.67319	-1.82163	-1.84099
28500	A_55_P2004507	NM_001045481	Mus musculus interferon activated gene 203 (Ifi203), transcript variant 1, mRNA [NM_001045481]	1) gene symbol	4	Ifi203	-3.19929	-3.98671	-3.18305
49448	A_55_P1975560	NM_008329	Mus musculus interferon activated gene 204 (Ifi204), mRNA [NM_008329]	1) gene symbol	2	Ifi204	-2.82877	-2.46856	-1.94489
49139	A_55_P1998416	NM_001271676	Mus musculus interferon gamma inducible protein 47 (Ifi47), transcript variant 2, mRNA [NM_001271676]	1) gene symbol	1	Ifi47	-25.1978	-10.4689	-7.70841
54692	A_55_P2005783	NM_027835	Mus musculus interferon induced with helicase C domain 1 (Ifih1), transcript variant 1, mRNA [NM_027835]	1) gene symbol	2	Ifih1	-7.75677	-3.68449	-2.89123
56549	A_55_P2166020	NM_177347	Mus musculus interferon alpha 13 (Ifna13), mRNA [NM_177347]	1) gene symbol	1	Ifna13	-6.07061	-5.39552	-4.0459
41462	A_51_P355829	NM_010504	Mus musculus interferon alpha 4 (Ifna4), mRNA [NM_010504]	1) gene symbol	1	Ifna4	-62.121	-9.5548	-9.28648
58880	A_55_P2030194	NM_010505	Mus musculus interferon alpha 5 (Ifna5), mRNA [NM_010505]	1) gene symbol	1	Ifna5	-6.00018	-3.98783	-2.93376
60680	A_55_P2030077	NM_008336	Mus musculus interferon alpha B (Ifnab), mRNA [NM_008336]	1) gene symbol	2	Ifnab	-5.34195	-4.37459	-2.73646
5556	A_51_P144180	NM_010510	Mus musculus interferon beta 1, fibroblast (Ifnb1), mRNA [NM_010510]	1) gene symbol	1	Ifnb1	-12.6296	-4.202	-3.31826
29540	A_51_P391445	NM_010511	Mus musculus interferon gamma receptor 1 (Ifngr1), mRNA [NM_010511]	1) gene symbol	1	Ifngr1	-3.53559	-1.82816	-2.49607
13034.1	A_55_P2085984#	NM_010512	Mus musculus insulin-like growth factor 1 (Igf1), transcript variant 1, mRNA [NM_010512]	1) gene symbol	5#	Igf1	-5.72959	-3.52175	-3.93467
13090	A_55_P1990633	NM_001146275	Mus musculus interferon inducible GTPase 1 (Iigp1), transcript variant 2, mRNA [NM_001146275]	1) gene symbol	2	Iigp1	-43.4827	-22.6463	-13.8348
25436	A_52_P15461	NM_008357	Mus musculus interleukin 15 (Il15), transcript variant 1, mRNA [NM_008357]	1) gene symbol	1	Il15	-7.25376	-4.11092	-4.23183
35689	A_52_P577384	NM_010531	Mus musculus interleukin 18 binding protein (Il18bp), mRNA [NM_010531]	1) gene symbol	1	Il18bp	-2.86118	-4.50159	-2.55659
31643	A_52_P467232	NM_134103	Mus musculus interleukin 1 receptor accessory protein (Il1rap), transcript variant 2, mRNA [NM_134103]	1) gene symbol	3	Il1rap	-3.31435	-2.30637	-1.75112
17352	A_66_P116173	NM_144548	Mus musculus interleukin 23 receptor (Il23r), mRNA [NM_144548]	1) gene symbol	1	Il23r	-34.9117	-9.95539	-4.03345
11755	A_55_P2087622	NM_010215	Mus musculus interleukin 4 induced 1 (Il4i1), mRNA [NM_010215]	1) gene symbol	1	Il4i1	-1.77523	-1.92122	-2.32597
11919	A_55_P2012789	NM_018864	Mus musculus inositol (myo)-1(or 4)-monophosphatase 1 (Impa1), mRNA [NM_018864]	1) gene symbol	1	Impa1	-3.77172	-2.33626	-2.5151
52422	A_55_P2038183	NM_173767	Mus musculus inscuteable homolog (Drosophila) (Insc), mRNA [NM_173767]	1) gene symbol	1	Insc	-15.0385	-13.7033	-21.8111
17307	A_52_P235569	NM_023579	Mus musculus importin 5 (Ipo5), mRNA [NM_023579]	1) gene symbol	2	Ipo5	-7.28581	-3.9004	-3.56498
47484	A_55_P2114938	NM_001159417	Mus musculus interferon regulatory factor 9 (Irf9), transcript variant 1, mRNA [NM_001159417]	1) gene symbol	1	Irf9	-2.26395	-1.86595	-2.02007
27293	A_51_P262171	NM_008326	Mus musculus immunity-related GTPase family M member 1 (Irgm1), mRNA [NM_008326]	1) gene symbol	2	Irgm1	-3.95918	-3.03096	-2.43125
8226	A_55_P2173892	NM_001291220	Mus musculus interferon-stimulated protein (Isg20), transcript variant 4, mRNA [NM_001291220]	1) gene symbol	2	Isg20	-3.19045	-1.99375	-2.1183
40810	A_52_P338734	NM_178629	Mus musculus isoprenoid synthase domain containing (Ispd), transcript variant 1, mRNA [NM_178629]	1) gene symbol	1	Ispd	-8.91352	-7.08401	-5.13587
59503	A_55_P1970027	NM_001243712	Mus musculus itchy, E3 ubiquitin protein ligase (Itch), transcript variant 2, mRNA [NM_001243712]	1) gene symbol	1	Itch	-3.34976	-1.95147	-2.40203
16219	A_52_P439267	NM_008403	Mus musculus integrin beta 1 binding protein 1 (Itgb1bp1), mRNA [NM_008403]	1) gene symbol	2	Itgb1bp1	-3.21464	-1.8059	-2.69227
28155	A_55_P2071691	NM_030697	Mus musculus KN motif and ankyrin repeat domains 3 (Kank3), mRNA [NM_030697]	1) gene symbol	2	Kank3	-6.24646	-5.13285	-5.6826
37458	A_55_P2069974	NM_001142731	Mus musculus potassium channel tetramerisation domain containing 1 (Kctd1), transcript variant 1, mRNA [NM_001142731]	1) gene symbol	1	Kctd1	-2.24511	-2.08184	-2.23539
6431	A_51_P501656	NM_212445	Mus musculus KDEL (Lys-Asp-Glu-Leu) containing 2 (Kdelc2), mRNA [NM_212445]	1) gene symbol	1	Kdelc2	-5.24314	-3.52101	-4.04042
21492	A_55_P1971522	NM_001081133	Mus musculus kinesin family member 16B (Kif16b), mRNA [NM_001081133]	1) gene symbol	1	Kif16b	-3.51724	-2.24022	-2.30951
35488	A_55_P2037478	NM_010629	Mus musculus kinesin-associated protein 3 (Kifap3), mRNA [NM_010629]	1) gene symbol	1	Kifap3	-2.83384	-1.71003	-2.5788
24501	A_55_P2266880	NM_001170985	Mus musculus kin of IRRE like (Drosophila) (Kirrel), transcript variant 1, mRNA [NM_001170985]	1) gene symbol	3	Kirrel	-5.40997	-2.1339	-2.62401
34045	A_52_P617636	NM_010636	Mus musculus Kruppel-like factor 12 (Klf12), mRNA [NM_010636]	1) gene symbol	1	Klf12	-2.72767	-4.11296	-5.06375
87	A_55_P2170350	NM_053152	Mus musculus killer cell lectin-like receptor subfamily A, member 22 (Klra22), mRNA [NM_053152]	1) gene symbol	2	Klra22	-5.75433	-4.96609	-9.30783
36731	A_55_P2102857	NM_027221	Mus musculus keratinocyte associated protein 3 (Krtcap3), mRNA [NM_027221]	1) gene symbol	1	Krtcap3	-7.74234	-5.46719	-6.72857
57382	A_55_P2069979	NM_010687	Mus musculus like-glycosyltransferase (Large), mRNA [NM_010687]	1) gene symbol	1	Large	-8.6937	-3.59199	-3.67411
22594	A_52_P516097	NM_175529	Mus musculus leukocyte receptor cluster (LRC) member 9 (Leng9), mRNA [NM_175529]	1) gene symbol	1	Leng9	-2.83731	-1.61129	-1.94305
8495	A_51_P359636	NM_011150	Mus musculus lectin, galactoside-binding, soluble, 3 binding protein (Lgals3bp), mRNA [NM_011150]	1) gene symbol	2	Lgals3bp	-6.60353	-2.89254	-3.90023
47972	A_55_P2123942	NM_026719	Mus musculus LMBR1 domain containing 1 (Lmbrd1), mRNA [NM_026719]	1) gene symbol	1	Lmbrd1	-5.94319	-2.19656	-4.06388
62460	A_52_P577748	NM_134152	Mus musculus leupaxin (Lpxn), mRNA [NM_134152]	1) gene symbol	1	Lpxn	-4.84211	-5.76274	-4.1611
4287	A_55_P2094602	NM_001033439	Mus musculus leucine-rich repeats and calponin homology (CH) domain containing 1 (Lrch1), transcript variant 1, mRNA [NM_001033439]	1) gene symbol	1	Lrch1	-2.34411	-1.68125	-2.24894
33772	A_51_P193794	NM_008512	Mus musculus low density lipoprotein receptor-related protein 1 (Lrp1), mRNA [NM_008512]	1) gene symbol	3	Lrp1	-2.72006	-1.70925	-2.68919
29111	A_51_P194306	NM_172528	Mus musculus leucine rich repeat containing 1 (Lrrc1), transcript variant 2, mRNA [NM_172528]	1) gene symbol	2	Lrrc1	-2.83614	-1.85502	-2.52354
38419	A_55_P2016526	NM_145616	Mus musculus leucine rich repeat containing 49 (Lrrc49), transcript variant 2, mRNA [NM_145616]	1) gene symbol	2	Lrrc49	-2.39262	-1.86324	-2.55294
21164	A_55_P1959465	NM_008515	Mus musculus leucine rich repeat (in FLII) interacting protein 1 (Lrrfip1), transcript variant 2, mRNA [NM_008515]	1) gene symbol	3	Lrrfip1	-2.82199	-2.05544	-2.48892
11592	A_55_P2162344	NM_199302	Mus musculus leucine rich repeat and sterile alpha motif containing 1 (Lrsam1), mRNA [NM_199302]	1) gene symbol	3	Lrsam1	-3.35223	-2.20947	-3.5525
46328	A_55_P1954231	NM_172492	Mus musculus leucine-rich repeats and transmembrane domains 2 (Lrtm2), transcript variant 1, mRNA [NM_172492]	1) gene symbol	1	Lrtm2	-3.62154	-2.57535	-2.8128
15274	A_55_P1973033	NM_019919	Mus musculus latent transforming growth factor beta binding protein 1 (Ltbp1), transcript variant 1, mRNA [NM_019919]	1) gene symbol	2	Ltbp1	-4.09907	-2.4217	-2.47569
11443	A_51_P265495	NM_010738	Mus musculus lymphocyte antigen 6 complex, locus A (Ly6a), transcript variant 3, mRNA [NM_010738]	1) gene symbol	1	Ly6a	-4.73145	-4.86091	-4.80813
50168	A_55_P2064771	NM_001252055	Mus musculus lymphocyte antigen 6 complex, locus C1 (Ly6c1), transcript variant 2, mRNA [NM_001252055]	1) gene symbol	2	Ly6c1	-3.77854	-3.44785	-3.69233
48525	A_51_P343517	NM_010742	Mus musculus lymphocyte antigen 6 complex, locus D (Ly6d), mRNA [NM_010742]	1) gene symbol	1	Ly6d	-2.06109	-3.86629	-4.01869
13098	A_55_P2087118	NM_020498	Mus musculus lymphocyte antigen 6 complex, locus I (Ly6i), mRNA [NM_020498]	1) gene symbol	1	Ly6i	-4.04975	-4.32655	-2.26844
6730	A_55_P2094868	NM_013825	Mus musculus lymphocyte antigen 75 (Ly75), mRNA [NM_013825]	1) gene symbol	1	Ly75	-3.15588	-2.48238	-1.96255
11583	A_66_P106133	NM_133853	Mus musculus membrane associated guanylate kinase, WW and PDZ domain containing 3 (Magi3), transcript variant 2, mRNA [NM_133853]	1) gene symbol	2	Magi3	-2.28046	-2.09504	-2.56363
17794	A_51_P373696	NM_001013813	Mus musculus mastermind like 2 (Drosophila) (Maml2), transcript variant 1, mRNA [NM_001013813]	1) gene symbol	2	Maml2	-4.50489	-2.09936	-3.31661
13074	A_52_P364130	NM_016896	Mus musculus mitogen-activated protein kinase kinase kinase 14 (Map3k14), mRNA [NM_016896]	1) gene symbol	2	Map3k14	-3.04633	-1.7137	-2.21415
2648	A_55_P2106255	NM_134163	Mus musculus muscleblind-like 3 (Drosophila) (Mbnl3), mRNA [NM_134163]	1) gene symbol	2	Mbnl3	-4.56097	-2.33439	-2.94496
53128	A_55_P2039250	NM_026037	Mus musculus membrane bound O-acyltransferase domain containing 2 (Mboat2), transcript variant 1, mRNA [NM_026037]	1) gene symbol	2	Mboat2	-2.84542	-2.54599	-2.87567
45646	A_55_P1953919	NM_181407	Mus musculus malic enzyme 3, NADP(+)-dependent, mitochondrial (Me3), mRNA [NM_181407]	1) gene symbol	3	Me3	-6.57062	-3.94085	-5.96249
30307	A_65_P08239	NM_001291196	Mus musculus myocyte enhancer factor 2A (Mef2a), transcript variant 5, mRNA [NM_001291196]	1) gene symbol	3	Mef2a	-3.16865	-4.16681	-2.35473
29056	A_52_P290021	XM_006525108	PREDICTED: Mus musculus mediator of cell motility 1 (Memo1), transcript variant X1, mRNA [XM_006525108]	1) gene symbol	2	Memo1	-9.39853	-3.11851	-3.35248
24710	A_55_P2071858	NM_008598	Mus musculus O-6-methylguanine-DNA methyltransferase (Mgmt), mRNA [NM_008598]	1) gene symbol	1	Mgmt	-3.81396	-2.99043	-4.09572
5867	A_55_P2099019	NM_001291442	Mus musculus mitochondrial calcium uptake 1 (Micu1), transcript variant 1, mRNA [NM_001291442]	1) gene symbol	2	Micu1	-12.7877	-6.28236	-6.34413
10015	A_52_P674414	NM_013791	Mus musculus muskelin 1, intracellular mediator containing kelch motifs (Mkln1), mRNA [NM_013791]	1) gene symbol	1	Mkln1	-6.75399	-2.97378	-3.11192
42578	A_52_P305949	NM_010806	Mus musculus myeloid/lymphoid or mixed-lineage leukemia (trithorax homolog, Drosophila); translocated to, 4 (Mllt4), mRNA [NM_010806]	1) gene symbol	1	Mllt4	-3.85495	-2.92239	-4.9652
27359	A_52_P10181	NM_133823	Mus musculus methylmalonic aciduria (cobalamin deficiency) type A (Mmaa), mRNA [NM_133823]	1) gene symbol	2	Mmaa	-2.86171	-4.56464	-4.16392
48439	A_55_P1973818	NM_013783	Mus musculus membrane metallo-endopeptidase-like 1 (Mmel1), mRNA [NM_013783]	1) gene symbol	2	Mmel1	-4.58449	-4.04992	-4.0821
25693	A_55_P1962918	NM_001033450	Mus musculus myeloid cell nuclear differentiation antigen (Mnda), mRNA [NM_001033450]	1) gene symbol	1	Mnda	-13.0997	-5.85556	-2.90681
11748	A_65_P17218	NM_001170853	Mus musculus myeloid nuclear differentiation antigen like (Mndal), mRNA [NM_001170853]	1) gene symbol	1	Mndal	-10.3595	-11.3062	-7.16545
42433	A_52_P674309	NM_013826	Mus musculus molybdenum cofactor synthesis 2 (Mocs2), transcript variant 1, mRNA [NM_013826]	1) gene symbol	2	Mocs2	-11.4567	-3.29333	-4.31636
17518	A_55_P2029630	NM_011900	Mus musculus mannose-P-dolichol utilization defect 1 (Mpdu1), mRNA [NM_011900]	1) gene symbol	2	Mpdu1	-6.20527	-2.55665	-3.92296
57519	A_52_P180373	NM_010821	Mus musculus macrophage expressed gene 1 (Mpeg1), mRNA [NM_010821]	1) gene symbol	2	Mpeg1	-5.08539	-4.60415	-3.64694
53958	A_52_P322535	NM_025479	Mus musculus M-phase specific PLK1 intereacting protein (Mplkip), mRNA [NM_025479]	1) gene symbol	3	Mplkip	-1.95186	-2.02824	-2.16497
61297	A_55_P1971892	NM_001081287	Mus musculus membrane protein, palmitoylated 7 (MAGUK p55 subfamily member 7) (Mpp7), transcript variant 1, mRNA [NM_001081287]	1) gene symbol	2	Mpp7	-3.83895	-3.39707	-5.07918
53526	A_55_P2179020	NM_001177658	Mus musculus mitochondrial ribosomal protein L15 (Mrpl15), transcript variant 1, mRNA [NM_001177658]	1) gene symbol	2	Mrpl15	-5.24016	-2.20456	-3.39848
58104	A_55_P1991160	NM_026422	Mus musculus mitochondrial ribosome recycling factor (Mrrf), mRNA [NM_026422]	1) gene symbol	2	Mrrf	-3.99269	-4.20054	-4.21935
31605	A_52_P409769	NM_194464	Mus musculus MRV integration site 1 (Mrvi1), transcript variant 2, mRNA [NM_194464]	1) gene symbol	2	Mrvi1	-3.1291	-4.5078	-3.19947
11380	A_51_P146560	NM_018857	Mus musculus mesothelin (Msln), mRNA [NM_018857]	1) gene symbol	1	Msln	-4.36304	-2.86261	-3.06123
25295	A_51_P146303	NM_028617	Mus musculus multivesicular body subunit 12A (Mvb12a), mRNA [NM_028617]	1) gene symbol	1	Mvb12a	-3.39614	-2.22274	-2.87626
23903	A_55_P2005853	NM_001037098	Mus musculus nucleus accumbens associated 2, BEN and BTB (POZ) domain containing (Nacc2), transcript variant 2, mRNA [NM_001037098]	1) gene symbol	2	Nacc2	-8.44638	-3.62738	-5.47802
42244	A_52_P201551	NM_173437	Mus musculus neuron navigator 1 (Nav1), mRNA [NM_173437]	1) gene symbol	2	Nav1	-4.78559	-2.57442	-3.18275
57052	A_55_P2050602	NM_010875	Mus musculus neural cell adhesion molecule 1 (Ncam1), transcript variant 2, mRNA [NM_010875]	1) gene symbol	3	Ncam1	-2.75306	-1.81671	-1.92495
29828	A_51_P377452	NM_008677	Mus musculus neutrophil cytosolic factor 4 (Ncf4), mRNA [NM_008677]	1) gene symbol	1	Ncf4	-6.83956	-5.82339	-4.95085
22948	A_55_P2019004	NM_172495	Mus musculus nuclear receptor coactivator 7 (Ncoa7), transcript variant 1, mRNA [NM_172495]	1) gene symbol	2	Ncoa7	-5.26386	-3.56518	-3.22074
40239	A_55_P2121466	NM_001252313	Mus musculus nuclear receptor co-repressor 1 (Ncor1), transcript variant 1, mRNA [NM_001252313]	1) gene symbol	4	Ncor1	-2.92378	-1.69711	-2.01533
57946	A_52_P2947	NM_001127346	Mus musculus NADH dehydrogenase (ubiquinone) 1 alpha subcomplex, assembly factor 2 (Ndufaf2), mRNA [NM_001127346]	1) gene symbol	1	Ndufaf2	-2.95471	-1.53266	-1.94174
6539	A_52_P491544	NM_017464	Mus musculus neural precursor cell expressed, developmentally down-regulated gene 9 (Nedd9), transcript variant 2, mRNA [NM_017464]	1) gene symbol	1	Nedd9	-2.34071	-2.30485	-2.51691
29532	A_51_P235123	NM_008690	Mus musculus nuclear factor of kappa light polypeptide gene enhancer in B cells inhibitor, epsilon (Nfkbie), mRNA [NM_008690]	1) gene symbol	1	Nfkbie	-6.1036	-4.13741	-2.81463
1796	A_55_P2106901	NM_021426	Mus musculus Na+/K+ transporting ATPase interacting 4 (Nkain4), transcript variant 1, mRNA [NM_021426]	1) gene symbol	1	Nkain4	-2.31053	-1.82962	-2.88855
31806	A_55_P2016034	NM_001033207	Mus musculus NLR family, CARD domain containing 5 (Nlrc5), mRNA [NM_001033207]	1) gene symbol	2	Nlrc5	-37.8126	-29.6151	-18.1779
15738	A_55_P2034705	NM_001141949	Mus musculus N-myc (and STAT) interactor (Nmi), transcript variant 1, mRNA [NM_001141949]	1) gene symbol	1	Nmi	-2.88899	-3.53184	-3.23845
62797	A_51_P234113	NM_172729	Mus musculus nucleotide-binding oligomerization domain containing 1 (Nod1), transcript variant 1, mRNA [NM_172729]	1) gene symbol	1	Nod1	-4.59156	-4.85643	-4.91666
17555	A_55_P1972039	NM_001285833	Mus musculus NADPH oxidase 4 (Nox4), transcript variant 2, mRNA [NM_001285833]	1) gene symbol	3	Nox4	-13.1137	-5.15756	-5.64093
49225	A_55_P1952076	NM_153288	Mus musculus neuropeptide B (Npb), mRNA [NM_153288]	1) gene symbol	3	Npb	-2.5186	-2.10782	-2.20705
3223	A_51_P469285	NM_008737	Mus musculus neuropilin 1 (Nrp1), mRNA [NM_008737]	1) gene symbol	1	Nrp1	-5.741	-4.40059	-4.3363
57153	A_55_P2016877	NM_008739	Mus musculus nuclear receptor-binding SET-domain protein 1 (Nsd1), mRNA [NM_008739]	1) gene symbol	2	Nsd1	-2.81699	-1.94358	-2.46284
45987	A_51_P389386	NM_026746	Mus musculus non-SMC element 2 homolog (MMS21, S. cerevisiae) (Nsmce2), transcript variant 1, mRNA [NM_026746]	1) gene symbol	2	Nsmce2	-1.97189	-2.10232	-2.22447
32107	A_55_P2147397	NM_176968	Mus musculus 5'-nucleotidase domain containing 1 (Nt5dc1), mRNA [NM_176968]	1) gene symbol	2	Nt5dc1	-2.80129	-1.67298	-2.1561
25104	A_52_P582309	NM_016736	Mus musculus negative regulator of ubiquitin-like proteins 1 (Nub1), mRNA [NM_016736]	1) gene symbol	1	Nub1	-2.7592	-2.50131	-2.86542
10197	A_52_P490272	NM_022979	Mus musculus nucleoporin 98 (Nup98), transcript variant 2, mRNA [NM_022979]	1) gene symbol	1	Nup98	-3.42281	-2.08712	-1.85692
3723	A_55_P1998942	NM_145211	Mus musculus 2'-5' oligoadenylate synthetase 1A (Oas1a), mRNA [NM_145211]	1) gene symbol	2	Oas1a	-5.75803	-4.16983	-3.93411
16434	A_55_P1989071	NM_133893	Mus musculus 2'-5' oligoadenylate synthetase 1D (Oas1d), mRNA [NM_133893]	1) gene symbol	1	Oas1d	-4.29791	-2.59862	-2.46269
61553	A_51_P154842	NM_145153	Mus musculus 2'-5' oligoadenylate synthetase 1F (Oas1f), mRNA [NM_145153]	1) gene symbol	1	Oas1f	-4.89185	-3.04556	-2.82868
41238	A_55_P1998979	NM_011852	Mus musculus 2'-5' oligoadenylate synthetase 1G (Oas1g), mRNA [NM_011852]	1) gene symbol	2	Oas1g	-10.9462	-10.0898	-4.93148
28681	A_51_P342926	NM_012050	Mus musculus osteomodulin (Omd), mRNA [NM_012050]	1) gene symbol	1	Omd	-3.45005	-3.1822	-2.49133
48986	A_55_P1960197	NM_001287123	Mus musculus purinergic receptor P2Y, G-protein coupled, 14 (P2ry14), transcript variant 7, mRNA [NM_001287123]	1) gene symbol	1	P2ry14	-3.56905	-3.92585	-4.98334
20005	A_55_P2022569	NM_001195049	Mus musculus p21 protein (Cdc42/Rac)-activated kinase 3 (Pak3), transcript variant 5, mRNA [NM_001195049]	1) gene symbol	1	Pak3	-5.70293	-2.78755	-3.45651
31657	A_55_P2134581	NM_011112	Mus musculus poly (A) polymerase alpha (Papola), mRNA [NM_011112]	1) gene symbol	1	Papola	-4.44446	-2.42288	-2.47547
45982	A_55_P2130970	NM_001163576	Mus musculus poly (ADP-ribose) polymerase family, member 10 (Parp10), transcript variant 2, mRNA [NM_001163576]	1) gene symbol	2	Parp10	-2.9839	-2.241	-2.59232
26296	A_55_P2113256	NM_181402	Mus musculus poly (ADP-ribose) polymerase family, member 11 (Parp11), mRNA [NM_181402]	1) gene symbol	1	Parp11	-5.68432	-3.95282	-3.08341
52819	A_51_P214747	NM_172893	Mus musculus poly (ADP-ribose) polymerase family, member 12 (Parp12), mRNA [NM_172893]	1) gene symbol	1	Parp12	-12.4616	-6.80113	-5.72545
10693	A_51_P514712	NM_001039530	Mus musculus poly (ADP-ribose) polymerase family, member 14 (Parp14), mRNA [NM_001039530]	1) gene symbol	1	Parp14	-9.94677	-4.3858	-4.01012
24628	A_55_P2055487	NM_145619	Mus musculus poly (ADP-ribose) polymerase family, member 3 (Parp3), mRNA [NM_145619]	1) gene symbol	1	Parp3	-4.04119	-2.24352	-2.87646
33970	A_51_P236864	NM_001081009	Mus musculus poly (ADP-ribose) polymerase family, member 8 (Parp8), mRNA [NM_001081009]	1) gene symbol	1	Parp8	-5.57717	-2.8546	-2.97637
35838	A_55_P2142863	NM_030253	Mus musculus poly (ADP-ribose) polymerase family, member 9 (Parp9), mRNA [NM_030253]	1) gene symbol	2	Parp9	-2.97628	-3.15187	-3.17686
51312	A_51_P165451	NM_026085	Mus musculus phenazine biosynthesis-like protein domain containing 2 (Pbld2), mRNA [NM_026085]	1) gene symbol	1	Pbld2	-5.19237	-2.98666	-4.91738
59425	A_52_P111031	NM_001013753	Mus musculus protocadherin 17 (Pcdh17), mRNA [NM_001013753]	1) gene symbol	1	Pcdh17	-3.8674	-2.01217	-2.2224
46307	A_52_P432969	NM_001105245	Mus musculus protocadherin 19 (Pcdh19), transcript variant 1, mRNA [NM_001105245]	1) gene symbol	1	Pcdh19	-6.0878	-4.10699	-2.97027
40780	A_55_P2072522	NM_053141	Mus musculus protocadherin beta 16 (Pcdhb16), mRNA [NM_053141]	1) gene symbol	1	Pcdhb16	-3.36086	-3.24049	-3.022
13136	A_51_P337771	NM_053142	Mus musculus protocadherin beta 17 (Pcdhb17), mRNA [NM_053142]	1) gene symbol	1	Pcdhb17	-3.53081	-3.75944	-4.01667
16074	A_52_P529195	NM_053129	Mus musculus protocadherin beta 4 (Pcdhb4), mRNA [NM_053129]	1) gene symbol	1	Pcdhb4	-2.66781	-3.42667	-2.12991
34992	A_55_P2064451	NM_178762	Mus musculus PC-esterase domain containing 1A (Pced1a), transcript variant 1, mRNA [NM_178762]	1) gene symbol	2	Pced1a	-3.91672	-2.3162	-2.70591
3036	A_55_P2183393	AK041682	Mus musculus 3 days neonate thymus cDNA, RIKEN full-length enriched library, clone:A630029M15 product:weakly similar to 49J10.1.2 (ANDROGEN-INDUCED PROSTATE PROLIFERATIVE SHUTOFF ASSOCIATED PROTEIN, ISOFORM 2) (FRAGMENT) [Homo sapiens], full insert sequence. [AK041682]	1) gene symbol	3	Pds5b	-4.64003	-3.48271	-3.50426
16253	A_55_P2045792	NM_022889	Mus musculus pescadillo homolog 1, containing BRCT domain (zebrafish) (Pes1), mRNA [NM_022889]	1) gene symbol	2	Pes1	-2.48406	-2.32828	-2.62829
3260	A_55_P1953693	NM_008994	Mus musculus peroxisomal biogenesis factor 2 (Pex2), transcript variant 1, mRNA [NM_008994]	1) gene symbol	1	Pex2	-3.41635	-1.95403	-2.64985
12106	A_51_P262515	NM_172603	Mus musculus PHD finger protein 11A (Phf11a), mRNA [NM_172603]	1) gene symbol	1	Phf11a	-35.1301	-16.3986	-10.1362
58992	A_55_P2038262	NM_001164327	Mus musculus PHD finger protein 11B (Phf11b), mRNA [NM_001164327]	1) gene symbol	1	Phf11b	-27.6549	-13.9076	-9.9677
24222	A_52_P380369	BC030186	Mus musculus DNA segment, Chr 14, ERATO Doi 668, expressed, mRNA (cDNA clone MGC:29273 IMAGE:5067268), complete cds. [BC030186]	1) gene symbol	2	Phf11d	-24.0071	-13.26	-9.85648
4852	A_52_P513347	NM_199446	Mus musculus phosphorylase kinase beta (Phkb), mRNA [NM_199446]	1) gene symbol	2	Phkb	-5.50655	-2.76983	-3.0841
7606	A_55_P2046753	NM_177905	Mus musculus piwi-like RNA-mediated gene silencing 4 (Piwil4), mRNA [NM_177905]	1) gene symbol	1	Piwil4	-3.29929	-2.61771	-2.60574
31905	A_55_P2173333	ENSMUST00000110109	phospholipase C, beta 4 [Source:MGI Symbol;Acc:MGI:107464] [ENSMUST00000110109]	1) gene symbol	4	Plcb4	-3.42936	-2.22988	-2.03841
8720	A_51_P503883	NM_001081333	Mus musculus pleckstrin homology domain containing, family G (with RhoGef domain) member 4 (Plekhg4), mRNA [NM_001081333]	1) gene symbol	1	Plekhg4	-3.8455	-3.11505	-5.24715
26462	A_52_P133436	NM_183034	Mus musculus pleckstrin homology domain containing, family M (with RUN domain) member 1 (Plekhm1), mRNA [NM_183034]	1) gene symbol	1	Plekhm1	-3.73863	-1.86204	-1.99493
48900	A_55_P2160094	NM_001195084	Mus musculus phospholipid scramblase 2 (Plscr2), transcript variant A, mRNA [NM_001195084]	1) gene symbol	1	Plscr2	-3.6002	-4.45214	-2.63434
25640	A_55_P1990026	NM_001168497	Mus musculus phospholipid scramblase 3 (Plscr3), transcript variant 2, mRNA [NM_001168497]	1) gene symbol	2	Plscr3	-3.76758	-1.95919	-2.43232
45215	A_66_P128997	NM_178087	Mus musculus promyelocytic leukemia (Pml), transcript variant 2, mRNA [NM_178087]	1) gene symbol	2	Pml	-2.97783	-2.47231	-1.85913
18716	A_55_P2036854	NM_025580	Mus musculus paroxysmal nonkinesiogenic dyskinesia (Pnkd), transcript variant 2, mRNA [NM_025580]	1) gene symbol	3	Pnkd	-2.29902	-1.98335	-2.20959
50436	A_55_P1965150	NM_021549	Mus musculus polynucleotide kinase 3'- phosphatase (Pnkp), transcript variant 1, mRNA [NM_021549]	1) gene symbol	2	Pnkp	-4.695	-2.0007	-2.33155
33853	A_55_P2122384	NM_027869	Mus musculus polyribonucleotide nucleotidyltransferase 1 (Pnpt1), mRNA [NM_027869]	1) gene symbol	2	Pnpt1	-3.50856	-2.74979	-2.61984
3701	A_55_P2236291	NM_008903	Mus musculus phosphatidic acid phosphatase type 2A (Ppap2a), transcript variant 2, mRNA [NM_008903]	1) gene symbol	2	Ppap2a	-2.81402	-2.12057	-3.35995
29606	A_51_P224042	NM_028430	Mus musculus peptidylprolyl isomerase (cyclophilin)-like 6 (Ppil6), mRNA [NM_028430]	1) gene symbol	1	Ppil6	-3.40195	-1.52473	-3.56993
32641	A_55_P2028300	NM_016910	Mus musculus protein phosphatase 1D magnesium-dependent, delta isoform (Ppm1d), mRNA [NM_016910]	1) gene symbol	1	Ppm1d	-4.70207	-2.79902	-3.00862
57770	A_55_P2027052	NM_144809	Mus musculus PR domain containing 9 (Prdm9), mRNA [NM_144809]	1) gene symbol	2	Prdm9	-2.82733	-4.043	-2.06806
24989	A_51_P338998	NM_008922	Mus musculus DNA primase, p58 subunit (Prim2), mRNA [NM_008922]	1) gene symbol	2	Prim2	-3.02584	-2.26463	-2.49826
54683	A_66_P105791	NM_011101	Mus musculus protein kinase C, alpha (Prkca), mRNA [NM_011101]	1) gene symbol	2	Prkca	-7.39921	-2.48456	-3.15066
53642	A_52_P533280	NM_013637	Mus musculus protamine 1 (Prm1), mRNA [NM_013637]	1) gene symbol	1	Prm1	-8.01942	-10.6853	-10.1906
38628	A_52_P570266	NM_013640	Mus musculus proteasome (prosome, macropain) subunit, beta type 10 (Psmb10), mRNA [NM_013640]	1) gene symbol	1	Psmb10	-3.03659	-2.51345	-2.24172
3683	A_51_P345367	NM_010724	Mus musculus proteasome (prosome, macropain) subunit, beta type 8 (large multifunctional peptidase 7) (Psmb8), mRNA [NM_010724]	1) gene symbol	1	Psmb8	-220.142	-31.796	-30.2722
53198	A_51_P369803	NM_013585	Mus musculus proteasome (prosome, macropain) subunit, beta type 9 (large multifunctional peptidase 2) (Psmb9), mRNA [NM_013585]	1) gene symbol	2	Psmb9	-48.7841	-18.994	-19.0248
5976	A_55_P2025611	NM_001281472	Mus musculus protease (prosome, macropain) activator subunit 2B (Psme2b), mRNA [NM_001281472]	1) gene symbol	3	Psme2b	-2.25813	-1.84485	-2.00553
50644	A_51_P330133	NM_025682	Mus musculus paraspeckle protein 1 (Pspc1), mRNA [NM_025682]	1) gene symbol	1	Pspc1	-3.14266	-3.13448	-2.36641
48821	A_51_P463120	NM_025760	Mus musculus protein tyrosine phosphatase-like A domain containing 2 (Ptplad2), mRNA [NM_025760]	1) gene symbol	2	Ptplad2	-2.68435	-2.08495	-2.45062
14818	A_55_P1992079	NM_011213	Mus musculus protein tyrosine phosphatase, receptor type, F (Ptprf), mRNA [NM_011213]	1) gene symbol	1	Ptprf	-1.88767	-3.7163	-3.445
10723	A_52_P246165	NM_008983	Mus musculus protein tyrosine phosphatase, receptor type, K (Ptprk), mRNA [NM_008983]	1) gene symbol	1	Ptprk	-16.6021	-3.44878	-4.78895
15490	A_52_P483799	NM_001177349	Mus musculus pyrin domain containing 4 (Pydc4), transcript variant 1, mRNA [NM_001177349]	1) gene symbol	2	Pydc4	-6.71851	-11.5652	-8.61859
32718	A_55_P2035509	NM_175026	Mus musculus pyrin and HIN domain family, member 1 (Pyhin1), mRNA [NM_175026]	1) gene symbol	3	Pyhin1	-12.8762	-13.5822	-5.29491
13262	A_55_P2011545	NM_183165	Mus musculus pyridine nucleotide-disulphide oxidoreductase domain 1 (Pyroxd1), mRNA [NM_183165]	1) gene symbol	1	Pyroxd1	-3.28552	-2.25506	-2.22417
7998	A_52_P303928	NM_021518	Mus musculus RAB2A, member RAS oncogene family (Rab2a), mRNA [NM_021518]	1) gene symbol	1	Rab2a	-6.00715	-2.79418	-4.15457
40573	A_55_P2127702	NM_001253809	Mus musculus Rac GTPase-activating protein 1 (Racgap1), transcript variant 3, mRNA [NM_001253809]	1) gene symbol	2	Racgap1	-17.7466	-3.50597	-5.35814
27250	A_55_P1985749	NM_009010	Mus musculus RAD23a homolog (S. cerevisiae) (Rad23a), mRNA [NM_009010]	1) gene symbol	1	Rad23a	-3.11605	-1.61441	-2.58418
13596	A_55_P2099390	NM_019930	Mus musculus RAN binding protein 9 (Ranbp9), mRNA [NM_019930]	1) gene symbol	3	Ranbp9	-4.45633	-4.70948	-2.85327
4158	A_55_P2002632	NM_024457	Mus musculus RAS related protein 1b (Rap1b), mRNA [NM_024457]	1) gene symbol	1	Rap1b	-4.12359	-2.76137	-2.7428
34538	A_52_P198435	NM_207246	Mus musculus RAS, guanyl releasing protein 3 (Rasgrp3), transcript variant 2, mRNA [NM_207246]	1) gene symbol	1	Rasgrp3	-7.98909	-4.15056	-4.93921
13192	A_52_P542172	NM_009826	Mus musculus RB1-inducible coiled-coil 1 (Rb1cc1), mRNA [NM_009826]	1) gene symbol	2	Rb1cc1	-3.30562	-2.33915	-2.56612
38031	A_55_P2045521	NM_001172126	Mus musculus RNA binding motif, single stranded interacting protein (Rbms3), transcript variant 6, mRNA [NM_001172126]	1) gene symbol	3	Rbms3	-5.42928	-2.38097	-4.31737
30811	A_52_P444637	NM_134083	Mus musculus regulator of chromosome condensation (RCC1) and BTB (POZ) domain containing protein 2 (Rcbtb2), transcript variant 2, mRNA [NM_134083]	1) gene symbol	2	Rcbtb2	-8.29602	-7.1363	-5.26001
58034	A_55_P2000588	NM_001033536	Mus musculus regulatory factor X, 7 (Rfx7), mRNA [NM_001033536]	1) gene symbol	2	Rfx7	-18.675	-5.35808	-14.6048
29731	A_55_P2170034	NM_016846	Mus musculus ral guanine nucleotide dissociation stimulator,-like 1 (Rgl1), mRNA [NM_016846]	1) gene symbol	2	Rgl1	-2.24595	-2.13277	-1.80767
56348	A_55_P2015964	NM_175238	Mus musculus Rap1 interacting factor 1 homolog (yeast) (Rif1), mRNA [NM_175238]	1) gene symbol	2	Rif1	-4.09524	-1.96925	-2.10054
57593	A_66_P128442	NM_001033338	Mus musculus RIMS binding protein 3 (Rimbp3), mRNA [NM_001033338]	1) gene symbol	1	Rimbp3	-2.8548	-7.26471	-2.13364
41259	A_55_P2216456	NM_177323	Mus musculus RAD50 interactor 1 (Rint1), mRNA [NM_177323]	1) gene symbol	1	Rint1	-1.89927	-2.40899	-2.13465
25674	A_51_P263302	NM_178607	Mus musculus ring finger protein 24 (Rnf24), mRNA [NM_178607]	1) gene symbol	1	Rnf24	-5.11414	-2.33538	-2.72296
22009	A_51_P220407	NM_181405	Mus musculus arginyl aminopeptidase (aminopeptidase B)-like 1 (Rnpepl1), mRNA [NM_181405]	1) gene symbol	1	Rnpepl1	-3.07218	-2.04823	-2.55266
48271	A_52_P152219	NM_173431	Mus musculus Rpgrip1-like (Rpgrip1l), mRNA [NM_173431]	1) gene symbol	1	Rpgrip1l	-2.06271	-2.0387	-2.67578
38342	A_55_P1987805	NM_153587	Mus musculus ribosomal protein S6 kinase, polypeptide 5 (Rps6ka5), mRNA [NM_153587]	1) gene symbol	1	Rps6ka5	-6.04426	-3.23028	-4.51017
8387	A_52_P670026	NM_021384	Mus musculus radical S-adenosyl methionine domain containing 2 (Rsad2), mRNA [NM_021384]	1) gene symbol	1	Rsad2	-9.97391	-3.97318	-3.01083
13067	A_52_P391110	NM_009109	Mus musculus ryanodine receptor 1, skeletal muscle (Ryr1), mRNA [NM_009109]	1) gene symbol	1	Ryr1	-6.14628	-3.20726	-4.75834
47060	A_55_P2060333	NM_011312	Mus musculus S100 calcium binding protein A5 (S100a5), mRNA [NM_011312]	1) gene symbol	1	S100a5	-1.9668	-1.68583	-2.95967
55404	A_66_P121787	NM_010156	Mus musculus sterile alpha motif domain containing 9-like (Samd9l), mRNA [NM_010156]	1) gene symbol	2	Samd9l	-4.79839	-3.34391	-2.67993
17114	A_55_P1994564	NM_020483	Mus musculus SAP30 binding protein (Sap30bp), mRNA [NM_020483]	1) gene symbol	2	Sap30bp	-5.44733	-2.66592	-3.96729
29951	A_51_P466875	NM_023248	Mus musculus Shwachman-Bodian-Diamond syndrome homolog (human) (Sbds), mRNA [NM_023248]	1) gene symbol	1	Sbds	-2.33811	-2.03308	-2.05978
11212	A_52_P311245	NM_007644	Mus musculus scavenger receptor class B, member 2 (Scarb2), mRNA [NM_007644]	1) gene symbol	1	Scarb2	-11.3212	-4.74109	-4.28723
5630	A_65_P10865	NM_029825	Mus musculus Sec1 family domain containing 1 (Scfd1), mRNA [NM_029825]	1) gene symbol	3	Scfd1	-3.74637	-2.51247	-2.47224
6155	A_55_P2067905	NM_001114660	Mus musculus Sec1 family domain containing 2 (Scfd2), transcript variant a, mRNA [NM_001114660]	1) gene symbol	3	Scfd2	-5.51794	-3.289	-3.55965
72	A_55_P2167530	ENSMUST00000043503	signal peptide, CUB domain, EGF-like 3 [Source:MGI Symbol;Acc:MGI:3045253] [ENSMUST00000043503]	1) gene symbol	3	Scube3	-2.06305	-2.49329	-4.10859
60090	A_51_P157255	NM_008304	Mus musculus syndecan 2 (Sdc2), mRNA [NM_008304]	1) gene symbol	1	Sdc2	-2.52574	-2.19029	-2.26024
39799	A_55_P2041753	NM_133704	Mus musculus SEC22 vesicle trafficking protein homolog A (S. cerevisiae) (Sec22a), mRNA [NM_133704]	1) gene symbol	1	Sec22a	-3.5497	-2.34289	-2.50852
25962	A_52_P537459	NM_027016	Mus musculus SEC62 homolog (S. cerevisiae) (Sec62), mRNA [NM_027016]	1) gene symbol	2	Sec62	-2.47672	-2.38624	-1.81644
619	A_55_P2143025	NM_013657	Mus musculus sema domain, immunoglobulin domain (Ig), short basic domain, secreted, (semaphorin) 3C (Sema3c), mRNA [NM_013657]	1) gene symbol	2	Sema3c	-4.19884	-2.15573	-2.87287
6048	A_55_P1998442	NM_011349	Mus musculus sema domain, immunoglobulin domain (Ig), short basic domain, secreted, (semaphorin) 3F (Sema3f), mRNA [NM_011349]	1) gene symbol	1	Sema3f	-5.19073	-2.17237	-4.9126
54120	A_55_P2013043	NM_011454	Mus musculus serine (or cysteine) peptidase inhibitor, clade B, member 6b (Serpinb6b), mRNA [NM_011454]	1) gene symbol	1	Serpinb6b	-3.16323	-1.91792	-2.62761
28098	A_52_P220573	NM_009250	Mus musculus serine (or cysteine) peptidase inhibitor, clade I, member 1 (Serpini1), mRNA [NM_009250]	1) gene symbol	2	Serpini1	-5.31246	-3.59112	-3.82792
6678	A_52_P230167	NM_053099	Mus musculus SET binding protein 1 (Setbp1), mRNA [NM_053099]	1) gene symbol	1	Setbp1	-3.05624	-3.15366	-2.20883
10049	A_51_P389004	NM_011891	Mus musculus sarcoglycan, delta (dystrophin-associated glycoprotein) (Sgcd), mRNA [NM_011891]	1) gene symbol	3	Sgcd	-8.66514	-4.05683	-4.17003
27159	A_52_P571746	NM_001099631	Mus musculus SH2 domain containing 5 (Sh2d5), mRNA [NM_001099631]	1) gene symbol	2	Sh2d5	-3.92656	-3.6289	-1.73897
49111	A_55_P1983368	NM_001162533	Mus musculus SH3 domain containing 21 (Sh3d21), transcript variant 1, mRNA [NM_001162533]	1) gene symbol	1	Sh3d21	-2.13429	-1.75673	-2.62754
20692	A_55_P1980267	NM_001289668	Mus musculus SID1 transmembrane family, member 2 (Sidt2), transcript variant 1, mRNA [NM_001289668]	1) gene symbol	1	Sidt2	-2.12524	-1.78259	-2.48943
49918	A_52_P557129	NM_020333	Mus musculus solute carrier family 12, member 5 (Slc12a5), mRNA [NM_020333]	1) gene symbol	2	Slc12a5	-3.97085	-2.35119	-3.92728
6427	A_51_P430620	NM_172436	Mus musculus solute carrier family 25 (mitochondrial carrier, Aralar), member 12 (Slc25a12), mRNA [NM_172436]	1) gene symbol	1	Slc25a12	-2.9287	-1.56586	-1.88119
58008	A_55_P1958597	NM_011988	Mus musculus solute carrier family 27 (fatty acid transporter), member 3 (Slc27a3), mRNA [NM_011988]	1) gene symbol	1	Slc27a3	-3.43156	-2.63465	-4.06537
41802	A_55_P2350617	NM_001145960	Mus musculus solute carrier family 37 (glycerol-3-phosphate transporter), member 2 (Slc37a2), transcript variant 1, mRNA [NM_001145960]	1) gene symbol	2	Slc37a2	-4.72214	-2.53826	-5.80339
1091	A_55_P2000603	NM_009057	Mus musculus solute carrier family 50 (sugar transporter), member 1 (Slc50a1), mRNA [NM_009057]	1) gene symbol	2	Slc50a1	-2.39439	-1.9073	-2.72385
9298	A_51_P423578	NM_011408	Mus musculus schlafen 2 (Slfn2), mRNA [NM_011408]	1) gene symbol	1	Slfn2	-11.2839	-5.66988	-4.3855
31639	A_51_P228768	NM_011409	Mus musculus schlafen 3 (Slfn3), mRNA [NM_011409]	1) gene symbol	1	Slfn3	-3.2923	-3.34889	-2.40703
41313	A_51_P183812	NM_011410	Mus musculus schlafen 4 (Slfn4), mRNA [NM_011410]	1) gene symbol	1	Slfn4	-8.2716	-8.09014	-4.8728
16082	A_55_P2117656	NM_181545	Mus musculus schlafen 8 (Slfn8), transcript variant 1, mRNA [NM_181545]	1) gene symbol	2	Slfn8	-21.2192	-7.06456	-5.17668
30951	A_55_P2110537	NM_172796	Mus musculus schlafen 9 (Slfn9), mRNA [NM_172796]	1) gene symbol	2	Slfn9	-1.67014	-3.32303	-2.07856
43932	A_55_P2007802	NM_026003	Mus musculus SWI/SNF related, matrix associated, actin dependent regulator of chromatin, subfamily a, member 2 (Smarca2), transcript variant 2, mRNA [NM_026003]	1) gene symbol	1	Smarca2	-3.0872	-2.09451	-2.80914
57441	A_52_P472660	NM_025481	Mus musculus SMAD specific E3 ubiquitin protein ligase 2 (Smurf2), mRNA [NM_025481]	1) gene symbol	3	Smurf2	-7.89911	-2.90105	-3.1462
32840	A_52_P608132	NM_001024560	Mus musculus sorting nexin 32 (Snx32), mRNA [NM_001024560]	1) gene symbol	1	Snx32	-2.58527	-1.91078	-2.73319
3817	A_55_P1952793	NM_178880	Mus musculus Son DNA binding protein (Son), transcript variant 1, mRNA [NM_178880]	1) gene symbol	3	Son	-9.23162	-4.84653	-4.53441
58951	A_55_P2152566	NM_175397	Mus musculus Sp110 nuclear body protein (Sp110), transcript variant 1, mRNA [NM_175397]	1) gene symbol	4	Sp110	-16.8304	-17.6873	-8.44757
58653	A_55_P2086810	NM_001013817	Mus musculus Sp140 nuclear body protein (Sp140), mRNA [NM_001013817]	1) gene symbol	3	Sp140	-4.64913	-4.70876	-2.59316
49132	A_52_P538470	NM_144882	Mus musculus spermatogenesis associated, serine-rich 2-like (Spats2l), transcript variant 1, mRNA [NM_144882]	1) gene symbol	1	Spats2l	-8.74659	-9.92745	-6.13442
12821	A_51_P428086	NM_009260	Mus musculus spectrin beta, non-erythrocytic 1 (Sptbn1), transcript variant 2, mRNA [NM_009260]	1) gene symbol	3	Sptbn1	-2.04617	-2.30566	-2.01556
43763	A_51_P469951	NM_080448	Mus musculus SLIT-ROBO Rho GTPase activating protein 3 (Srgap3), mRNA [NM_080448]	1) gene symbol	4	Srgap3	-2.27794	-1.98028	-2.55075
10298	A_51_P417016	NM_013663	Mus musculus serine/arginine-rich splicing factor 3 (Srsf3), transcript variant 1, mRNA [NM_013663]	1) gene symbol	3	Srsf3	-2.29182	-2.70109	-2.63538
1055	A_51_P466673	NM_146083	Mus musculus serine/arginine-rich splicing factor 7 (Srsf7), transcript variant 1, mRNA [NM_146083]	1) gene symbol	2	Srsf7	-3.29332	-2.46118	-2.74525
28046	A_55_P2084496	NM_023672	Mus musculus single-stranded DNA binding protein 3 (Ssbp3), transcript variant 1, mRNA [NM_023672]	1) gene symbol	1	Ssbp3	-2.70287	-1.60257	-2.34041
19717	A_55_P1975430	NM_009176	Mus musculus ST3 beta-galactoside alpha-2,3-sialyltransferase 3 (St3gal3), transcript variant 1, mRNA [NM_009176]	1) gene symbol	1	St3gal3	-2.73597	-1.92494	-2.12232
51120	A_55_P2098683	NM_153091	Mus musculus suppression of tumorigenicity 7-like (St7l), transcript variant 1, mRNA [NM_153091]	1) gene symbol	1	St7l	-2.62815	-2.42219	-3.03026
16287	A_55_P1955906	NM_009283	Mus musculus signal transducer and activator of transcription 1 (Stat1), transcript variant 2, mRNA [NM_009283]	1) gene symbol	1	Stat1	-10.7254	-4.30588	-5.32879
35330	A_55_P2208041	NM_009292	Mus musculus stimulated by retinoic acid gene 8 (Stra8), mRNA [NM_009292]	1) gene symbol	1	Stra8	-4.95853	-3.13518	-4.97306
7639	A_55_P2097616	NM_001113569	Mus musculus syntaxin binding protein 1 (Stxbp1), transcript variant 1, mRNA [NM_001113569]	1) gene symbol	2	Stxbp1	-3.71917	-1.72715	-2.17009
30278	A_51_P332602	NM_013677	Mus musculus surfeit gene 1 (Surf1), transcript variant 1, mRNA [NM_013677]	1) gene symbol	1	Surf1	-3.17939	-1.74941	-2.22734
34468	A_55_P2106235	NM_009304	Mus musculus synaptogyrin 2 (Syngr2), mRNA [NM_009304]	1) gene symbol	1	Syngr2	-4.35371	-2.46321	-3.17579
44323	A_51_P290921	NM_001040087	Mus musculus synaptotagmin-like 2 (Sytl2), transcript variant 4, mRNA [NM_001040087]	1) gene symbol	1	Sytl2	-2.57112	-2.16771	-2.04303
19891	A_51_P485594	NM_025729	Mus musculus TGF-beta activated kinase 1/MAP3K7 binding protein 3 (Tab3), mRNA [NM_025729]	1) gene symbol	1	Tab3	-3.65756	-2.04062	-2.55558
24330	A_55_P2014690	ENSMUST00000111978	TAO kinase 3 [Source:MGI Symbol;Acc:MGI:3041177] [ENSMUST00000111978]	1) gene symbol	2	Taok3	-4.12263	-1.88668	-2.01255
51732	A_55_P2017645	NM_011530	Mus musculus transporter 2, ATP-binding cassette, sub-family B (MDR/TAP) (Tap2), mRNA [NM_011530]	1) gene symbol	1	Tap2	-16.0975	-6.12269	-8.76116
8818	A_55_P2149763	NM_001025313	Mus musculus TAP binding protein (Tapbp), transcript variant 1, mRNA [NM_001025313]	1) gene symbol	1	Tapbp	-3.18107	-2.29124	-2.57434
1350	A_55_P2057984	NM_144517	Mus musculus TBC1 domain family, member 19 (Tbc1d19), mRNA [NM_144517]	1) gene symbol	1	Tbc1d19	-11.1587	-5.0342	-5.4924
8203	A_55_P2121141	ENSMUST00000048677	TBC1 domain family, member 22B [Source:MGI Symbol;Acc:MGI:2681867] [ENSMUST00000048677]	1) gene symbol	3	Tbc1d22b	-3.98293	-2.28691	-2.85448
18732	A_51_P154679	NM_173186	Mus musculus TBC1 domain family, member 24 (Tbc1d24), transcript variant 4, mRNA [NM_173186]	1) gene symbol	1	Tbc1d24	-4.98988	-2.66322	-3.04735
45020	A_51_P508580	NM_009328	Mus musculus transcription factor 15 (Tcf15), mRNA [NM_009328]	1) gene symbol	1	Tcf15	-6.74566	-5.76778	-2.5281
43303	A_55_P2054420	NM_013685	Mus musculus transcription factor 4 (Tcf4), transcript variant 1, mRNA [NM_013685]	1) gene symbol	2	Tcf4	-3.27665	-2.27569	-2.10197
1974	A_55_P2100331	NM_177190	Mus musculus t-complex 11 like 1 (Tcp11l1), mRNA [NM_177190]	1) gene symbol	2	Tcp11l1	-2.27775	-2.68053	-3.05492
52350	A_55_P2141088	ENSMUST00000107162	teneurin transmembrane protein 4 [Source:MGI Symbol;Acc:MGI:2447063] [ENSMUST00000107162]	1) gene symbol	4	Tenm4	-6.07774	-2.43059	-2.42601
56739	A_55_P2073709	NM_178667	Mus musculus transcription factor Dp 2 (Tfdp2), transcript variant 1, mRNA [NM_178667]	1) gene symbol	2	Tfdp2	-4.65013	-1.93206	-3.049
10513	A_65_P10913	NM_009367	Mus musculus transforming growth factor, beta 2 (Tgfb2), mRNA [NM_009367]	1) gene symbol	2	Tgfb2	-2.71101	-1.76212	-1.81534
41351	A_51_P478722	NM_011579	Mus musculus T cell specific GTPase 1 (Tgtp1), mRNA [NM_011579]	1) gene symbol	1	Tgtp1	-42.7873	-11.1016	-7.69135
4415	A_55_P2062246	NM_001145164	Mus musculus T cell specific GTPase 2 (Tgtp2), mRNA [NM_001145164]	1) gene symbol	2	Tgtp2	-26.8193	-9.32179	-7.40487
8497	A_55_P2034998	NM_009386	Mus musculus tight junction protein 1 (Tjp1), transcript variant 1, mRNA [NM_009386]	1) gene symbol	1	Tjp1	-2.40301	-1.94994	-1.93588
57321	A_51_P495581	NM_030682	Mus musculus toll-like receptor 1 (Tlr1), transcript variant 1, mRNA [NM_030682]	1) gene symbol	1	Tlr1	-2.29349	-2.93477	-5.52558
8093	A_52_P85174	NM_126166	Mus musculus toll-like receptor 3 (Tlr3), mRNA [NM_126166]	1) gene symbol	1	Tlr3	-37.7058	-15.4448	-7.0969
11884	A_55_P2050932	NM_001290755	Mus musculus toll-like receptor 7 (Tlr7), transcript variant 1, mRNA [NM_001290755]	1) gene symbol	3	Tlr7	-2.99889	-3.37169	-4.60602
29071	A_55_P2180944	NM_029857	Mus musculus transmembrane and coiled-coil domains 4 (Tmco4), mRNA [NM_029857]	1) gene symbol	1	Tmco4	-2.74828	-2.01606	-3.38097
61971	A_52_P515094	NM_025326	Mus musculus transmembrane protein 176A (Tmem176a), transcript variant 1, mRNA [NM_025326]	1) gene symbol	1	Tmem176a	-2.3239	-2.31057	-2.54627
48347	A_51_P224771	NM_172608	Mus musculus transmembrane protein 184b (Tmem184b), transcript variant 1, mRNA [NM_172608]	1) gene symbol	1	Tmem184b	-2.35697	-1.98497	-1.85838
26042	A_52_P220783	NM_178745	Mus musculus transmembrane protein 229B (Tmem229b), transcript variant 1, mRNA [NM_178745]	1) gene symbol	1	Tmem229b	-5.15617	-3.46397	-3.3705
28044	A_55_P2042753	NM_020626	Mus musculus transmembrane protein 27 (Tmem27), mRNA [NM_020626]	1) gene symbol	2	Tmem27	-3.40318	-4.02502	-3.33194
21946	A_51_P143805	NM_025339	Mus musculus transmembrane protein 42 (Tmem42), transcript variant 1, mRNA [NM_025339]	1) gene symbol	1	Tmem42	-3.21961	-2.1756	-2.73116
10255	A_55_P2008889	NM_001081983	Mus musculus thymosin beta 15b1 (Tmsb15b1), mRNA [NM_001081983]	1) gene symbol	3	Tmsb15b1	-1.93494	-1.52596	-3.13286
58128	A_55_P2018017	NM_009425	Mus musculus tumor necrosis factor (ligand) superfamily, member 10 (Tnfsf10), mRNA [NM_009425]	1) gene symbol	1	Tnfsf10	-45.9596	-24.8356	-12.0169
1406	A_66_P118091	NM_023141	Mus musculus torsin family 3, member A (Tor3a), mRNA [NM_023141]	1) gene symbol	2	Tor3a	-7.24186	-4.16893	-3.67825
19191	A_55_P2094262	NM_009414	Mus musculus tryptophan hydroxylase 1 (Tph1), transcript variant 1, mRNA [NM_009414]	1) gene symbol	1	Tph1	-3.26145	-6.24861	-9.55621
1844	A_55_P2187043	NM_001164248	Mus musculus tropomyosin 1, alpha (Tpm1), transcript variant 1, mRNA [NM_001164248]	1) gene symbol	5	Tpm1	-4.84965	-2.16039	-2.56392
41215	A_66_P126504	NM_001085549	Mus musculus TraB domain containing 2B (Trabd2b), mRNA [NM_001085549]	1) gene symbol	3	Trabd2b	-4.46502	-3.23571	-3.1094
50443	A_66_P105689	NM_030684	Mus musculus tripartite motif-containing 34A (Trim34a), mRNA [NM_030684]	1) gene symbol	2	Trim34a	-16.3403	-5.6689	-6.13974
3569	A_55_P2172036	NM_178802	Mus musculus tripartite motif-containing 65 (Trim65), mRNA [NM_178802]	1) gene symbol	2	Trim65	-2.6509	-1.77606	-2.02793
7373	A_55_P2109539	NM_001242360	Mus musculus tRNA nucleotidyl transferase, CCA-adding, 1 (Trnt1), transcript variant 3, mRNA [NM_001242360]	1) gene symbol	4	Trnt1	-2.85027	-2.4043	-2.43762
24224	A_51_P216550	NM_011641	Mus musculus transformation related protein 63 (Trp63), transcript variant 4, mRNA [NM_011641]	1) gene symbol	4	Trp63	-7.78342	-4.70016	-3.76504
28149	A_55_P1962756	NM_001098267	Mus musculus tubulin tyrosine ligase-like family, member 2 (Ttll2), mRNA [NM_001098267]	1) gene symbol	1	Ttll2	-4.78143	-5.88287	-4.58636
812	A_55_P2098578	NM_001199045	Mus musculus tubulin, delta 1 (Tubd1), transcript variant 1, mRNA [NM_001199045]	1) gene symbol	1	Tubd1	-11.0612	-4.53869	-3.98781
44419	A_55_P1986833	NM_054040	Mus musculus tubby like protein 4 (Tulp4), transcript variant 1, mRNA [NM_054040]	1) gene symbol	1	Tulp4	-2.99319	-2.32446	-2.66853
23851	A_52_P183152	NM_016792	Mus musculus thioredoxin-like 1 (Txnl1), mRNA [NM_016792]	1) gene symbol	1	Txnl1	-2.44089	-2.0704	-1.86908
3916	A_55_P2070799	NM_001015876	Mus musculus tRNA-yW synthesizing protein 1 homolog (S. cerevisiae) (Tyw1), transcript variant 1, mRNA [NM_001015876]	1) gene symbol	3	Tyw1	-4.76873	-2.02314	-3.88328
30140	A_52_P338066	NM_023137	Mus musculus ubiquitin D (Ubd), mRNA [NM_023137]	1) gene symbol	1	Ubd	-18.2593	-11.5839	-11.4218
25568	A_55_P2179206	NM_027394	Mus musculus ubiquitin-conjugating enzyme E2C binding protein (Ube2cbp), mRNA [NM_027394]	1) gene symbol	2	Ube2cbp	-2.94711	-2.12028	-1.74413
32239	A_55_P2048334	NM_001081548	Mus musculus ubiquitin protein ligase E3 component n-recognin 3 (Ubr3), transcript variant 1, mRNA [NM_001081548]	1) gene symbol	2	Ubr3	-2.0857	-2.1211	-1.97727
17902	A_51_P395921	NM_033607	Mus musculus ubiquitin carboxyl-terminal esterase L4 (Uchl4), mRNA [NM_033607]	1) gene symbol	1	Uchl4	-2.19186	-1.91887	-1.98078
46156	A_52_P36218	NM_001081132	Mus musculus UPF2 regulator of nonsense transcripts homolog (yeast) (Upf2), mRNA [NM_001081132]	1) gene symbol	1	Upf2	-3.38354	-1.80351	-2.11923
29373	A_51_P345340	NM_027158	Mus musculus uroplakin 3B-like (Upk3bl), mRNA [NM_027158]	1) gene symbol	2	Upk3bl	-1.86279	-2.33268	-2.90976
54566	A_55_P2179335	NM_133247	Mus musculus ubiquitin specific peptidase 33 (Usp33), transcript variant 1, mRNA [NM_133247]	1) gene symbol	2	Usp33	-2.58612	-1.82922	-2.03684
50647	A_52_P582568	NM_177387	Mus musculus uronyl-2-sulfotransferase (Ust), mRNA [NM_177387]	1) gene symbol	1	Ust	-6.23092	-2.39104	-3.68434
25111	A_51_P177118	NM_001013375	Mus musculus UTP18, small subunit (SSU) processome component, homolog (yeast) (Utp18), mRNA [NM_001013375]	1) gene symbol	1	Utp18	-5.36976	-3.70804	-3.25783
22543	A_52_P613596	NM_020505	Mus musculus vav 3 oncogene (Vav3), transcript variant 1, mRNA [NM_020505]	1) gene symbol	1	Vav3	-8.77756	-3.58421	-4.57908
34187	A_51_P433870	NM_009506	Mus musculus vascular endothelial growth factor C (Vegfc), mRNA [NM_009506]	1) gene symbol	1	Vegfc	-4.73705	-2.36527	-2.50437
52320	A_55_P2012146	NM_145820	Mus musculus ventricular zone expressed PH domain-containing 1 (Veph1), mRNA [NM_145820]	1) gene symbol	2	Veph1	-11.3449	-4.07647	-9.20531
19478	A_55_P2035827	NM_001290781	Mus musculus VMA21 vacuolar H+-ATPase homolog (S. cerevisiae) (Vma21), transcript variant 3, mRNA [NM_001290781]	1) gene symbol	5	Vma21	-2.8632	-2.27113	-2.227
51578	A_55_P2066657	NM_173028	Mus musculus vacuolar protein sorting 13A (yeast) (Vps13a), mRNA [NM_173028]	1) gene symbol	2	Vps13a	-7.71087	-4.46582	-4.31498
28879	A_55_P2088038	NM_001276465	Mus musculus vacuolar protein sorting 13 D (yeast) (Vps13d), transcript variant 2, mRNA [NM_001276465]	1) gene symbol	3	Vps13d	-3.44741	-2.94287	-2.63779
26083	A_55_P1961260	NM_026664	Mus musculus vacuolar protein sorting 53 (yeast) (Vps53), mRNA [NM_026664]	1) gene symbol	1	Vps53	-7.23753	-2.97947	-6.37864
47873	A_66_P131754	NM_172767	Mus musculus von Willebrand factor A domain containing 5A (Vwa5a), transcript variant 1, mRNA [NM_172767]	1) gene symbol	2	Vwa5a	-3.61978	-3.33873	-3.02766
58340	A_52_P134924	NM_027149	Mus musculus WD repeat domain 20 (Wdr20), mRNA [NM_027149]	1) gene symbol	2	Wdr20	-3.39998	-1.90018	-1.59452
59078	A_55_P1984908	NM_172590	Mus musculus WD repeat domain 41 (Wdr41), mRNA [NM_172590]	1) gene symbol	2	Wdr41	-4.85336	-2.52788	-3.24386
28959	A_52_P159395	NM_001081402	Mus musculus WD repeat domain 70 (Wdr70), mRNA [NM_001081402]	1) gene symbol	1	Wdr70	-4.63231	-3.94834	-2.26237
11724	A_51_P171616	NM_009518	Mus musculus wingless related MMTV integration site 10a (Wnt10a), mRNA [NM_009518]	1) gene symbol	1	Wnt10a	-6.00007	-2.31719	-3.45494
24754	A_65_P06611	NM_175394	Mus musculus Wilms tumour 1-associating protein (Wtap), transcript variant 2, mRNA [NM_175394]	1) gene symbol	3	Wtap	-3.01193	-2.30705	-2.41646
35165	A_55_P1966833	NM_001037713	Mus musculus XIAP associated factor 1 (Xaf1), transcript variant 1, mRNA [NM_001037713]	1) gene symbol	2	Xaf1	-7.24751	-3.04888	-3.68718
106	A_55_P1985950	NM_001289729	Mus musculus X-prolyl aminopeptidase (aminopeptidase P) 2, membrane-bound (Xpnpep2), transcript variant 2, mRNA [NM_001289729]	1) gene symbol	2	Xpnpep2	-2.94971	-2.45021	-3.48351
55919	A_55_P2014347	ENSMUST00000179062	Yy2 transcription factor [Source:MGI Symbol;Acc:MGI:3837947] [ENSMUST00000179062]	1) gene symbol	2	Yy2	-3.73172	-2.00366	-1.78392
43145	A_66_P139683	NM_021394	Mus musculus Z-DNA binding protein 1 (Zbp1), transcript variant 1, mRNA [NM_021394]	1) gene symbol	2	Zbp1	-13.8311	-10.3632	-8.27877
5195	A_55_P1984846	ENSMUST00000042779	zinc finger and BTB domain containing 1 [Source:MGI Symbol;Acc:MGI:2442326] [ENSMUST00000042779]	1) gene symbol	3	Zbtb1	-3.05	-2.77914	-4.74627
48925	A_55_P2165655	NM_029348	Mus musculus zinc finger and BTB domain containing 4 (Zbtb4), mRNA [NM_029348]	1) gene symbol	3	Zbtb4	-1.96837	-1.87258	-2.56137
47862	A_52_P65237	NM_145356	Mus musculus zinc finger and BTB domain containing 7C (Zbtb7c), mRNA [NM_145356]	1) gene symbol	1	Zbtb7c	-3.93127	-2.54483	-3.2453
34966	A_52_P546635	NM_011546	Mus musculus zinc finger E-box binding homeobox 1 (Zeb1), mRNA [NM_011546]	1) gene symbol	1	Zeb1	-13.4151	-4.40269	-6.47786
23514	A_52_P526372	NM_015753	Mus musculus zinc finger E-box binding homeobox 2 (Zeb2), transcript variant 2, mRNA [NM_015753]	1) gene symbol	3	Zeb2	-2.88408	-2.98549	-1.87691
17960	A_55_P2123841	NM_030708	Mus musculus zinc finger homeodomain 4 (Zfhx4), mRNA [NM_030708]	1) gene symbol	2	Zfhx4	-3.62105	-2.05484	-1.9486
15031	A_55_P2056055	ENSMUST00000086010	zinc finger protein 114 [Source:MGI Symbol;Acc:MGI:3037815] [ENSMUST00000086010]	1) gene symbol	2	Zfp114	-3.2185	-2.23136	-2.99314
20523	A_52_P372092	NM_144546	Mus musculus zinc finger protein 119a (Zfp119a), mRNA [NM_144546]	1) gene symbol	1	Zfp119a	-2.71855	-2.48999	-2.36765
50017	A_65_P05316	NM_001111076	Mus musculus zinc finger protein 182 (Zfp182), transcript variant 2, mRNA [NM_001111076]	1) gene symbol	2	Zfp182	-3.67461	-3.20413	-2.71607
39920	A_52_P155124	NM_001164676	Mus musculus zinc finger protein 229 (Zfp229), mRNA [NM_001164676]	1) gene symbol	2	Zfp229	-1.70327	-2.67588	-2.50904
23342	A_66_P101631	NM_001285797	Mus musculus zinc finger protein 27 (Zfp27), transcript variant 3, mRNA [NM_001285797]	1) gene symbol	2	Zfp27	-2.25831	-2.02875	-2.63585
1638	A_55_P2005145	NM_001048204	Mus musculus zinc finger protein 455 (Zfp455), mRNA [NM_001048204]	1) gene symbol	1	Zfp455	-1.75391	-2.73854	-2.02662
44912	A_51_P214985	NM_145492	Mus musculus zinc finger protein 521 (Zfp521), mRNA [NM_145492]	1) gene symbol	2	Zfp521	-1.92587	-1.90227	-2.24253
27216	A_55_P1954266	NM_001256518	Mus musculus zinc finger protein 672 (Zfp672), transcript variant 5, mRNA [NM_001256518]	1) gene symbol	2	Zfp672	-5.25264	-2.43203	-2.70888
37210	A_52_P491554	NM_172392	Mus musculus zinc finger protein 759 (Zfp759), mRNA [NM_172392]	1) gene symbol	1	Zfp759	-5.31211	-3.46249	-4.63572
45675	A_55_P2014269	NM_177362	Mus musculus zinc finger protein 771 (Zfp771), mRNA [NM_177362]	1) gene symbol	1	Zfp771	-2.54679	-1.57117	-2.04473
28243	A_52_P65077	NM_029281	Mus musculus zinc finger protein 820 (Zfp820), mRNA [NM_029281]	1) gene symbol	2	Zfp820	-1.97453	-2.19274	-1.88239
30042	A_66_P131994	NM_175252	Mus musculus zinc finger protein 934 (Zfp934), transcript variant 2, mRNA [NM_175252]	1) gene symbol	2	Zfp934	-2.24358	-2.45833	-2.22685
53673	A_55_P2059055	NM_001025373	Mus musculus zinc finger prtoein 943 (Zfp943), mRNA [NM_001025373]	1) gene symbol	1	Zfp943	-2.58603	-1.57871	-2.06583
51978	A_55_P1978166	NM_177358	Mus musculus zinc finger protein 945 (Zfp945), transcript variant 2, mRNA [NM_177358]	1) gene symbol	3	Zfp945	-2.59359	-2.26415	-3.31314
61591	A_55_P2134785	NM_001290436	Mus musculus zinc finger and SCAN domain containing 22 (Zscan22), transcript variant 1, mRNA [NM_001290436]	1) gene symbol	2	Zscan22	-2.08694	-1.67582	-2.48671

## Sheet: Documentation
Microarray experiment				Experimental group		Array information					Protocol	Microarray experiment	RNA						cDNA					cRNA				cRNAlab or cDNAlab							Microarray experiment	Hybridization and scanning
M #	sample description	organism	principal investigator / group leader	group number	S1,S2,S3,...	microarray ID (AMADID)	microarray name	kit batch number	kit serial number	slide number	overall RCUT microarray protocol	M #	RNA	RNA sample receipt no.	complete RNA sample or just an aliquot provided	RNA yield or provided amount (µg)	RIN	used amount of RNA for subsequent reactions (ng)	cDNA	old cDNA synthesis protocol	RNA to cDNA protocol	cDNA yield (µl) OR for NuGEN workflow (ng)	used amount of cDNA for subsequent reactions (µl) OR for NuGEN (µg)	cRNA	RNA_or_cDNA to cRNA protocol	cRNA yield (µg)	used amount of cRNA for labeling (µg)	cRNAlab OR cDNAlab	old cRNAlab synthesis protocol	RNA to cRNAlab protocol AND RNA to microRNAlab protocol	cRNA to cRNAlab protocol OR cDNA to cDNAlab protocol (NuGEN)	labeled nucleic acid yield (µg)	relative fluorescence incorporation (556/259, green channel)	relative fluorescence incorporation (652/259, red channel)	M #	old hybridization protocol no.	hybridization washing scanning protocol	hybridization date	amount of labeled nucleic acid hybridized (ng)	green or red	SC or DC	channel	scans
M5630	3T3 plus GapmeR control #1	Mus musculus	Prof. Thomas Thum	G934	S1	028005	Whole Mouse Genome Oligo Microarray (8x60K)	6205319	US00123598	252800519563_2	13) SC_Agilent_aaU	M5630	12528	1686	aliquot	1.21786	9.6							12528.aaU(1+3)1				12528.aaU(1+3)1.(555)1							M5630		238	2016-09-13	700	green	SC	SCg	20Bit
M5629	3T3 plus GapmeR Ntep #1	Mus musculus	Prof. Thomas Thum	G934	S2	028005	Whole Mouse Genome Oligo Microarray (8x60K)	6205319	US00123598	252800519563_1	13) SC_Agilent_aaU	M5629	12526	1686	aliquot	0.95942	9.4							12526.aaU(1+3)1				12526.aaU(1+3)1.(555)1							M5629		238	2016-09-13	700	green	SC	SCg	20Bit
M5632	3T3 plus GapmeR control #2	Mus musculus	Prof. Thomas Thum	G934	S3	028005	Whole Mouse Genome Oligo Microarray (8x60K)	6205319	US00123598	252800519563_4	13) SC_Agilent_aaU	M5632	12533	1686	aliquot	3.05634	9.9							12533.aaU(1+3)1				12533.aaU(1+3)1.(555)1							M5632		238	2016-09-13	700	green	SC	SCg	20Bit
M5631	3T3 plus GapmeR Ntep #2	Mus musculus	Prof. Thomas Thum	G934	S4	028005	Whole Mouse Genome Oligo Microarray (8x60K)	6205319	US00123598	252800519563_3	13) SC_Agilent_aaU	M5631	12531	1686	aliquot	3.0072	9.8							12531.aaU(1+3)1				12531.aaU(1+3)1.(555)1							M5631		238	2016-09-13	700	green	SC	SCg	20Bit
M5634	3T3 plus GapmeR control #3	Mus musculus	Prof. Thomas Thum	G934	S5	028005	Whole Mouse Genome Oligo Microarray (8x60K)	6205319	US00123598	252800519563_6	13) SC_Agilent_aaU	M5634	12535	1686	aliquot	2.29068	9.6							12535.aaU(1+3)1				12535.aaU(1+3)1.(555)1							M5634		238	2016-09-13	700	green	SC	SCg	20Bit
M5633	3T3 plus GapmeR Ntep #3	Mus musculus	Prof. Thomas Thum	G934	S6	028005	Whole Mouse Genome Oligo Microarray (8x60K)	6205319	US00123598	252800519563_5	13) SC_Agilent_aaU	M5633	12534	1686	aliquot	2.36754	9.8							12534.aaU(1+3)1				12534.aaU(1+3)1.(555)1							M5633		238	2016-09-13	700	green	SC	SCg	20Bit

## Sheet: ParametersAndFilterCriteria
		Experiment
		Experimental Design	Single Color
		Configuration - File Name	RCUTASv1.6_1473781219_Avg_01.xlsm
		Configuration - Notes
		Filtering Results - File Name	RCUTASv1.6_1473781219_Avg_01_Filtered12.xlsx
		Filtering Results - Notes
		Data Processing
		Normalization	Quantile Normalization
		Surrogate value	20
		Dual-Color ratios directly taken from FE txt files	No
		Build Averages for OnChip Replicates (+ remove controls)	Yes
		Data Display
		Display Ratios as	Fold Changes (e.g. -2, 1, 2)
		Display RCUT Sorting Keys	No
		Summerized Flag (Whole Series)	No
		Mean Intensity (Whole Series)	No
		Intensity Threshold Entry (Whole Series)	No
		Intensity Threshold (Whole Series)	50
		Microarrays, 75th Percentiles and Scaling Factors
	Microarray	Description	Sample	Used in ratios	75th Percentile	Scaling Factor (absolute)	Scaling Factor (relative)
	M5630g	3T3 plus GapmeR control #1	S1	Yes	1161.26	1.2917	1
	M5629g	3T3 plus GapmeR Ntep #1	S2	Yes	945.362	1.58669	1.22837
	M5632g	3T3 plus GapmeR control #2	S3	Yes	1347.24	1.11339	0.861954
	M5631g	3T3 plus GapmeR Ntep #2	S4	Yes	1243.2	1.20656	0.934085
	M5634g	3T3 plus GapmeR control #3	S5	Yes	1141.11	1.31452	1.01766
	M5633g	3T3 plus GapmeR Ntep #3	S6	Yes	1099.99	1.36365	1.05569
		General Filter Settings
		Search for	Test statistic
		Gene symbol (selected)	Yes
		Poorly characterized (selected)	No
		Outlier removal	Tolerate all outliers
		Filter Settings (Differential Expression)
		Intensity cutoff	50
		Fold change cutoff	2
		Significance level (p-value)	0.01
		Significance defined by	p-value
		T-test	unpaired
		Ratios selected
		Samples in Class 1	M5630g, M5632g, M5634g
		Samples in Class 2	M5629g, M5631g, M5633g
		Filter Settings (Invariant Expression)
		Intensity cutoff
		Fold change cutoff
		Ratios selected
		Filter Settings (Gene List)
		Gene list name
		Display Settings
		Sort Results by	Gene name
		Heatmap Export option	One probe per gene
		Filter Results
		Number of probes indicating upregulation	379
		Number of probes indicating downregulation	592
		Number of probes indicating invariant expression	0
		Number of upregulated genes	354
		Number of downregulated genes	519
		Number of invariant genes	0

## Sheet: Legends
	X
				> 32-fold upregulation / increase / difference						> 24-fold upregulation / increase / difference
				8-32-fold upregulation / increase / difference						6-24-fold upregulation / increase / difference
				2-8-fold upregulation / increase / difference						1.5-6-fold upregulation / increase / difference
				no change						no change
				2-8-fold downregulation / decrease / difference						1.5-6-fold downregulation / decrease / difference
				8-32-fold downregulation / decrease / difference						6-24-fold downregulation / decrease / difference
				> 32-fold downregulation / decrease / difference						> 24-fold downregulation / decrease / difference
				> 32-fold upregulation / increase / difference						> 24-fold upregulation / increase / difference
				8-32-fold upregulation / increase / difference						6-24-fold upregulation / increase / difference
				2-8-fold upregulation / increase / difference						1.5-6-fold upregulation / increase / difference
				no change						no change
				2-8-fold downregulation / decrease / difference						1.5-6-fold downregulation / decrease / difference
				8-32-fold downregulation / decrease / difference						6-24-fold downregulation / decrease / difference
				> 32-fold downregulation / decrease / difference						> 24-fold downregulation / decrease / difference
				> 32-fold upregulation / increase / difference						> 24-fold upregulation / increase / difference
				8-32-fold upregulation / increase / difference						6-24-fold upregulation / increase / difference
				2-8-fold upregulation / increase / difference						1.5-6-fold upregulation / increase / difference
				no change						no change
				2-8-fold downregulation / decrease / difference						1.5-6-fold downregulation / decrease / difference
				8-32-fold downregulation / decrease / difference						6-24-fold downregulation / decrease / difference
				> 32-fold downregulation / decrease / difference						> 24-fold downregulation / decrease / difference
